# Supplementary material for: Genetic Inactivation of the Serotonin Transporter Dysregulates Expression of Neurotransmission Genes and Genome‐Wide DNA Methylation Levels in the Medial Prefrontal Cortex of Male Rats During Postnatal Development
Source: Dev Neurobiol. 2025 Jun 8;85(3):e22973. doi: 10.1002/dneu.22973 (PMC12146603; doi:10.1002/dneu.22973)
Supplement: Supplementary file 2 — Table S2 Diff expressed genes and GO analysis. [file DNEU-85-0-s002.xlsx]

## Sheet: KO8_WT8
test_id	gene	FPKM_KO	FPKM_WT	log2(fold_change)	p_value	q_value	mean
ENSRNOG00000012556	Isl1	5.63925	0.106031	5.73295	0.00015	0.0113497	2.87264
ENSRNOG00000027658	Gpr101	2.58171	0.241855	3.41612	5e-05	0.00455993	1.41178
ENSRNOG00000009577	Ndst4	4.71195	0.484551	3.2816	5e-05	0.00455993	2.59825
ENSRNOG00000009735	Fibcd1	4.96262	0.621046	2.99833	5e-05	0.00455993	2.79183
ENSRNOG00000019447	Ecel1	6.19138	0.875693	2.82176	0.0004	0.0242661	3.53354
ENSRNOG00000018171	St8sia6	1.8244	0.276758	2.72072	5e-05	0.00455993	1.05058
ENSRNOG00000019584	Dlk1	2.24381	0.382568	2.55216	5e-05	0.00455993	1.31319
ENSRNOG00000021943	RGD1560137	1.75696	0.313344	2.48726	0.00905	0.199404	1.03515
ENSRNOG00000015049	Scn5a	2.36466	0.598177	1.98299	5e-05	0.00455993	1.48142
ENSRNOG00000020865	Ano1	1.92061	0.500271	1.94078	5e-05	0.00455993	1.21044
ENSRNOG00000014871	Zic4	18.7351	5.13403	1.86758	5e-05	0.00455993	11.9346
ENSRNOG00000005975	LOC100364549	5.42164	1.50449	1.84945	0.0002	0.013771	3.46307
ENSRNOG00000016346	Prkcd	11.2185	3.31531	1.75866	5e-05	0.00455993	7.26691
ENSRNOG00000014644	Zic1	36.7909	12.1926	1.59334	5e-05	0.00455993	24.4917
ENSRNOG00000016874	Znf521	11.1781	3.79676	1.55783	5e-05	0.00455993	7.48743
ENSRNOG00000023789	F1M5X7_RAT	3.8132	1.29567	1.5573	5e-05	0.00455993	2.55444
ENSRNOG00000012995	Gpr165	2.51497	0.862418	1.54408	5e-05	0.00455993	1.68869
ENSRNOG00000032329	LOC100361460	1.54018	0.534665	1.52639	0.0093	0.201686	1.03742
ENSRNOG00000008824	Vax1	1.61311	0.561937	1.52137	0.00225	0.0839695	1.08752
ENSRNOG00000030877	Htr2c	29.1461	10.5468	1.4665	5e-05	0.00455993	19.8465
ENSRNOG00000014358	Zic5	3.27852	1.19924	1.45092	5e-05	0.00455993	2.23888
ENSRNOG00000013441	Gnrh1	4.77765	1.77701	1.42685	0.00125	0.0543021	3.27733
ENSRNOG00000042446	LOC691770	3.36941	1.25602	1.42364	5e-05	0.00455993	2.31271
ENSRNOG00000014397	Zic2	9.67674	3.64945	1.40684	5e-05	0.00455993	6.6631
ENSRNOG00000022162	Pbx3	9.81451	3.71255	1.40251	5e-05	0.00455993	6.76353
ENSRNOG00000023554	Hydin	1.54523	0.586779	1.39693	0.0014	0.0586	1.066
ENSRNOG00000028041	Tnnt1	2.18484	0.845284	1.37002	0.00125	0.0543021	1.51506
ENSRNOG00000027592	Rerg	4.0593	1.58787	1.35414	0.00065	0.0345604	2.82359
ENSRNOG00000036585	F1LN76_RAT	2.52226	0.989744	1.34959	0.00015	0.0113497	1.756
ENSRNOG00000012450	Dynlrb2	6.69933	2.6591	1.33308	0.00015	0.0113497	4.67922
ENSRNOG00000007889	Aipl1	2.7227	1.10879	1.29605	5e-05	0.00455993	1.91575
ENSRNOG00000003348	Rasd1	8.21331	3.3586	1.2901	5e-05	0.00455993	5.78595
ENSRNOG00000039357	Fam129c	2.42849	0.996216	1.28553	5e-05	0.00455993	1.71235
ENSRNOG00000031681	D3ZV62_RAT	6.58089	2.72352	1.27281	5e-05	0.00455993	4.65221
ENSRNOG00000022337	Slitrk6	1.55038	0.67915	1.19082	5e-05	0.00455993	1.11477
ENSRNOG00000025787	Spag6	2.2406	0.983123	1.18844	5e-05	0.00455993	1.61186
ENSRNOG00000033019	-	9.52059	4.23499	1.16869	0.0001	0.0080064	6.87779
ENSRNOG00000016553	Vwa5b1	4.00578	1.78918	1.16278	5e-05	0.00455993	2.89748
ENSRNOG00000018200	Gad2	73.6877	33.4884	1.13776	5e-05	0.00455993	53.5881
ENSRNOG00000029012	Shisa6	4.00657	1.85694	1.10944	5e-05	0.00455993	2.93175
ENSRNOG00000014081	Nmur2	1.72237	0.819484	1.07161	0.00235	0.0862983	1.27093
ENSRNOG00000004179	Nts	31.0548	14.7884	1.07035	5e-05	0.00455993	22.9216
ENSRNOG00000030622	Enox2	3.01689	1.47786	1.02955	5e-05	0.00455993	2.24737
ENSRNOG00000000716	Htr1f	1.84282	0.904716	1.02638	0.004	0.120009	1.37377
ENSRNOG00000028742	D4A1D1_RAT	5.8849	2.89791	1.02201	5e-05	0.00455993	4.3914
ENSRNOG00000005048	Trhr	2.35859	1.16179	1.02158	5e-05	0.00455993	1.76019
ENSRNOG00000016654	Galr1	1.74477	0.862308	1.01676	0.0003	0.0193958	1.30354
ENSRNOG00000015835	Cacna2d2	14.5545	7.19451	1.0165	5e-05	0.00455993	10.8745
ENSRNOG00000002322	RGD1310587	11.7399	5.85537	1.00359	5e-05	0.00455993	8.79763
ENSRNOG00000007647	Oprk1	2.86379	1.4368	0.995064	5e-05	0.00455993	2.15029
ENSRNOG00000033967	Chchd2	62.8191	31.6816	0.987556	5e-05	0.00455993	47.2503
ENSRNOG00000003947	Ntn1	6.80626	3.43375	0.987078	5e-05	0.00455993	5.12
ENSRNOG00000016099	Id4	48.1309	24.426	0.978546	5e-05	0.00455993	36.2784
ENSRNOG00000011321	Rftn1	10.1534	5.16387	0.975444	5e-05	0.00455993	7.65864
ENSRNOG00000018692	Mc4r	3.65552	1.86302	0.972434	0.00065	0.0345604	2.75927
ENSRNOG00000033189	Micb	3.50518	1.79682	0.964044	0.0004	0.0242661	2.651
ENSRNOG00000008138	RGD1309108	3.17575	1.62872	0.963364	0.00225	0.0839695	2.40224
ENSRNOG00000012311	Slc35d3	4.30569	2.25396	0.93378	5e-05	0.00455993	3.27983
ENSRNOG00000018109	Clic4	18.7877	9.83621	0.933611	5e-05	0.00455993	14.312
ENSRNOG00000036965	LOC687064	22.7725	11.9926	0.925146	5e-05	0.00455993	17.3826
ENSRNOG00000010529	Thbs2	2.32544	1.23698	0.910684	5e-05	0.00455993	1.78121
ENSRNOG00000015393	Slc32a1	32.7746	17.4586	0.908644	5e-05	0.00455993	25.1166
ENSRNOG00000034007	Nr3c2	13.6725	7.28432	0.908411	5e-05	0.00455993	10.4784
ENSRNOG00000017712	Cartpt	54.9749	29.4905	0.898524	5e-05	0.00455993	42.2327
ENSRNOG00000025005	RGD1560672	1.53883	0.82796	0.894201	0.00455	0.129996	1.18339
ENSRNOG00000008834	LOC306096	3.35725	1.81588	0.88661	0.0025	0.089889	2.58657
ENSRNOG00000016769	Rab38	1.38426	0.749073	0.885938	0.00875	0.194663	1.06667
ENSRNOG00000027894	Iqgap3	2.09706	1.14784	0.869445	5e-05	0.00455993	1.62245
ENSRNOG00000008943	Penk	21.7986	11.9471	0.867576	5e-05	0.00455993	16.8728
ENSRNOG00000011133	Trpc4	19.2118	10.5372	0.8665	5e-05	0.00455993	14.8745
ENSRNOG00000000811	Pkib	2.30915	1.26824	0.864539	0.0029	0.0976428	1.78869
ENSRNOG00000039086	Ccdc153	2.53428	1.39337	0.862996	0.00475	0.132682	1.96382
ENSRNOG00000001873	P2rx6	1.81462	0.999712	0.860087	0.0018	0.0712293	1.40717
ENSRNOG00000010822	D4ABR4_RAT	3.98186	2.19651	0.858229	0.0022	0.082551	3.08919
ENSRNOG00000016636	D4A0B2_RAT	1.55959	0.862653	0.854313	0.00045	0.02637	1.21112
ENSRNOG00000028187	Sp9	3.92803	2.18232	0.847942	0.0002	0.013771	3.05518
ENSRNOG00000005943	D3ZQL2_RAT	6.39587	3.57312	0.839955	5e-05	0.00455993	4.98449
ENSRNOG00000007551	Inadl2	4.29628	2.4203	0.827904	0.0011	0.0501593	3.35829
ENSRNOG00000031440	Nova1	27.6105	15.6843	0.8159	5e-05	0.00455993	21.6474
ENSRNOG00000017438	Gfra1	26.711	15.2598	0.807697	5e-05	0.00455993	20.9854
ENSRNOG00000007600	Igsf1	19.2587	11.0214	0.805201	5e-05	0.00455993	15.1401
ENSRNOG00000021434	RGD1562211	1.91836	1.10248	0.799119	0.00155	0.0639073	1.51042
ENSRNOG00000014973	Tekt1	4.94994	2.85484	0.794002	0.00015	0.0113497	3.90239
ENSRNOG00000014232	P2ry1	5.3999	3.13652	0.783768	5e-05	0.00455993	4.26821
ENSRNOG00000019134	Htr4	4.02398	2.3472	0.777682	0.00125	0.0543021	3.18559
ENSRNOG00000024345	Pard3b	1.95511	1.14543	0.771361	0.0007	0.0369337	1.55027
ENSRNOG00000027859	Tmem26	1.47935	0.867711	0.769675	0.001	0.0474862	1.17353
ENSRNOG00000010213	F1LTE6_RAT	5.57776	3.28253	0.764879	5e-05	0.00455993	4.43014
ENSRNOG00000011316	Fam167a	1.31297	0.774969	0.760619	0.00195	0.0756435	1.04397
ENSRNOG00000014231	PNOC_RAT	6.36723	3.76296	0.7588	0.0008	0.040803	5.0651
ENSRNOG00000031222	F1LUV1_RAT	7.03431	4.15853	0.758337	0.00035	0.0219084	5.59642
ENSRNOG00000025639	Slc39a12	7.66798	4.5332	0.758316	5e-05	0.00455993	6.10059
ENSRNOG00000001519	Dlx2	2.97558	1.76067	0.757043	0.00795	0.181558	2.36813
ENSRNOG00000010905	Dlx5	2.88788	1.70902	0.756841	0.00415	0.122902	2.29845
ENSRNOG00000004295	D3ZU16_RAT	6.9246	4.10748	0.753478	5e-05	0.00455993	5.51604
ENSRNOG00000016500	RGD1563891	3.24129	1.92314	0.753103	0.0071	0.171534	2.58221
ENSRNOG00000013668	Capg	4.14657	2.46252	0.751783	0.00095	0.0454252	3.30455
ENSRNOG00000011320	Igfbpl1	12.6368	7.50491	0.751722	5e-05	0.00455993	10.0709
ENSRNOG00000006479	Lama5	1.94363	1.15589	0.749751	5e-05	0.00455993	1.54976
ENSRNOG00000011425	Ptpn3	2.8807	1.71421	0.748874	5e-05	0.00455993	2.29746
ENSRNOG00000007871	Cabp7	13.3115	7.92826	0.747597	0.00275	0.0947391	10.6199
ENSRNOG00000019606	Trpv3	1.3705	0.821822	0.737802	0.0031	0.101116	1.09616
ENSRNOG00000010128	S27A2_RAT	7.109	4.26678	0.736498	5e-05	0.00455993	5.68789
ENSRNOG00000026472	Kctd8	8.43317	5.08787	0.729013	5e-05	0.00455993	6.76052
ENSRNOG00000013123	F1LW52_RAT	1.31279	0.79248	0.728193	0.00465	0.130684	1.05263
ENSRNOG00000032946	LOC681677	2.59004	1.57237	0.720038	0.00325	0.103601	2.08121
ENSRNOG00000021412	Slfn8	2.27086	1.38313	0.715305	0.00085	0.0425649	1.82699
ENSRNOG00000018204	Slc28a2	3.61911	2.2055	0.714531	0.0001	0.0080064	2.9123
ENSRNOG00000002415	F1LYR3_RAT	2.32237	1.4248	0.704839	0.0027	0.0946099	1.87358
ENSRNOG00000000007	Gad1	76.0522	46.7111	0.703225	5e-05	0.00455993	61.3817
ENSRNOG00000002092	Hunk	2.48874	1.52953	0.702329	0.00205	0.0790772	2.00914
ENSRNOG00000003956	LOC100363276	2.96472	1.83576	0.691524	0.0034	0.107143	2.40024
ENSRNOG00000022615	Tp53i13	4.01654	2.4879	0.691023	0.00215	0.0815638	3.25222
ENSRNOG00000021795	D3ZHW7_RAT	6.1168	3.79424	0.688966	0.0002	0.013771	4.95552
ENSRNOG00000018827	Htr7	6.82894	4.24197	0.686928	5e-05	0.00455993	5.53546
ENSRNOG00000015807	Pyroxd2	2.23855	1.39503	0.682265	0.0045	0.128835	1.81679
ENSRNOG00000030163	Epb41l4b	3.9164	2.45474	0.673959	0.00655	0.161649	3.18557
ENSRNOG00000012181	Lpl	44.558	27.9666	0.67198	5e-05	0.00455993	36.2623
ENSRNOG00000043098	Mt2A	18.912	11.9457	0.662812	0.00155	0.0639073	15.4289
ENSRNOG00000006060	F1LXS3_RAT	6.12248	3.86971	0.66189	5e-05	0.00455993	4.9961
ENSRNOG00000010397	Agbl3	2.61515	1.65524	0.659857	0.00085	0.0425649	2.13519
ENSRNOG00000028896	A2m	4.23582	2.68466	0.6579	5e-05	0.00455993	3.46024
ENSRNOG00000037146	Ctxn2	23.3242	14.7932	0.656887	0.00065	0.0345604	19.0587
ENSRNOG00000016381	Ust	3.86359	2.45552	0.653913	0.0011	0.0501593	3.15956
ENSRNOG00000021729	Iqub	4.15433	2.65713	0.644747	0.00115	0.0515852	3.40573
ENSRNOG00000021602	Zmynd10	5.8322	3.73552	0.642733	0.0004	0.0242661	4.78386
ENSRNOG00000037206	Ccdc77	5.58414	3.57708	0.642552	0.00165	0.066439	4.58061
ENSRNOG00000000407	Dcbld1	3.46871	2.22539	0.640344	0.0038	0.115774	2.84705
ENSRNOG00000005429	Foxp2	7.96473	5.11282	0.639506	5e-05	0.00455993	6.53878
ENSRNOG00000029837	D3ZAE4_RAT	1.97808	1.27631	0.632124	0.00565	0.149627	1.62719
ENSRNOG00000040201	Atp6ap1l	4.37263	2.82135	0.632116	0.00785	0.179871	3.59699
ENSRNOG00000037835	LOC690437	3.49639	2.26181	0.628386	0.00615	0.156546	2.8791
ENSRNOG00000011984	D3ZFT8_RAT	28.2569	18.3192	0.625248	0.00015	0.0113497	23.288
ENSRNOG00000026036	Pdyn	7.63458	4.95101	0.624826	5e-05	0.00455993	6.29279
ENSRNOG00000031539	LOC304725	2.74316	1.78351	0.621116	0.00045	0.02637	2.26334
ENSRNOG00000001966	Zbtb20	13.3291	8.69485	0.616347	5e-05	0.00455993	11.012
ENSRNOG00000026309	Lrrc23	14.3003	9.33813	0.614835	5e-05	0.00455993	11.8192
ENSRNOG00000011680	Il16	2.46855	1.61809	0.609373	5e-05	0.00455993	2.04332
ENSRNOG00000030382	-	6.39001	4.19173	0.608273	0.00095	0.0454252	5.29087
ENSRNOG00000000536	MDGA1_RAT	6.06472	3.9837	0.606331	5e-05	0.00455993	5.02421
ENSRNOG00000013085	Nkain3	8.42755	5.55313	0.601814	0.00085	0.0425649	6.99034
ENSRNOG00000010718	D4ABT6_RAT	7.11861	4.69307	0.601064	5e-05	0.00455993	5.90584
ENSRNOG00000008816	Gpnmb	3.6954	2.43738	0.600396	0.0011	0.0501593	3.06639
ENSRNOG00000042690	Zmat4	2.76355	1.82586	0.597946	0.0011	0.0501593	2.2947
ENSRNOG00000003209	Pcp4l1	4.06639	2.68732	0.597578	0.006	0.154441	3.37685
ENSRNOG00000000487	Grm4	3.72981	2.46699	0.596353	0.0037	0.113734	3.0984
ENSRNOG00000008683	Alk	1.58958	1.05313	0.593964	0.00545	0.1463	1.32136
ENSRNOG00000030048	RGD1560207	2.08359	1.38198	0.592333	0.00615	0.156546	1.73279
ENSRNOG00000021201	Txnip	24.3314	16.2205	0.584998	5e-05	0.00455993	20.276
ENSRNOG00000016865	Hist1h2ba	13.0698	8.72144	0.583595	0.0073	0.173325	10.8956
ENSRNOG00000037340	Epha10	4.53882	3.0416	0.577489	0.0012	0.0529654	3.79021
ENSRNOG00000018366	RGD1310819	22.9074	15.4058	0.572338	5e-05	0.00455993	19.1566
ENSRNOG00000026110	Scml4	3.65878	2.46677	0.568738	0.0001	0.0080064	3.06278
ENSRNOG00000016050	Fgfr1	13.0628	8.80969	0.5683	5e-05	0.00455993	10.9362
ENSRNOG00000009571	Wipf3	4.78152	3.22605	0.567699	0.0004	0.0242661	4.00379
ENSRNOG00000004928	Sntg2	3.52493	2.38108	0.565976	0.00245	0.0887867	2.95301
ENSRNOG00000008332	Smo	5.04754	3.412	0.564964	0.00095	0.0454252	4.22977
ENSRNOG00000010280	Pde8b	6.55564	4.43648	0.563321	0.00045	0.02637	5.49606
ENSRNOG00000023126	Rxfp3	4.71941	3.19963	0.560701	0.0047	0.131552	3.95952
ENSRNOG00000005970	Lrrc1	5.73776	3.89256	0.559767	0.0016	0.0648047	4.81516
ENSRNOG00000005998	F1LSF2_RAT	4.53229	3.07896	0.557798	0.0064	0.159664	3.80563
ENSRNOG00000043245	D3ZT48_RAT	9.22346	6.27313	0.556123	0.0074	0.175095	7.74829
ENSRNOG00000034157	Cyp4f6	4.27585	2.90881	0.555784	0.0058	0.151559	3.59233
ENSRNOG00000001110	N4bp2l1	5.94651	4.04922	0.554401	0.00075	0.0389745	4.99787
ENSRNOG00000020485	Vav3	5.29591	3.60688	0.55413	0.00405	0.121245	4.45139
ENSRNOG00000015370	Tmem22	7.60375	5.19821	0.548696	0.0013	0.0559447	6.40098
ENSRNOG00000033099	Dcc	10.2006	6.99276	0.544724	5e-05	0.00455993	8.59668
ENSRNOG00000014090	Retsat	31.0671	21.3365	0.542063	5e-05	0.00455993	26.2018
ENSRNOG00000012655	D4A065_RAT	2.03097	1.39556	0.541323	0.00105	0.0491821	1.71326
ENSRNOG00000001347	D3ZI19_RAT	8.85524	6.09857	0.538059	0.0001	0.0080064	7.47691
ENSRNOG00000007657	Col27a1	1.44123	0.995174	0.534278	0.0047	0.131552	1.2182
ENSRNOG00000043137	RGD1560608	13.986	9.67746	0.531284	0.00315	0.101116	11.8317
ENSRNOG00000016306	Gpr98	16.2516	11.2683	0.52831	5e-05	0.00455993	13.7599
ENSRNOG00000011921	Dusp4	15.5232	10.7692	0.527519	0.0004	0.0242661	13.1462
ENSRNOG00000038960	RGD1309362	2.58616	1.79528	0.526606	0.00875	0.194663	2.19072
ENSRNOG00000002365	Itm2a	33.4714	23.2462	0.525937	5e-05	0.00455993	28.3588
ENSRNOG00000023257	Adamts9	4.17927	2.90254	0.525933	5e-05	0.00455993	3.5409
ENSRNOG00000003463	Srebf1	17.9021	12.4347	0.525751	5e-05	0.00455993	15.1684
ENSRNOG00000001807	Sspn	3.73904	2.60282	0.522596	0.00095	0.0454252	3.17093
ENSRNOG00000018254	Sncaip	7.01863	4.89019	0.521298	0.0001	0.0080064	5.95441
ENSRNOG00000014010	Gfra2	11.4918	8.01232	0.520317	5e-05	0.00455993	9.75206
ENSRNOG00000005082	Irf6	2.27648	1.58977	0.517982	0.0039	0.117778	1.93312
ENSRNOG00000024114	D4A582_RAT	29.9703	20.9355	0.51758	5e-05	0.00455993	25.4529
ENSRNOG00000005854	Angpt1	7.18235	5.01815	0.517303	0.00465	0.130684	6.10025
ENSRNOG00000019393	Lima1	5.36702	3.75745	0.514368	0.00215	0.0815638	4.56224
ENSRNOG00000028975	Hist2h3c2	32.3488	22.7238	0.509507	0.003	0.100274	27.5363
ENSRNOG00000008005	Akna	2.08222	1.46309	0.509101	0.0036	0.112162	1.77265
ENSRNOG00000018856	LOC363458	3.63878	2.56094	0.506781	0.0006	0.0331831	3.09986
ENSRNOG00000008447	Tmem132d	6.14286	4.33258	0.503684	0.0003	0.0193958	5.23772
ENSRNOG00000008890	Slc18a2	11.4402	8.07834	0.501984	5e-05	0.00455993	9.75927
ENSRNOG00000010634	Megf11	7.76424	5.49138	0.499677	0.00025	0.0167124	6.62781
ENSRNOG00000001514	Cdca7	10.4272	7.37875	0.498906	0.00045	0.02637	8.90297
ENSRNOG00000007294	F1M2M1_RAT	12.12	8.61531	0.492419	0.00265	0.0930948	10.3677
ENSRNOG00000039024	Ccdc52	4.27279	3.04525	0.488619	0.00255	0.0912105	3.65902
ENSRNOG00000007917	MCP_RAT	13.183	9.39739	0.488346	0.0026	0.0925183	11.2902
ENSRNOG00000028207	Glt25d2	6.07447	4.34106	0.48471	0.00305	0.100723	5.20777
ENSRNOG00000038004	Znf804a	13.9606	9.9981	0.481639	5e-05	0.00455993	11.9794
ENSRNOG00000023651	F1LTQ4_RAT	11.4978	8.24014	0.480623	0.0064	0.159664	9.86897
ENSRNOG00000028930	DAB2_RAT	17.15	12.3413	0.474714	0.0046	0.130684	14.7456
ENSRNOG00000017346	Myt1	14.1496	10.2031	0.471754	5e-05	0.00455993	12.1763
ENSRNOG00000016165	RGD1561963	8.44031	6.08917	0.47105	5e-05	0.00455993	7.26474
ENSRNOG00000011167	Wdhd1	6.61199	4.77283	0.47024	0.0009	0.0442639	5.69241
ENSRNOG00000018557	D3ZWM4_RAT	4.28094	3.10417	0.463722	0.00585	0.151714	3.69256
ENSRNOG00000007455	Tmem132e	8.51285	6.18042	0.461937	0.0003	0.0193958	7.34664
ENSRNOG00000024077	Fbxo5	5.76202	4.18381	0.461756	0.00645	0.160041	4.97292
ENSRNOG00000016258	Znf516	4.27922	3.12106	0.455311	0.00275	0.0947391	3.70014
ENSRNOG00000019183	Alox15	15.179	11.0816	0.453903	0.0002	0.013771	13.1303
ENSRNOG00000015439	Man2a1	8.11947	5.93331	0.452549	5e-05	0.00455993	7.02639
ENSRNOG00000000598	Tube1	6.73971	4.93602	0.449338	0.00265	0.0930948	5.83786
ENSRNOG00000004741	Rpl19	331.106	242.509	0.449252	5e-05	0.00455993	286.808
ENSRNOG00000010597	Slc5a7	5.20844	3.82723	0.444551	0.00115	0.0515852	4.51783
ENSRNOG00000006857	RGD1311080	14.9069	10.9643	0.443166	0.0008	0.040803	12.9356
ENSRNOG00000029903	Spock3	46.2531	34.1961	0.435718	5e-05	0.00455993	40.2246
ENSRNOG00000014837	F1LXD8_RAT	3.94007	2.91989	0.432309	0.0077	0.178213	3.42998
ENSRNOG00000039455	D4ACU3_RAT	4.73236	3.51163	0.430418	0.00935	0.201816	4.122
ENSRNOG00000029049	Zdhhc14	9.75573	7.23938	0.430383	0.0057	0.150373	8.49756
ENSRNOG00000001520	Dlx1	23.5009	17.4677	0.428024	0.00035	0.0219084	20.4843
ENSRNOG00000005517	Rps26	130.554	97.2987	0.424153	5e-05	0.00455993	113.926
ENSRNOG00000037718	Usp43	5.98298	4.46916	0.420862	0.0084	0.188705	5.22607
ENSRNOG00000005220	Syne2	8.02153	5.99494	0.420133	0.0073	0.173325	7.00823
ENSRNOG00000004147	D3ZCF8_RAT	7.41012	5.53857	0.419983	0.00085	0.0425649	6.47434
ENSRNOG00000017581	RGD1306227	6.43398	4.81195	0.419091	0.00585	0.151714	5.62297
ENSRNOG00000014819	Hap1	75.6271	56.5632	0.41904	5e-05	0.00455993	66.0952
ENSRNOG00000004425	E9PTH6_RAT	9.35458	7.00539	0.417208	0.0082	0.185727	8.17999
ENSRNOG00000028085	Fam70a	11.5919	8.6833	0.416797	0.00415	0.122902	10.1376
ENSRNOG00000018865	Adamts12	5.79157	4.34541	0.414464	0.00135	0.0573792	5.06849
ENSRNOG00000018835	Notch2	8.91478	6.69723	0.412635	5e-05	0.00455993	7.80601
ENSRNOG00000032490	Cdh7	17.8379	13.4366	0.408778	0.00025	0.0167124	15.6373
ENSRNOG00000000805	Gja1	51.6065	38.8849	0.408345	5e-05	0.00455993	45.2457
ENSRNOG00000011025	Rg9mtd2	13.6014	10.2643	0.406117	0.00585	0.151714	11.9329
ENSRNOG00000003613	TRI18_RAT	9.71254	7.33804	0.404453	0.00505	0.138533	8.52529
ENSRNOG00000014550	RGD1308448	34.1384	25.8101	0.403463	0.0003	0.0193958	29.9742
ENSRNOG00000004268	Zfp386	24.7886	18.7866	0.399977	0.0006	0.0331831	21.7876
ENSRNOG00000021402	RGD1561200	8.60425	6.52315	0.39948	0.00975	0.206565	7.5637
ENSRNOG00000032221	Hist1h2ao	103.771	78.8491	0.396244	0.0011	0.0501593	91.3101
ENSRNOG00000030493	Hist1h2ac	52.0862	39.6	0.395402	0.0048	0.132733	45.8431
ENSRNOG00000016488	Pltp	13.5872	10.3589	0.391384	0.00635	0.159282	11.9731
ENSRNOG00000008586	D3ZTP0_RAT	5.29122	4.05351	0.38443	0.0063	0.158316	4.67237
ENSRNOG00000018094	Sv2c	7.9774	6.11211	0.384248	0.00525	0.143164	7.04476
ENSRNOG00000005515	Rhbdl3	6.20682	4.76306	0.381963	0.0045	0.128835	5.48494
ENSRNOG00000032206	Cntnap5b	6.97188	5.3517	0.381551	0.0031	0.101116	6.16179
ENSRNOG00000002881	Ddr2	6.27232	4.81732	0.38077	0.00535	0.144744	5.54482
ENSRNOG00000019120	Hmgcs2	11.071	8.50506	0.380389	0.0071	0.171534	9.78803
ENSRNOG00000008924	Arhgef12	86.3288	66.3218	0.380359	0.0001	0.0080064	76.3253
ENSRNOG00000038904	Hist1h2ah	104.844	80.6272	0.378907	0.00205	0.0790772	92.7356
ENSRNOG00000012367	Pcdh7	39.1303	30.0974	0.37865	0.0002	0.013771	34.6138
ENSRNOG00000043322	F1LT25_RAT	38.3355	29.5025	0.377842	0.0048	0.132733	33.919
ENSRNOG00000018126	F1LNL3_RAT	18.1591	13.9777	0.37757	0.0001	0.0080064	16.0684
ENSRNOG00000029556	Cntnap5a	8.59902	6.619	0.377559	0.00285	0.0961945	7.60901
ENSRNOG00000012199	Sox2	45.0977	34.714	0.377535	0.00035	0.0219084	39.9059
ENSRNOG00000011858	Unc5d	11.2779	8.6855	0.376817	0.0031	0.101116	9.9817
ENSRNOG00000016071	F1MAR9_RAT	27.5303	21.2354	0.374548	0.00075	0.0389745	24.3828
ENSRNOG00000005286	B1H259_RAT	8.808	6.80708	0.371778	0.00595	0.153441	7.80754
ENSRNOG00000011476	Nars2	12.6531	9.78648	0.37063	0.00785	0.179871	11.2198
ENSRNOG00000014163	Znf536	10.2428	7.9235	0.370404	0.00195	0.0756435	9.08315
ENSRNOG00000019555	F1LM60_RAT	3.99424	3.08981	0.370403	0.0073	0.173325	3.54202
ENSRNOG00000005067	Zfp36l2	10.2426	7.93576	0.368139	0.0022	0.082551	9.08918
ENSRNOG00000010997	Ednrb	41.4661	32.1631	0.366523	0.0024	0.0879	36.8146
ENSRNOG00000001254	Col6a2	6.19885	4.81272	0.365147	0.0065	0.160992	5.50578
ENSRNOG00000010947	MMP14_RAT	18.5569	14.4185	0.364036	0.00215	0.0815638	16.4877
ENSRNOG00000007900	Tspan33	12.1451	9.4727	0.35853	0.00645	0.160041	10.8089
ENSRNOG00000004585	Tmtc2	11.0195	8.59488	0.358511	0.0083	0.187069	9.80719
ENSRNOG00000027152	N4bp2	6.42054	5.01774	0.355658	0.00415	0.122902	5.71914
ENSRNOG00000014030	F1M4U5_RAT	11.7271	9.19223	0.351364	0.00395	0.118767	10.4597
ENSRNOG00000018951	Col4a5	12.6007	9.88391	0.350346	0.00255	0.0912105	11.2423
ENSRNOG00000014029	Klhl13	94.5453	74.1998	0.34959	0.0001	0.0080064	84.3725
ENSRNOG00000004084	Fam84a	22.4735	17.6632	0.347479	0.0012	0.0529654	20.0684
ENSRNOG00000004284	Btg1	54.4985	42.8652	0.346411	0.0011	0.0501593	48.6818
ENSRNOG00000021285	F1MAS4_RAT	3.71561	2.92375	0.34578	0.0044	0.126762	3.31968
ENSRNOG00000029510	D3ZDX5_RAT	10.1819	8.03199	0.342183	0.0016	0.0648047	9.10694
ENSRNOG00000020277	Cntnap1	6.40616	5.05643	0.341341	0.00485	0.133846	5.73129
ENSRNOG00000014667	Dll1	8.55521	6.753	0.341276	0.0093	0.201686	7.65411
ENSRNOG00000004837	Limd1	7.38174	5.82749	0.341084	0.0073	0.173325	6.60461
ENSRNOG00000021938	Lrrtm4	17.4234	13.7553	0.341031	0.0078	0.179622	15.5893
ENSRNOG00000010635	Igfbp4	28.2815	22.4181	0.335195	0.0021	0.0805546	25.3498
ENSRNOG00000006966	Nfia	21.9442	17.4541	0.330277	0.0054	0.145525	19.6991
ENSRNOG00000002903	Cytsb	14.7236	11.7212	0.329012	0.00465	0.130684	13.2224
ENSRNOG00000011129	RGD1308093	12.325	9.82118	0.327622	0.00235	0.0862983	11.0731
ENSRNOG00000011599	Gldc	16.14	12.8757	0.325987	0.00265	0.0930948	14.5079
ENSRNOG00000031232	Nrp2	20.8077	16.6034	0.325638	0.00305	0.100723	18.7056
ENSRNOG00000011989	LOC361414	61.5331	49.109	0.325377	0.0028	0.0947391	55.321
ENSRNOG00000002053	F1M3H3_RAT	5.58813	4.46391	0.324057	0.0028	0.0947391	5.02602
ENSRNOG00000003134	Slc4a4	36.2263	28.9404	0.323955	0.0013	0.0559447	32.5834
ENSRNOG00000014963	GPR56_RAT	44.6388	35.673	0.323465	0.0014	0.0586	40.1559
ENSRNOG00000005223	Hnmt	21.7737	17.4023	0.323302	0.00675	0.165399	19.588
ENSRNOG00000015055	Scg2	51.3112	41.024	0.322804	0.0018	0.0712293	46.1676
ENSRNOG00000000042	Xpr1	86.5297	69.2653	0.321062	0.00065	0.0345604	77.8975
ENSRNOG00000013321	Dock11	10.6374	8.51605	0.32089	0.00335	0.106053	9.57672
ENSRNOG00000026941	Tril	18.2581	14.6724	0.315431	0.0056	0.148876	16.4652
ENSRNOG00000006689	D3ZAP7_RAT	4.60151	3.69992	0.314613	0.0068	0.166328	4.15071
ENSRNOG00000001837	Sst	162.939	131.074	0.313949	0.00305	0.100723	147.007
ENSRNOG00000000830	Ddr1	18.9	15.2212	0.312307	0.0082	0.185727	17.0606
ENSRNOG00000011292	Col1a2	15.5924	12.5919	0.308348	0.0044	0.126762	14.0922
ENSRNOG00000019648	Col6a3	8.52674	6.89529	0.306382	0.0057	0.150373	7.71101
ENSRNOG00000024923	Nnat	732.311	592.752	0.305029	0.00465	0.130684	662.532
ENSRNOG00000008797	Tmpo	49.0199	39.774	0.301542	0.0028	0.0947391	44.397
ENSRNOG00000004936	Sdc2	21.892	17.7768	0.300404	0.00575	0.151113	19.8344
ENSRNOG00000014046	LOC690333	39.9455	32.4433	0.300113	0.00245	0.0887867	36.1944
ENSRNOG00000003736	Col5a2	13.3182	10.8659	0.293589	0.0072	0.172737	12.0921
ENSRNOG00000005776	Bcl11b	39.1917	32.0767	0.289025	0.0036	0.112162	35.6342
ENSRNOG00000012662	D4A5Y3_RAT	15.5593	12.7607	0.286065	0.0071	0.171534	14.16
ENSRNOG00000002811	Fam5c	20.9735	17.2222	0.2843	0.0085	0.190331	19.0979
ENSRNOG00000019322	Notch1	10.2505	8.42005	0.283788	0.0055	0.147355	9.33527
ENSRNOG00000005289	Prkd3	14.9456	12.3132	0.279518	0.00615	0.156546	13.6294
ENSRNOG00000006957	Gria4	60.7039	50.144	0.275712	0.0048	0.132733	55.4239
ENSRNOG00000002360	Gabrg1	50.0736	41.524	0.270104	0.0096	0.204964	45.7988
ENSRNOG00000016791	Chka	32.3458	26.8278	0.269849	0.00945	0.202704	29.5868
ENSRNOG00000012802	Odz3	22.7159	18.847	0.269364	0.00505	0.138533	20.7814
ENSRNOG00000013969	Ahi1	136.695	113.456	0.268822	0.00425	0.124261	125.076
ENSRNOG00000006030	Ptprz1	180.854	150.141	0.268505	0.00395	0.118767	165.498
ENSRNOG00000032002	Hapln1	46.1538	38.3431	0.267482	0.0081	0.184372	42.2484
ENSRNOG00000002625	Ptpn4	31.4794	26.1724	0.266363	0.00885	0.195938	28.8259
ENSRNOG00000019564	Sptbn2	177.892	213.559	-0.263632	0.00535	0.144744	195.726
ENSRNOG00000010889	D3ZQU4_RAT	125.675	151.076	-0.265577	0.00555	0.148406	138.375
ENSRNOG00000005836	Fam49a	63.9784	76.9391	-0.266132	0.00825	0.186553	70.4587
ENSRNOG00000006989	Vamp2	72.7571	87.5715	-0.267374	0.00465	0.130684	80.1643
ENSRNOG00000011015	Hivep2	42.6689	51.3671	-0.26766	0.0028	0.0947391	47.018
ENSRNOG00000012183	Glrx1	56.8473	68.4998	-0.269008	0.00905	0.199404	62.6735
ENSRNOG00000001736	Bdh1	55.9677	67.4805	-0.269876	0.00735	0.174211	61.7241
ENSRNOG00000022297	Kcnmb4	87.046	105.145	-0.272525	0.00765	0.178213	96.0955
ENSRNOG00000026055	Neurod6	190.696	230.363	-0.272633	0.00345	0.10847	210.529
ENSRNOG00000004874	Flrt3	32.6044	39.3956	-0.272969	0.0063	0.158316	36
ENSRNOG00000016388	Sphkap	40.1953	48.5815	-0.273378	0.00425	0.124261	44.3884
ENSRNOG00000020474	Pin1	98.7402	119.342	-0.273398	0.00785	0.179871	109.041
ENSRNOG00000006787	Dhcr24	67.525	81.6462	-0.273963	0.0054	0.145525	74.5856
ENSRNOG00000013604	Gpx4	199.008	240.882	-0.275501	0.0056	0.148876	219.945
ENSRNOG00000030591	Arf1	162.092	196.206	-0.275553	0.00465	0.130684	179.149
ENSRNOG00000018217	Syt5	93.9104	113.68	-0.275615	0.00305	0.100723	103.795
ENSRNOG00000005041	Crip2	135.462	164.089	-0.276586	0.0037	0.113734	149.775
ENSRNOG00000005206	Kcnq3	33.3247	40.3738	-0.276827	0.00335	0.106053	36.8492
ENSRNOG00000001415	Ap1s1	76.5071	92.7403	-0.277602	0.00585	0.151714	84.6237
ENSRNOG00000016544	Rgnef	17.9554	21.7723	-0.278072	0.00775	0.179069	19.8638
ENSRNOG00000029879	Mcrs1	40.8594	49.5528	-0.278299	0.00715	0.171837	45.2061
ENSRNOG00000002419	Plp1	60.9263	73.8912	-0.278338	0.00975	0.206565	67.4087
ENSRNOG00000011222	Dynll1	305.45	370.502	-0.278545	0.0032	0.102482	337.976
ENSRNOG00000032075	Kcnh3	19.5456	23.7084	-0.278551	0.00675	0.165399	21.627
ENSRNOG00000010170	Tubb2c	290.589	352.545	-0.278824	0.00315	0.101116	321.567
ENSRNOG00000007801	R3hdm2	19.9456	24.2146	-0.279805	0.0077	0.178213	22.0801
ENSRNOG00000027233	Trpc5	34.95	42.4448	-0.280295	0.0056	0.148876	38.6974
ENSRNOG00000025448	Limd2	74.863	90.9339	-0.280565	0.00625	0.157635	82.8984
ENSRNOG00000042988	Hist3h2a	78.1087	94.9668	-0.281942	0.0037	0.113734	86.5378
ENSRNOG00000020455	Cst6	80.8535	98.4079	-0.283463	0.00645	0.160041	89.6307
ENSRNOG00000030607	F1M766_RAT	938.186	1142.06	-0.283695	0.0062	0.156949	1040.12
ENSRNOG00000012061	KPCB_RAT	167.874	204.459	-0.284432	0.0018	0.0712293	186.166
ENSRNOG00000031974	D3ZZG0_RAT	79.4883	96.8185	-0.284539	0.0025	0.089889	88.1534
ENSRNOG00000009719	C2cd2l	30.8105	37.6139	-0.287845	0.0046	0.130684	34.2122
ENSRNOG00000020821	Clip3	33.348	40.7121	-0.287859	0.00445	0.127935	37.0301
ENSRNOG00000010065	D4ADL8_RAT	16.9465	20.7044	-0.288949	0.00655	0.161649	18.8255
ENSRNOG00000006526	Sema3c	47.7606	58.358	-0.28911	0.0019	0.0743321	53.0593
ENSRNOG00000015987	Rap1gds1	94.0544	114.947	-0.289401	0.00815	0.185204	104.501
ENSRNOG00000004423	Zfp238	269.362	329.29	-0.289815	0.00135	0.0573792	299.326
ENSRNOG00000018039	Sncb	60.4967	73.9937	-0.290547	0.00545	0.1463	67.2452
ENSRNOG00000007079	Met	17.0436	20.8766	-0.292653	0.00425	0.124261	18.9601
ENSRNOG00000003732	Flrt2	23.6136	28.9919	-0.296034	0.0042	0.124116	26.3028
ENSRNOG00000019184	Npr3	22.8695	28.1217	-0.298259	0.00925	0.201553	25.4956
ENSRNOG00000010248	Serpini1	162.107	199.611	-0.300244	0.00055	0.0310412	180.859
ENSRNOG00000016580	Rps23	96.1711	118.442	-0.300511	0.0059	0.152723	107.307
ENSRNOG00000024320	-	161.505	199.127	-0.302112	0.00925	0.201553	180.316
ENSRNOG00000022893	Rimbp2	12.967	16.0049	-0.303673	0.0067	0.16476	14.4859
ENSRNOG00000011160	Sv2b	105.447	130.287	-0.305171	0.0009	0.0442639	117.867
ENSRNOG00000029696	F1LP73_RAT	45.477	56.2816	-0.307527	0.0039	0.117778	50.8793
ENSRNOG00000007256	Necab1	53.7347	66.5286	-0.30812	0.0052	0.142082	60.1316
ENSRNOG00000038366	Larp1b	9.57013	11.8568	-0.309106	0.0093	0.201686	10.7135
ENSRNOG00000001057	Ctxn1	58.4291	72.399	-0.309282	0.00315	0.101116	65.4141
ENSRNOG00000020032	D3ZLZ7_RAT	24.5569	30.483	-0.311875	0.003	0.100274	27.52
ENSRNOG00000017079	Pgm2l1	193.522	240.309	-0.312393	0.0002	0.013771	216.916
ENSRNOG00000017108	Syngr1	77.1591	95.8623	-0.313128	0.00275	0.0947391	86.5107
ENSRNOG00000001267	Lss	50.2116	62.4232	-0.31406	0.001	0.0474862	56.3174
ENSRNOG00000017801	Atf4	167.564	208.334	-0.314179	0.00095	0.0454252	187.949
ENSRNOG00000001503	Capns1	109.77	136.483	-0.314229	0.0026	0.0925183	123.126
ENSRNOG00000002369	Rgs8	13.5844	16.9062	-0.315603	0.0037	0.113734	15.2453
ENSRNOG00000031022	Rpl36al	63.2627	78.7824	-0.31652	0.00795	0.181558	71.0225
ENSRNOG00000015150	Spg7	22.3994	27.9046	-0.317043	0.003	0.100274	25.152
ENSRNOG00000014460	F1M6K7_RAT	12.3857	15.4304	-0.31711	0.0016	0.0648047	13.908
ENSRNOG00000013938	Tshz3	18.7203	23.3259	-0.317331	0.00135	0.0573792	21.0231
ENSRNOG00000029914	Cacna1i	10.7028	13.3533	-0.31921	0.0021	0.0805546	12.0281
ENSRNOG00000008157	SYN2_RAT	42.6411	53.222	-0.319777	0.00115	0.0515852	47.9316
ENSRNOG00000015277	D4A1K5_RAT	104.095	130.231	-0.323167	0.00425	0.124261	117.163
ENSRNOG00000043433	B2GNF2_RAT	20.1787	25.2604	-0.324041	0.00565	0.149627	22.7195
ENSRNOG00000005964	Nr4a3	12.5082	15.6662	-0.324783	0.0019	0.0743321	14.0872
ENSRNOG00000001309	Camkk2	31.4235	39.3723	-0.325337	0.00215	0.0815638	35.3979
ENSRNOG00000002793	Sstr2	17.6249	22.0993	-0.326383	0.0075	0.175651	19.8621
ENSRNOG00000039037	F1M1C1_RAT	38.6795	48.5711	-0.328528	0.0088	0.195145	43.6253
ENSRNOG00000007042	Purb	46.3064	58.187	-0.329487	0.00305	0.100723	52.2467
ENSRNOG00000008551	Rps7	56.5273	71.0475	-0.329836	0.00375	0.114758	63.7874
ENSRNOG00000014568	Ndufb10	34.9711	43.96	-0.330028	0.00955	0.20453	39.4656
ENSRNOG00000000316	D3ZBN6_RAT	11.5585	14.5316	-0.330244	0.0075	0.175651	13.045
ENSRNOG00000027400	Vwc2l	21.471	26.9985	-0.330488	0.0053	0.144242	24.2347
ENSRNOG00000029738	Diras1	15.8722	19.9789	-0.331972	0.0061	0.15643	17.9256
ENSRNOG00000030871	Calm2	1040.56	1310.25	-0.332475	0.00065	0.0345604	1175.4
ENSRNOG00000014745	D4A5G8_RAT	36.7218	46.2409	-0.332532	0.00265	0.0930948	41.4814
ENSRNOG00000019990	RGD1566239	37.2634	46.9368	-0.332961	0.00835	0.187889	42.1001
ENSRNOG00000001928	Il1rap	11.4013	14.3616	-0.333015	0.00925	0.201553	12.8815
ENSRNOG00000029015	Faim2	13.9476	17.5892	-0.334676	0.0097	0.20614	15.7684
ENSRNOG00000033942	Grin2a	9.04951	11.4126	-0.334719	0.0031	0.101116	10.2311
ENSRNOG00000019570	Gng3	81.97	103.43	-0.335489	0.0016	0.0648047	92.7
ENSRNOG00000004245	Mgst3	303.455	382.947	-0.33566	0.00045	0.02637	343.201
ENSRNOG00000018932	Ccdc124	49.4762	62.5073	-0.337288	0.00135	0.0573792	55.9917
ENSRNOG00000033575	Emid1	19.8817	25.1386	-0.338462	0.0062	0.156949	22.5101
ENSRNOG00000017657	D3ZCY7_RAT	15.612	19.7458	-0.338893	0.00385	0.117038	17.6789
ENSRNOG00000010688	Nrgn	33.6461	42.577	-0.339634	0.00275	0.0947391	38.1115
ENSRNOG00000001339	Psmd9	20.878	26.4203	-0.339663	0.00935	0.201816	23.6491
ENSRNOG00000003887	Lgi2	19.4038	24.5677	-0.340425	0.00235	0.0862983	21.9857
ENSRNOG00000036798	Dusp3	18.0502	22.8564	-0.340584	0.0028	0.0947391	20.4533
ENSRNOG00000042072	Arhgdig	172.522	218.513	-0.34094	0.00055	0.0310412	195.517
ENSRNOG00000006979	Hpca	62.518	79.1941	-0.341123	0.0009	0.0442639	70.8561
ENSRNOG00000018631	Enkur	18.6261	23.6041	-0.341707	0.0073	0.173325	21.1151
ENSRNOG00000019213	Gpd1	7.32031	9.28141	-0.342439	0.0073	0.173325	8.30086
ENSRNOG00000033916	LOC100363012	121.111	153.678	-0.343576	0.00375	0.114758	137.394
ENSRNOG00000021177	Cox8a	79.7962	101.287	-0.344052	0.00365	0.113208	90.5416
ENSRNOG00000010834	Mpped1	127.63	162.065	-0.344604	0.0001	0.0080064	144.847
ENSRNOG00000030243	F1M443_RAT	60.9522	77.4046	-0.344742	0.00115	0.0515852	69.1784
ENSRNOG00000003205	Ldb2	76.3391	97.0345	-0.346074	0.00045	0.02637	86.6868
ENSRNOG00000008562	D3ZRT3_RAT	10.1068	12.8621	-0.347804	0.0066	0.162591	11.4844
ENSRNOG00000012759	Col19a1	6.48999	8.26354	-0.348542	0.00625	0.157635	7.37677
ENSRNOG00000005450	Lsm11	47.5361	60.571	-0.349603	0.00115	0.0515852	54.0536
ENSRNOG00000003606	RGD1561381	63.9663	81.579	-0.350886	0.00245	0.0887867	72.7726
ENSRNOG00000011200	Bhmt	11.7883	15.0378	-0.351229	0.0071	0.171534	13.4131
ENSRNOG00000001741	LOC100364604	53.1079	67.7864	-0.352069	0.0005	0.0288096	60.4472
ENSRNOG00000000923	Cct6a	60.8859	77.8568	-0.354715	0.00065	0.0345604	69.3714
ENSRNOG00000031855	D3ZHM0_RAT	41.4776	53.0915	-0.35615	0.00095	0.0454252	47.2846
ENSRNOG00000010555	Phyhip	54.7057	70.0822	-0.357358	0.00035	0.0219084	62.394
ENSRNOG00000022714	Sstr1	39.0024	49.9841	-0.357908	0.0008	0.040803	44.4933
ENSRNOG00000018122	TSN17_RAT	65.0894	83.4753	-0.358928	0.0011	0.0501593	74.2824
ENSRNOG00000002190	RGD1563065	25.6315	32.8825	-0.359403	0.0002	0.013771	29.257
ENSRNOG00000003512	Gabra1	35.8004	45.939	-0.359741	0.0005	0.0288096	40.8697
ENSRNOG00000020369	Igf2	8.80737	11.3201	-0.362099	0.00145	0.0605089	10.0637
ENSRNOG00000042704	F1LN80_RAT	19.1295	24.5959	-0.362618	0.00235	0.0862983	21.8627
ENSRNOG00000032789	F1M8X6_RAT	342.569	440.558	-0.36294	0.0003	0.0193958	391.563
ENSRNOG00000023226	S100a10	282.942	364.985	-0.367333	0.00015	0.0113497	323.964
ENSRNOG00000009184	Foxp1	11.4447	14.7812	-0.369092	0.0033	0.104952	13.1129
ENSRNOG00000014573	Ckmt1	54.0229	69.9464	-0.372677	0.0002	0.013771	61.9847
ENSRNOG00000031396	Grb14	18.411	23.8403	-0.372829	0.00105	0.0491821	21.1257
ENSRNOG00000014149	Npy1r	16.2241	21.0341	-0.374584	0.0008	0.040803	18.6291
ENSRNOG00000010063	Htr2a	9.61113	12.4736	-0.376099	0.0011	0.0501593	11.0424
ENSRNOG00000020254	Per2	5.34742	6.94309	-0.376736	0.00275	0.0947391	6.14525
ENSRNOG00000024374	F1M135_RAT	14.8507	19.2876	-0.377138	0.0002	0.013771	17.0692
ENSRNOG00000029608	LOC100362992	98.8134	128.347	-0.377268	0.0039	0.117778	113.58
ENSRNOG00000021008	Kctd16	17.3576	22.5465	-0.37734	0.00315	0.101116	19.952
ENSRNOG00000016961	Rps27	71.4502	92.994	-0.380199	0.0044	0.126762	82.2221
ENSRNOG00000027017	Rnasel	6.48539	8.44099	-0.380219	0.00575	0.151113	7.46319
ENSRNOG00000020650	Slc17a7	144.054	187.546	-0.380642	0.0002	0.013771	165.8
ENSRNOG00000006649	Thrb	11.5222	15.0145	-0.381939	0.00035	0.0219084	13.2683
ENSRNOG00000009341	Hivep3	3.42896	4.47752	-0.38493	0.0012	0.0529654	3.95324
ENSRNOG00000004174	RGD1563092	22.6179	29.5445	-0.385428	0.00365	0.113208	26.0812
ENSRNOG00000013384	-	27.2349	35.578	-0.385529	0.0048	0.132733	31.4064
ENSRNOG00000000638	ZN365_RAT	22.5028	29.4687	-0.389077	0.0003	0.0193958	25.9857
ENSRNOG00000000476	Zbtb22	15.7671	20.6834	-0.391553	0.00065	0.0345604	18.2252
ENSRNOG00000027791	Cox7a2l2	44.5737	58.5266	-0.392902	0.00415	0.122902	51.5502
ENSRNOG00000021945	MGC114464	34.7735	45.7103	-0.394532	0.0004	0.0242661	40.2419
ENSRNOG00000014714	Trpv6	13.4862	17.7505	-0.39638	0.00015	0.0113497	15.6183
ENSRNOG00000021067	Fxyd7	31.6139	41.6479	-0.397682	0.0023	0.0853728	36.6309
ENSRNOG00000004826	Sos2	13.9348	18.4261	-0.403054	0.0001	0.0080064	16.1805
ENSRNOG00000028330	-	24.0813	31.8522	-0.403481	0.00615	0.156546	27.9667
ENSRNOG00000007038	Cntn5	25.8023	34.1322	-0.403633	0.00075	0.0389745	29.9672
ENSRNOG00000018808	Vip	17.0664	22.6159	-0.406178	0.00095	0.0454252	19.8411
ENSRNOG00000032328	Diras2	46.1048	61.1341	-0.407062	0.0012	0.0529654	53.6195
ENSRNOG00000008209	St3gal1	21.8567	29.0022	-0.408086	0.0013	0.0559447	25.4294
ENSRNOG00000001368	Rph3a	27.2128	36.1271	-0.408797	0.00015	0.0113497	31.67
ENSRNOG00000038906	Hist1h2ail	30.0514	40.0415	-0.414062	0.007	0.170614	35.0465
ENSRNOG00000039050	Lrp1b	22.5077	30.003	-0.414693	0.00155	0.0639073	26.2553
ENSRNOG00000014795	Nr2f1	21.0387	28.0681	-0.415888	0.0004	0.0242661	24.5534
ENSRNOG00000013869	Kcnj4	16.6356	22.1976	-0.416133	0.0014	0.0586	19.4166
ENSRNOG00000014366	Shc3	33.385	44.5964	-0.417727	0.0001	0.0080064	38.9907
ENSRNOG00000016244	Mical2	14.216	19.0137	-0.419521	0.0002	0.013771	16.6149
ENSRNOG00000002652	Garnl4	47.8621	64.0816	-0.421026	0.0001	0.0080064	55.9718
ENSRNOG00000012334	D4A5H3_RAT	149.803	201.414	-0.427098	5e-05	0.00455993	175.608
ENSRNOG00000025873	Atp5e	163.404	219.823	-0.427893	0.0002	0.013771	191.613
ENSRNOG00000028328	Tyw3	9.43509	12.7135	-0.430256	0.0078	0.179622	11.0743
ENSRNOG00000013009	Ldha	36.9493	49.797	-0.430511	0.0002	0.013771	43.3731
ENSRNOG00000042838	Junb	14.1319	19.0529	-0.431059	0.0005	0.0288096	16.5924
ENSRNOG00000015201	RGD1562084	5.30017	7.14606	-0.431108	0.0034	0.107143	6.22311
ENSRNOG00000014367	Ephb6	45.4894	61.3329	-0.43113	5e-05	0.00455993	53.4112
ENSRNOG00000026953	Gpr88	24.7139	33.3219	-0.431148	5e-05	0.00455993	29.0179
ENSRNOG00000019965	Tgfb1i1	6.12056	8.25246	-0.43116	0.00965	0.205394	7.18651
ENSRNOG00000010188	Satb2	27.6234	37.2652	-0.431935	5e-05	0.00455993	32.4443
ENSRNOG00000019181	Synpo	6.11546	8.25432	-0.432688	0.00105	0.0491821	7.18489
ENSRNOG00000008919	Arpp21	83.3557	112.526	-0.432909	5e-05	0.00455993	97.9408
ENSRNOG00000005438	Pcsk2	38.4172	51.9963	-0.436657	5e-05	0.00455993	45.2067
ENSRNOG00000005034	D3ZNV3_RAT	13.9179	18.857	-0.438158	0.00035	0.0219084	16.3875
ENSRNOG00000001785	Etv5	11.1507	15.1276	-0.440045	0.0001	0.0080064	13.1392
ENSRNOG00000004731	F1M0A0_RAT	6.82369	9.25927	-0.440346	0.00105	0.0491821	8.04148
ENSRNOG00000003308	LOC689105	12.2203	16.6002	-0.441921	0.00355	0.111107	14.4103
ENSRNOG00000011441	Tpd52	49.7091	67.585	-0.443194	0.0002	0.013771	58.647
ENSRNOG00000009263	Ifi27	9.74248	13.253	-0.443955	0.00935	0.201816	11.4977
ENSRNOG00000026415	D4A301_RAT	1.56619	2.13093	-0.444219	0.00595	0.153441	1.84856
ENSRNOG00000002462	B9D1_RAT	17.334	23.5903	-0.444591	0.0019	0.0743321	20.4622
ENSRNOG00000013028	AL1A3_RAT	14.8175	20.2107	-0.447822	0.0005	0.0288096	17.5141
ENSRNOG00000033134	Mef2c	223.291	304.624	-0.448102	5e-05	0.00455993	263.957
ENSRNOG00000014890	D3ZXF8_RAT	16.0853	21.9449	-0.448143	0.00925	0.201553	19.0151
ENSRNOG00000032840	Sumo2	29.3597	40.0602	-0.448332	0.00025	0.0167124	34.7099
ENSRNOG00000006604	Thy1	82.6422	112.841	-0.449345	5e-05	0.00455993	97.7416
ENSRNOG00000014868	Hspe1	75.2122	102.899	-0.452187	0.0001	0.0080064	89.0556
ENSRNOG00000022684	Gpc3	21.4414	29.3393	-0.452436	5e-05	0.00455993	25.3904
ENSRNOG00000011568	Rspo3	10.6487	14.5783	-0.453141	0.0038	0.115774	12.6135
ENSRNOG00000003841	F1LVN4_RAT	7.19286	9.88041	-0.458006	0.0002	0.013771	8.53664
ENSRNOG00000029264	F1LRW0_RAT	13.7927	18.9508	-0.458352	0.0002	0.013771	16.3717
ENSRNOG00000016977	Calb2	157.973	217.306	-0.460053	5e-05	0.00455993	187.639
ENSRNOG00000008645	Igfbp3	9.93095	13.6704	-0.46105	0.00025	0.0167124	11.8007
ENSRNOG00000024310	Kcnf1	23.3573	32.1783	-0.462214	0.0001	0.0080064	27.7678
ENSRNOG00000004117	Kcnv1	25.4209	35.0383	-0.462916	5e-05	0.00455993	30.2296
ENSRNOG00000010263	Cldn11	6.3623	8.77377	-0.463649	0.00265	0.0930948	7.56804
ENSRNOG00000005541	Timm17al1	12.5372	17.3095	-0.465354	0.00995	0.209193	14.9233
ENSRNOG00000008080	Hrh3	4.06231	5.60981	-0.465652	0.0043	0.125191	4.83606
ENSRNOG00000008521	RGD1559821	50.908	70.3729	-0.467127	0.00035	0.0219084	60.6405
ENSRNOG00000000622	Hint1	49.9679	69.1289	-0.468287	0.0009	0.0442639	59.5484
ENSRNOG00000005630	D4A269_RAT	19.1225	26.4825	-0.469767	0.0096	0.204964	22.8025
ENSRNOG00000013704	Cps1	2.08505	2.89334	-0.472652	0.00355	0.111107	2.48919
ENSRNOG00000006589	Mif	58.276	80.8804	-0.472888	0.0001	0.0080064	69.5782
ENSRNOG00000037456	P2rx2	3.70658	5.15349	-0.475462	0.0088	0.195145	4.43004
ENSRNOG00000019321	Cck	162.152	225.627	-0.476596	5e-05	0.00455993	193.889
ENSRNOG00000021023	Mag	4.81675	6.716	-0.479542	0.0016	0.0648047	5.76638
ENSRNOG00000042989	Hist2h4a	40.3164	56.2554	-0.480623	0.0022	0.082551	48.2859
ENSRNOG00000009205	Lmo4	206.681	288.695	-0.482143	5e-05	0.00455993	247.688
ENSRNOG00000015011	Fam189a2	4.54793	6.35309	-0.482249	0.0025	0.089889	5.45051
ENSRNOG00000030557	RGD1560501	19.7678	27.7405	-0.488842	0.0016	0.0648047	23.7542
ENSRNOG00000043161	F1LNZ9_RAT	13.2731	18.6578	-0.491272	0.0028	0.0947391	15.9655
ENSRNOG00000011910	Hnrnpr	5.39869	7.59684	-0.49279	0.0017	0.0680544	6.49777
ENSRNOG00000017067	Haus1	3.28519	4.63557	-0.496768	0.00065	0.0345604	3.96038
ENSRNOG00000006472	Hspa2	5.14363	7.2938	-0.503884	0.00055	0.0310412	6.21871
ENSRNOG00000014214	Rpl27a	22.3928	31.8124	-0.506557	0.0002	0.013771	27.1026
ENSRNOG00000015353	Prss12	6.83246	9.71198	-0.50736	0.00015	0.0113497	8.27222
ENSRNOG00000000554	-	13.6488	19.4478	-0.510831	0.0028	0.0947391	16.5483
ENSRNOG00000026901	F1M2Z6_RAT	10.3019	14.6817	-0.511112	0.00985	0.208043	12.4918
ENSRNOG00000017602	Il34	7.95215	11.3558	-0.514014	0.00075	0.0389745	9.65397
ENSRNOG00000021027	Dbp	12.3063	17.5795	-0.514494	0.0015	0.0624063	14.9429
ENSRNOG00000002773	Rgs4	120.246	172.004	-0.516444	5e-05	0.00455993	146.125
ENSRNOG00000032756	LOC501441	9.92943	14.2601	-0.522204	0.00865	0.193062	12.0948
ENSRNOG00000016343	Dkk3	34.1193	49.0314	-0.523118	5e-05	0.00455993	41.5754
ENSRNOG00000025273	LOC689856	2.90147	4.1778	-0.525962	0.00745	0.175374	3.53964
ENSRNOG00000005574	D3ZNJ3_RAT	3.26599	4.70499	-0.526672	0.00275	0.0947391	3.98549
ENSRNOG00000004720	Kcnj2	4.83148	6.96546	-0.527754	0.00425	0.124261	5.89847
ENSRNOG00000000918	Scand3	10.7265	15.5084	-0.531872	5e-05	0.00455993	13.1174
ENSRNOG00000034161	LOC681754	54.4295	78.7599	-0.533072	5e-05	0.00455993	66.5947
ENSRNOG00000028166	D4AA35_RAT	19.8446	28.7229	-0.533453	0.0001	0.0080064	24.2837
ENSRNOG00000006204	Slc30a3	9.76288	14.1743	-0.537899	0.00025	0.0167124	11.9686
ENSRNOG00000027648	F1M2M3_RAT	8.966	13.0422	-0.540652	5e-05	0.00455993	11.0041
ENSRNOG00000005388	D4ACL6_RAT	8.22829	12.0197	-0.546735	5e-05	0.00455993	10.124
ENSRNOG00000012362	Cacng3	6.01019	8.8034	-0.550649	0.00315	0.101116	7.40679
ENSRNOG00000011955	RLA1_RAT	399.426	585.33	-0.551323	5e-05	0.00455993	492.378
ENSRNOG00000037645	LOC680319	6.74512	9.89129	-0.552313	0.0023	0.0853728	8.3182
ENSRNOG00000016776	Extl1	5.2	7.63851	-0.554779	5e-05	0.00455993	6.41925
ENSRNOG00000020427	LOC688966	21.1699	31.1093	-0.555335	0.0017	0.0680544	26.1396
ENSRNOG00000004100	Trib1	2.96983	4.37786	-0.559846	0.0028	0.0947391	3.67385
ENSRNOG00000024120	Rxfp1	2.19989	3.24628	-0.561357	0.00435	0.126113	2.72309
ENSRNOG00000018385	Chrm1	14.3922	21.2714	-0.563628	5e-05	0.00455993	17.8318
ENSRNOG00000028190	D4ACF8_RAT	14.5152	21.4648	-0.564412	0.00755	0.176521	17.99
ENSRNOG00000004198	Stxbp6	29.5253	43.6859	-0.565218	5e-05	0.00455993	36.6056
ENSRNOG00000038375	-	38.5096	57.421	-0.576363	5e-05	0.00455993	47.9653
ENSRNOG00000020674	Rpl27	37.5453	56.0457	-0.57797	0.0001	0.0080064	46.7955
ENSRNOG00000007152	Bhlhe40	13.2113	19.7982	-0.583597	5e-05	0.00455993	16.5048
ENSRNOG00000015003	Pex11a	2.91822	4.37672	-0.584759	0.0009	0.0442639	3.64747
ENSRNOG00000004899	Kcns3	2.95516	4.45602	-0.592522	0.0007	0.0369337	3.70559
ENSRNOG00000009372	Tacr3	2.44144	3.69924	-0.599496	0.00175	0.0698529	3.07034
ENSRNOG00000017907	Ube2i	4.39072	6.65528	-0.60004	0.00315	0.101116	5.523
ENSRNOG00000009564	Prr15	4.33592	6.58345	-0.602505	0.0012	0.0529654	5.45969
ENSRNOG00000027799	Tmie	2.99233	4.55518	-0.60624	0.00045	0.02637	3.77375
ENSRNOG00000037638	D3ZJX5_RAT	11.7185	17.8489	-0.607054	0.0031	0.101116	14.7837
ENSRNOG00000000906	RGD1307396	3.13852	4.7973	-0.612141	0.00605	0.155438	3.96791
ENSRNOG00000002338	F1MAC7_RAT	11.0581	16.9237	-0.613937	5e-05	0.00455993	13.9909
ENSRNOG00000003778	Opn3	4.61225	7.06959	-0.616155	0.0014	0.0586	5.84092
ENSRNOG00000019728	Itgam	0.823257	1.27499	-0.631069	0.00855	0.19114	1.04912
ENSRNOG00000004281	Cobl	11.6294	18.042	-0.63359	5e-05	0.00455993	14.8357
ENSRNOG00000018854	Nppc	4.1312	6.46787	-0.64673	0.0014	0.0586	5.29953
ENSRNOG00000016999	Grp	73.8071	115.807	-0.649886	5e-05	0.00455993	94.8071
ENSRNOG00000042204	-	24.5809	38.6005	-0.65108	0.00055	0.0310412	31.5907
ENSRNOG00000007645	Kcnj9	10.4885	16.5113	-0.654642	5e-05	0.00455993	13.4999
ENSRNOG00000006850	Ovol2	3.56295	5.60921	-0.654728	0.00165	0.066439	4.58608
ENSRNOG00000016890	Tppp3	33.5736	52.9838	-0.658225	5e-05	0.00455993	43.2787
ENSRNOG00000026177	D4A3J6_RAT	0.905148	1.4293	-0.65908	0.00245	0.0887867	1.16722
ENSRNOG00000042744	D4A384_RAT	28.9922	45.898	-0.662765	0.0002	0.013771	37.4451
ENSRNOG00000042977	Mtx1	7.18408	11.5189	-0.681129	0.0006	0.0331831	9.35149
ENSRNOG00000030449	Gsta4	27.0988	43.4766	-0.682013	5e-05	0.00455993	35.2877
ENSRNOG00000009542	Kcnh5	5.43322	8.72857	-0.683938	5e-05	0.00455993	7.08089
ENSRNOG00000014971	Mas1	7.24077	11.6985	-0.692113	5e-05	0.00455993	9.46964
ENSRNOG00000021256	Adra1d	2.09622	3.40493	-0.699836	5e-05	0.00455993	2.75057
ENSRNOG00000022879	D4AD79_RAT	19.418	31.757	-0.70968	0.00065	0.0345604	25.5875
ENSRNOG00000013838	Hcrtr1	3.08906	5.05837	-0.711507	5e-05	0.00455993	4.07371
ENSRNOG00000021123	LOC689961	14.8682	24.378	-0.713345	5e-05	0.00455993	19.6231
ENSRNOG00000022595	LOC100362965	22.266	36.6429	-0.718687	0.0006	0.0331831	29.4544
ENSRNOG00000005603	D3ZUS1_RAT	5.64748	9.30135	-0.719832	0.0092	0.201553	7.47441
ENSRNOG00000023387	LOC679739	22.2068	36.6801	-0.723996	5e-05	0.00455993	29.4435
ENSRNOG00000017369	Mustn1	3.93278	6.51309	-0.727792	0.00055	0.0310412	5.22293
ENSRNOG00000019317	Cplx3	1.8898	3.13973	-0.732404	0.0001	0.0080064	2.51477
ENSRNOG00000038951	Cox17	12.0165	20.0982	-0.742047	0.00415	0.122902	16.0573
ENSRNOG00000003785	Usp43_predicted	1.27786	2.14565	-0.747683	0.00025	0.0167124	1.71175
ENSRNOG00000009563	Krt2	1.58334	2.66151	-0.749275	0.0008	0.040803	2.12242
ENSRNOG00000031790	Hist3h2bb	4.21929	7.09256	-0.749304	0.0083	0.187069	5.65592
ENSRNOG00000013171	Grm2	2.13016	3.59335	-0.754365	5e-05	0.00455993	2.86176
ENSRNOG00000004519	F1MAF8_RAT	15.3597	26.0225	-0.760609	5e-05	0.00455993	20.6911
ENSRNOG00000022946	Slc22a3	6.31926	10.7116	-0.761342	5e-05	0.00455993	8.51543
ENSRNOG00000001166	-	10.4592	17.7492	-0.762976	0.0001	0.0080064	14.1042
ENSRNOG00000013852	Med20	17.3445	30.0269	-0.791778	0.00095	0.0454252	23.6857
ENSRNOG00000020652	Tgfb1	0.895516	1.56578	-0.806091	0.0094	0.202578	1.23065
ENSRNOG00000022854	D3ZZG6_RAT	3.00467	5.31626	-0.823205	5e-05	0.00455993	4.16047
ENSRNOG00000004327	Ddc	3.43363	6.27655	-0.870238	0.00125	0.0543021	4.85509
ENSRNOG00000032861	LOC100364934	5.4674	10.0539	-0.878827	0.00435	0.126113	7.76065
ENSRNOG00000007722	D3ZKW7_RAT	12.4845	23.0464	-0.884399	5e-05	0.00455993	17.7655
ENSRNOG00000029958	-	12.7651	23.7865	-0.897937	5e-05	0.00455993	18.2758
ENSRNOG00000038750	-	5.37647	10.1417	-0.915566	0.00085	0.0425649	7.75909
ENSRNOG00000002212	Hsd17b13	2.66382	5.05518	-0.924264	5e-05	0.00455993	3.8595
ENSRNOG00000030286	LOC680394	6.0054	11.6363	-0.954304	0.0006	0.0331831	8.82085
ENSRNOG00000017679	Cckbr	5.20516	10.1515	-0.963673	5e-05	0.00455993	7.67833
ENSRNOG00000036823	F1M7I9_RAT	1.80179	3.53449	-0.972072	0.0081	0.184372	2.66814
ENSRNOG00000032243	D3ZSP9_RAT	3.28738	6.71351	-1.03013	0.0099	0.208779	5.00045
ENSRNOG00000038184	D3ZSB5_RAT	6.52287	13.366	-1.03499	0.009	0.198939	9.94444
ENSRNOG00000001556	LOC100360986	0.670814	1.43313	-1.09519	0.0058	0.151559	1.05197
ENSRNOG00000033845	RGD1565088	4.91717	10.6418	-1.11384	0.00185	0.0729981	7.77948
ENSRNOG00000014179	Rps2	34.306	76.0492	-1.14847	5e-05	0.00455993	55.1776
ENSRNOG00000002916	Car4	3.67516	8.59313	-1.22538	5e-05	0.00455993	6.13415
ENSRNOG00000025045	D3ZCJ2_RAT	1.17578	3.0586	-1.37925	0.00995	0.209193	2.11719
ENSRNOG00000032106	RGD1565438	2.39464	6.30102	-1.39577	0.00125	0.0543021	4.34783
ENSRNOG00000026951	Susd5	2.12817	5.71196	-1.42437	5e-05	0.00455993	3.92007
ENSRNOG00000003476	Slc6a4	0.632566	2.32581	-1.87845	5e-05	0.00455993	1.47919
ENSRNOG00000037474	RGD1563270	2.96009	0	#NAME?	5e-05	0.00455993	1.48005

## Sheet: KO14_WT14
test_id	gene	FPKM_KO	FPKM_WT	log2(fold_change)	p_value	q_value	mean
ENSRNOG00000018700	Mobp	3.47388	0.602657	2.52714	5e-05	0.0195943	2.03827
ENSRNOG00000007889	Aipl1	4.22782	0.960991	2.13732	5e-05	0.0195943	2.59441
ENSRNOG00000032817	Vom1r46	1.606	0.620654	1.37161	0.0016	0.327546	1.11333
ENSRNOG00000002419	Plp1	39.7438	16.4436	1.2732	5e-05	0.0195943	28.0937
ENSRNOG00000043239	D3ZKS1_RAT	3.26477	1.47295	1.14827	0.007	0.813661	2.36886
ENSRNOG00000032902	Ybx1-ps3	8.00641	3.81909	1.06793	5e-05	0.0195943	5.91275
ENSRNOG00000021735	Akr1cl1	2.0172	0.980746	1.0404	0.00045	0.131323	1.49897
ENSRNOG00000021023	Mag	4.17688	2.09379	0.99631	5e-05	0.0195943	3.13533
ENSRNOG00000031982	-	5.17213	2.60957	0.986944	0.00095	0.2286	3.89085
ENSRNOG00000036970	F1M8U6_RAT	3.17888	1.60675	0.984374	0.00875	0.882463	2.39281
ENSRNOG00000010263	Cldn11	5.60366	2.99522	0.903708	5e-05	0.0195943	4.29944
ENSRNOG00000017725	Pnlip	2.77057	1.50431	0.88108	0.0002	0.0637954	2.13744
ENSRNOG00000032138	Tuba1b	312.307	171.978	0.860742	5e-05	0.0195943	242.143
ENSRNOG00000007917	MCP_RAT	10.926	6.22212	0.812288	5e-05	0.0195943	8.57406
ENSRNOG00000016516	MBP_RAT	64.4326	38.0338	0.760509	5e-05	0.0195943	51.2332
ENSRNOG00000014179	Rps2	19.4386	12.2826	0.662312	5e-05	0.0195943	15.8606
ENSRNOG00000009345	Ugt8	6.17178	3.90405	0.660716	5e-05	0.0195943	5.03791
ENSRNOG00000005387	Rbm3	206.832	131.419	0.65428	5e-05	0.0195943	169.125
ENSRNOG00000042332	RGD1564620	5.24253	3.33756	0.65147	0.00285	0.488632	4.29005
ENSRNOG00000028454	RGD1562912	1.53302	0.978321	0.647996	0.0087	0.882463	1.25567
ENSRNOG00000038687	D3ZDP5_RAT	24.958	15.9522	0.645747	0.00225	0.406066	20.4551
ENSRNOG00000004179	Nts	6.3744	4.12752	0.627014	0.0052	0.699117	5.25096
ENSRNOG00000028611	D3ZSJ6_RAT	3.69037	2.41531	0.611554	0.0036	0.54864	3.05284
ENSRNOG00000026902	Lyve1	3.29951	2.17856	0.598881	0.0005	0.139959	2.73904
ENSRNOG00000003220	LOC100364712	10.1549	6.70775	0.598282	0.00055	0.147918	8.43132
ENSRNOG00000016166	Pdlim1	4.69571	3.10968	0.594578	0.00255	0.442732	3.9027
ENSRNOG00000019163	Syt6	9.29775	6.23069	0.577488	0.00015	0.051435	7.76422
ENSRNOG00000019606	Trpv3	1.47462	0.991644	0.572449	0.0085	0.882463	1.23313
ENSRNOG00000023588	Dmgdh	5.4806	3.69331	0.569418	5e-05	0.0195943	4.58695
ENSRNOG00000009564	Prr15	5.01165	3.40445	0.557862	0.00395	0.576364	4.20805
ENSRNOG00000011648	Aqp1	2.19575	1.51021	0.53997	0.006	0.762	1.85298
ENSRNOG00000008193	Cr1l	37.9997	26.4636	0.521978	5e-05	0.0195943	32.2317
ENSRNOG00000005517	Rps26	75.942	53.6187	0.502161	0.00015	0.051435	64.7803
ENSRNOG00000017469	Anxa1	6.45513	4.59169	0.49142	0.00525	0.699117	5.52341
ENSRNOG00000014172	Npy5r	3.22025	2.30517	0.482301	0.008	0.882463	2.76271
ENSRNOG00000002775	Npl	3.90353	2.81443	0.471935	0.0056	0.724619	3.35898
ENSRNOG00000005185	Nxph3	29.1956	21.1292	0.466513	5e-05	0.0195943	25.1624
ENSRNOG00000015036	Ctgf	3.81406	2.76584	0.463612	0.00785	0.882463	3.28995
ENSRNOG00000022358	D4AEC9_RAT	9.07596	6.65624	0.447343	0.00955	0.922449	7.8661
ENSRNOG00000008594	RGD1564345	3.76577	2.76769	0.444261	0.00905	0.899491	3.26673
ENSRNOG00000030791	MGC109340	58.1126	42.8161	0.440698	5e-05	0.0195943	50.4643
ENSRNOG00000028014	Cryzl1	12.2166	9.03727	0.434884	0.0019	0.356992	10.6269
ENSRNOG00000000120	Tceb1	26.4466	20.074	0.39775	0.00385	0.567813	23.2603
ENSRNOG00000002757	Tada2l	20.5632	15.6595	0.393024	0.0013	0.292308	18.1113
ENSRNOG00000006532	H3f3b	107.476	82.3575	0.384038	0.00035	0.104361	94.9168
ENSRNOG00000009332	RGD1311874	28.261	21.9772	0.362805	0.0085	0.882463	25.1191
ENSRNOG00000028404	Ppp1r1b	13.303	10.3744	0.358727	0.00975	0.931742	11.8387
ENSRNOG00000003741	Nptx1	28.1898	22.0333	0.355488	0.0041	0.579748	25.1116
ENSRNOG00000043247	-	149.043	116.559	0.354669	0.0042	0.587829	132.801
ENSRNOG00000001080	Arl6ip4	32.2008	25.2524	0.350679	0.0037	0.551622	28.7266
ENSRNOG00000004232	G2e3	7.02583	5.52113	0.347704	0.00585	0.749893	6.27348
ENSRNOG00000007079	Met	18.5277	14.5741	0.346273	0.0019	0.356992	16.5509
ENSRNOG00000016538	RGD1564327	5.98679	4.77799	0.325378	0.009	0.899491	5.38239
ENSRNOG00000006186	Eif2s3x	94.9466	76.3687	0.314136	0.00825	0.882463	85.6577
ENSRNOG00000023383	D4ADE8_RAT	93.692	75.4878	0.311681	0.0022	0.402336	84.5899
ENSRNOG00000002292	Hnrpd	36.3257	29.2895	0.310605	0.0069	0.813661	32.8076
ENSRNOG00000000520	Sfrs3	44.5156	35.9606	0.307892	0.00405	0.578644	40.2381
ENSRNOG00000013515	Ptpru	17.9159	14.5004	0.305144	0.0055	0.718457	16.2081
ENSRNOG00000010635	Igfbp4	27.2167	22.045	0.30404	0.00855	0.882463	24.6309
ENSRNOG00000006859	Insig1	29.1651	23.6418	0.302903	0.0066	0.807181	26.4034
ENSRNOG00000043419	Hist3h2ba	96.0828	77.9455	0.301813	0.00925	0.906236	87.0142
ENSRNOG00000010535	F1M702_RAT	41.8579	34.017	0.299245	0.00655	0.807181	37.9374
ENSRNOG00000019711	Isoc1	49.3265	40.5742	0.2818	0.00925	0.906236	44.9504
ENSRNOG00000019113	Hnrnpk	71.2864	58.9827	0.273335	0.0094	0.9144	65.1346
ENSRNOG00000016977	Calb2	159.865	193.18	-0.27309	0.0078	0.882463	176.523
ENSRNOG00000012863	LOC100363748	63.7512	77.4695	-0.281176	0.00865	0.882463	70.6103
ENSRNOG00000018018	Kcnip2	34.239	41.6537	-0.282804	0.00985	0.931742	37.9463
ENSRNOG00000016957	Igfbp2	71.065	86.494	-0.283462	0.0074	0.852928	78.7795
ENSRNOG00000021410	Negr1	137.208	167.109	-0.284424	0.00795	0.882463	152.159
ENSRNOG00000014813	Prkag1	49.5697	60.6607	-0.291303	0.0081	0.882463	55.1152
ENSRNOG00000005108	Wfs1	44.7979	55.0365	-0.296958	0.005	0.67901	49.9172
ENSRNOG00000004198	Stxbp6	50.0466	61.6473	-0.300765	0.00865	0.882463	55.8469
ENSRNOG00000016831	Serpinh1	27.794	34.4877	-0.311309	0.00665	0.807181	31.1409
ENSRNOG00000018685	LOC688682	53.9477	67.5519	-0.324433	0.0062	0.780176	60.7498
ENSRNOG00000014870	Slc13a5	6.23713	7.96859	-0.353443	0.00695	0.813661	7.10286
ENSRNOG00000010031	Q7TQ11_RAT	14.8137	18.9494	-0.35522	0.0054	0.712177	16.8816
ENSRNOG00000016890	Tppp3	50.4927	65.0232	-0.364879	0.0016	0.327546	57.758
ENSRNOG00000032978	Tes	13.1581	17.0034	-0.36987	0.0024	0.427512	15.0807
ENSRNOG00000006472	Hspa2	11.1309	14.4122	-0.372721	0.00255	0.442732	12.7716
ENSRNOG00000004741	Rpl19	208.271	270.469	-0.377005	0.0002	0.0637953	239.37
ENSRNOG00000018854	Nppc	14.8322	19.305	-0.380237	0.007	0.813661	17.0686
ENSRNOG00000032206	Cntnap5b	5.38432	7.03937	-0.386684	0.0029	0.491067	6.21185
ENSRNOG00000008301	Tagln2	19.4773	25.7398	-0.402206	0.0015	0.321469	22.6086
ENSRNOG00000015550	Ptgds	332.196	440.722	-0.407835	5e-05	0.0195943	386.459
ENSRNOG00000012868	Uaca	4.7808	6.36337	-0.412538	0.0017	0.333103	5.57208
ENSRNOG00000026036	Pdyn	13.2675	17.8514	-0.428141	0.0005	0.139959	15.5595
ENSRNOG00000037718	Usp43	5.20778	7.04309	-0.43554	0.00345	0.54864	6.12543
ENSRNOG00000003332	Nt5m	9.32454	12.6483	-0.439836	0.00305	0.504022	10.9864
ENSRNOG00000013850	Hes5	19.5032	26.477	-0.441029	0.004	0.577516	22.9901
ENSRNOG00000014090	Retsat	25.1734	34.2721	-0.445132	0.0001	0.0370703	29.7228
ENSRNOG00000003341	RGD1563669	11.384	15.5291	-0.447973	0.0006	0.155275	13.4566
ENSRNOG00000020165	Eraf	19.5031	26.6976	-0.453011	0.00355	0.54864	23.1003
ENSRNOG00000002462	B9D1_RAT	18.5141	25.3944	-0.455888	0.0013	0.292308	21.9543
ENSRNOG00000002358	Scpep1	12.3709	17.0668	-0.46424	0.0002	0.0637954	14.7188
ENSRNOG00000011395	-	22.9913	31.7308	-0.464795	0.00295	0.493441	27.361
ENSRNOG00000042988	Hist3h2a	49.4107	68.3833	-0.468819	5e-05	0.0195943	58.897
ENSRNOG00000009465	Sfrp2	5.20756	7.28027	-0.483384	0.00165	0.332815	6.24391
ENSRNOG00000042755	Q62961_RAT	84.9835	119.419	-0.490782	0.001	0.236483	102.201
ENSRNOG00000019183	Alox15	8.37403	11.9722	-0.515695	0.0003	0.0935182	10.1731
ENSRNOG00000017843	Polr3k	66.5479	96.183	-0.531389	5e-05	0.0195943	81.3655
ENSRNOG00000027887	F1LXG1_RAT	11.1835	16.4115	-0.553337	0.0098	0.931742	13.7975
ENSRNOG00000016042	Aldh1a2	4.40327	6.54244	-0.571251	0.00035	0.104361	5.47286
ENSRNOG00000004196	LOC100363173	307.073	459.731	-0.582207	5e-05	0.0195943	383.402
ENSRNOG00000002338	F1MAC7_RAT	12.0569	18.0741	-0.58407	5e-05	0.0195943	15.0655
ENSRNOG00000000699	Selplg	2.92834	4.41633	-0.592762	0.0044	0.6096	3.67234
ENSRNOG00000007722	D3ZKW7_RAT	6.98289	11.1467	-0.674726	0.00015	0.051435	9.0648
ENSRNOG00000001963	Mx2	2.73766	4.42973	-0.694275	5e-05	0.0195943	3.5837
ENSRNOG00000033967	Chchd2	31.2921	51.1632	-0.709309	5e-05	0.0195943	41.2277
ENSRNOG00000021474	Siglec5	0.903963	1.47942	-0.710697	0.00365	0.550147	1.19169
ENSRNOG00000031061	LOC306079	2.3745	3.90956	-0.719384	0.0016	0.327546	3.14203
ENSRNOG00000038380	-	13.4734	22.2331	-0.722595	0.0015	0.321469	17.8532
ENSRNOG00000000700	Tmem119	3.54088	5.84955	-0.724217	5e-05	0.0195943	4.69522
ENSRNOG00000009932	Mctp2	1.25719	2.08472	-0.729643	0.00095	0.2286	1.67095
ENSRNOG00000025981	Ska2	2.2536	3.74469	-0.732618	0.0017	0.333103	2.99914
ENSRNOG00000015222	LOC310721	0.901053	1.53648	-0.769946	0.0033	0.538843	1.21877
ENSRNOG00000000167	F1LVW9_RAT	2.46277	4.21095	-0.773867	0.00205	0.37997	3.33686
ENSRNOG00000002916	Car4	7.26802	12.9844	-0.837145	5e-05	0.0195943	10.1262
ENSRNOG00000029886	Hba-a2	96.3223	178.985	-0.893895	5e-05	0.0195943	137.654
ENSRNOG00000018735	Cd74	0.907624	1.69	-0.896853	0.0048	0.658368	1.29881
ENSRNOG00000005034	D3ZNV3_RAT	4.78677	9.19525	-0.941838	5e-05	0.0195943	6.99101
ENSRNOG00000026646	Ndufs5	15.2208	29.2756	-0.943657	5e-05	0.0195943	22.2482
ENSRNOG00000031939	MGC116197	2.36573	4.57848	-0.952585	5e-05	0.0195943	3.4721
ENSRNOG00000008217	Madcam1	0.719832	1.40427	-0.964085	0.0035	0.54864	1.06205
ENSRNOG00000002873	Fam183b	2.83228	5.55121	-0.970837	0.00055	0.147918	4.19175
ENSRNOG00000033465	Hbb	159.933	331.481	-1.05146	5e-05	0.0195943	245.707
ENSRNOG00000031686	Hba2	31.4901	65.5992	-1.05878	5e-05	0.0195943	48.5446
ENSRNOG00000014312	F1LQ67_RAT	1.5289	3.29814	-1.10916	0.0009	0.2286	2.41352
ENSRNOG00000037206	Ccdc77	2.62933	6.11621	-1.21794	5e-05	0.0195943	4.37277
ENSRNOG00000009679	-	1.09512	2.61032	-1.25315	5e-05	0.0195943	1.85272
ENSRNOG00000039001	Agrp	0.7233	1.89887	-1.39247	0.0064	0.798022	1.31109
ENSRNOG00000014782	-	6.19203	17.8941	-1.531	0.0001	0.0370703	12.0431
ENSRNOG00000025510	Hbb-b1	6.98684	20.7054	-1.56729	0.0087	0.882463	13.8461
ENSRNOG00000029386	RT1-N1	0.475405	1.57553	-1.72861	0.0006	0.155275	1.02547
ENSRNOG00000031230	LOC689064	9.45738	32.5626	-1.7837	5e-05	0.0195943	21.01
ENSRNOG00000011483	S100a9	0.276805	2.10838	-2.92919	0.00835	0.882463	1.19259

## Sheet: KO21_WT21
test_id	gene	FPKM_KO	FPKM_WT	log2(fold_change)	p_value	q_value	mean
ENSRNOG00000031273	D4AAY6_RAT	2.61428	0.636432	2.03834	0.00165	0.385868	1.62536
ENSRNOG00000012311	Slc35d3	2.18006	0.6952	1.64887	5e-05	0.033325	1.43763
ENSRNOG00000025787	Spag6	1.81892	0.866504	1.0698	5e-05	0.033325	1.34271
ENSRNOG00000007837	LOC100363777	1.731	0.89004	0.95966	0.0009	0.272659	1.31052
ENSRNOG00000005100	Tmco5a	2.42511	1.33788	0.858099	0.00425	0.674341	1.8815
ENSRNOG00000038540	Gp5	3.44484	2.06737	0.736642	5e-05	0.033325	2.7561
ENSRNOG00000012660	Postn	7.44135	4.66102	0.674917	5e-05	0.033325	6.05119
ENSRNOG00000029308	F1LXR9_RAT	7.20514	4.68322	0.621528	0.0013	0.339784	5.94418
ENSRNOG00000019183	Alox15	27.2469	17.9251	0.604117	5e-05	0.033325	22.586
ENSRNOG00000015222	LOC310721	3.63215	2.43151	0.578973	0.00165	0.385868	3.03183
ENSRNOG00000025384	Slc2a10	3.39337	2.27455	0.577136	0.0003	0.121182	2.83396
ENSRNOG00000020951	Slc4a1	1.66336	1.14532	0.538344	0.00255	0.507336	1.40434
ENSRNOG00000020704	Dak	2.2401	1.54649	0.534564	0.0098	0.913524	1.89329
ENSRNOG00000029886	Hba-a2	421.991	292.041	0.531041	5e-05	0.033325	357.016
ENSRNOG00000042170	F1LZD9_RAT	7.53986	5.2346	0.52646	0.0032	0.584329	6.38723
ENSRNOG00000042553	F1M807_RAT	12.2969	8.54864	0.524533	0.00625	0.778621	10.4228
ENSRNOG00000031686	Hba2	163.091	113.409	0.524148	5e-05	0.033325	138.25
ENSRNOG00000032913	RANT_RAT	8.9649	6.3457	0.498508	0.00925	0.898326	7.6553
ENSRNOG00000001347	D3ZI19_RAT	5.83491	4.14873	0.492042	0.0004	0.148111	4.99182
ENSRNOG00000019857	Gng7	21.2851	15.5901	0.449217	0.0084	0.86847	18.4376
ENSRNOG00000012409	D3ZT51_RAT	8.58521	6.28836	0.44917	0.00745	0.850736	7.43679
ENSRNOG00000010415	Atxn7l1	4.8851	3.59898	0.440802	0.0058	0.749812	4.24204
ENSRNOG00000033465	Hbb	808.196	597.051	0.436852	5e-05	0.033325	702.624
ENSRNOG00000017067	Haus1	3.18911	2.36829	0.429305	0.00495	0.725093	2.7787
ENSRNOG00000014808	Srfbp1	8.30241	6.1867	0.42436	0.00345	0.614565	7.24456
ENSRNOG00000000711	RGD1306556	17.0388	12.7725	0.415783	0.002	0.43	14.9056
ENSRNOG00000015977	Znf609	1.39663	1.04836	0.413822	0.00685	0.813956	1.22249
ENSRNOG00000027841	D3ZGN7_RAT	6.24705	4.70403	0.409276	0.0013	0.339784	5.47554
ENSRNOG00000005569	Phospho1	5.50833	4.14886	0.408899	0.00775	0.850736	4.82859
ENSRNOG00000001294	Ift81	16.1476	12.1938	0.405181	0.0002	0.086	14.1707
ENSRNOG00000004295	D3ZU16_RAT	2.65454	2.00552	0.404487	0.0053	0.735211	2.33003
ENSRNOG00000001241	Iqce	6.34281	4.80084	0.401836	0.0029	0.560246	5.57183
ENSRNOG00000022237	F1LWH9_RAT	25.4603	19.6857	0.371106	0.0006	0.205077	22.573
ENSRNOG00000008845	Pdrg1	17.4245	13.6701	0.350092	0.0047	0.703944	15.5473
ENSRNOG00000001300	P2rx4	14.6814	11.7009	0.32737	0.00535	0.735211	13.1912
ENSRNOG00000006956	F1LWA1_RAT	5.24136	4.2405	0.305709	0.00805	0.865375	4.74093
ENSRNOG00000032490	Cdh7	11.3853	9.27249	0.296146	0.00895	0.88373	10.3289
ENSRNOG00000006403	Pvrl1	19.4725	15.8732	0.29484	0.0085	0.86847	17.6729
ENSRNOG00000016723	Phpt1	90.682	73.953	0.294207	0.00415	0.674341	82.3175
ENSRNOG00000028717	Ndufb7	91.6002	74.7362	0.293545	0.00635	0.780586	83.1682
ENSRNOG00000001416	Vgf	44.9537	36.9548	0.282678	0.00085	0.2635	40.9543
ENSRNOG00000014714	Trpv6	23.8446	19.6738	0.277387	0.0035	0.614565	21.7592
ENSRNOG00000012144	Kcng1	18.6288	15.4386	0.270991	0.0073	0.846165	17.0337
ENSRNOG00000018452	Unc13a	46.9378	38.9467	0.269248	0.0029	0.560246	42.9423
ENSRNOG00000025873	Atp5e	153.695	184.454	-0.263183	0.0077	0.850736	169.075
ENSRNOG00000016957	Igfbp2	35.9855	43.2012	-0.263653	0.0069	0.813956	39.5934
ENSRNOG00000017438	Gfra1	11.289	13.6047	-0.269184	0.0065	0.780586	12.4468
ENSRNOG00000020369	Igf2	13.0646	15.7473	-0.269433	0.0043	0.674341	14.406
ENSRNOG00000028884	Atp5l	375.673	456.629	-0.281546	0.0005	0.175395	416.151
ENSRNOG00000002358	Scpep1	17.253	21.0102	-0.28424	0.0077	0.850736	19.1316
ENSRNOG00000014456	Coq10b	18.839	22.9652	-0.285729	0.00645	0.780586	20.9021
ENSRNOG00000008193	Cr1l	19.459	23.7829	-0.289487	0.0047	0.703944	21.621
ENSRNOG00000028021	LOC683961	52.2256	64.1335	-0.29632	0.00975	0.913524	58.1795
ENSRNOG00000021090	Pygm	15.0301	18.4823	-0.298291	0.0023	0.471677	16.7562
ENSRNOG00000007244	D3ZRX0_RAT	18.2347	22.631	-0.311617	0.0076	0.850736	20.4329
ENSRNOG00000042426	Cyp4v3	9.11821	11.3192	-0.311951	0.0039	0.649837	10.2187
ENSRNOG00000000029	MYH11_RAT	4.31771	5.36202	-0.31251	0.0096	0.912301	4.83986
ENSRNOG00000016516	MBP_RAT	276.426	345.802	-0.323051	0.0003	0.121182	311.114
ENSRNOG00000015445	Mal	24.8441	31.1265	-0.325241	0.0013	0.339784	27.9853
ENSRNOG00000005515	Rhbdl3	10.9542	13.8374	-0.337097	0.00075	0.249938	12.3958
ENSRNOG00000024825	Fam163a	9.35597	11.8505	-0.340987	0.00105	0.311033	10.6032
ENSRNOG00000019573	Lcat	10.4881	13.2852	-0.341067	0.00915	0.896835	11.8866
ENSRNOG00000003977	Dusp1	16.2119	20.5523	-0.342247	0.0014	0.358885	18.3821
ENSRNOG00000016558	Pllp	12.859	16.3181	-0.3437	0.00455	0.703944	14.5886
ENSRNOG00000014090	Retsat	37.6031	47.8541	-0.34779	0.00015	0.0714107	42.7286
ENSRNOG00000004196	LOC100363173	242.689	309.898	-0.352684	0.00015	0.0714107	276.293
ENSRNOG00000016042	Aldh1a2	5.80015	7.4334	-0.357933	0.00755	0.850736	6.61678
ENSRNOG00000027439	F1M447_RAT	12.9582	16.6507	-0.36172	0.0086	0.86847	14.8044
ENSRNOG00000018991	GELS_RAT	5.86028	7.56262	-0.367917	0.00525	0.735211	6.71145
ENSRNOG00000001239	Ddt	76.1461	98.3481	-0.369126	0.0002	0.086	87.2471
ENSRNOG00000010263	Cldn11	31.2695	40.4149	-0.370134	0.0002	0.086	35.8422
ENSRNOG00000000700	Tmem119	7.37941	9.5486	-0.371783	0.00295	0.561764	8.46401
ENSRNOG00000042838	Junb	42.6138	55.3796	-0.378033	0.0001	0.0555417	48.9967
ENSRNOG00000020674	Rpl27	28.822	37.8572	-0.393397	0.00465	0.703944	33.3396
ENSRNOG00000038375	-	30.7196	40.5038	-0.398896	0.0004	0.148111	35.6117
ENSRNOG00000015858	Hyal1	5.51339	7.30002	-0.404963	0.00855	0.86847	6.40671
ENSRNOG00000009660	Enpp6	6.68529	8.8574	-0.405893	0.00605	0.767104	7.77135
ENSRNOG00000000815	Smpdl3a	7.21461	9.59738	-0.41172	0.00185	0.417975	8.406
ENSRNOG00000000010	Cbln1	5.72154	7.61185	-0.411845	0.0017	0.390707	6.66669
ENSRNOG00000000622	Hint1	41.3716	55.2568	-0.417511	0.00165	0.385868	48.3142
ENSRNOG00000006094	Cd44	1.91936	2.58895	-0.431745	0.0073	0.846165	2.25415
ENSRNOG00000015353	Prss12	3.73214	5.03584	-0.432228	0.00405	0.6665	4.38399
ENSRNOG00000012863	LOC100363748	41.2946	55.9974	-0.439405	5e-05	0.033325	48.646
ENSRNOG00000038400	F1LXF0_RAT	8.31805	11.3153	-0.443958	0.0083	0.86847	9.81668
ENSRNOG00000007871	Cabp7	4.36465	5.96072	-0.449619	0.0037	0.632321	5.16268
ENSRNOG00000009951	Aif1l	2.22748	3.0503	-0.453537	0.0051	0.731	2.63889
ENSRNOG00000007964	Tp53inp1	6.85636	9.4049	-0.45597	0.0056	0.74648	8.13063
ENSRNOG00000010081	Tmem144	5.20348	7.181	-0.46471	0.0008	0.253905	6.19224
ENSRNOG00000028896	A2m	1.51648	2.13241	-0.491756	0.002	0.43	1.82445
ENSRNOG00000001080	Arl6ip4	21.8168	30.9026	-0.50229	5e-05	0.033325	26.3597
ENSRNOG00000020393	Rhog	3.45369	4.9041	-0.505848	0.0088	0.875403	4.17889
ENSRNOG00000000640	Egr2	1.79294	2.58386	-0.527204	0.003	0.563239	2.1884
ENSRNOG00000019434	Adat1	1.27034	1.83141	-0.527737	0.00835	0.86847	1.55088
ENSRNOG00000002837	Ier2	8.15508	11.7662	-0.528875	0.00015	0.0714107	9.96064
ENSRNOG00000017628	Tagln	11.9047	17.3846	-0.546276	0.0001	0.0555417	14.6446
ENSRNOG00000031802	LOC100361856	7.86464	11.5061	-0.548943	0.00585	0.749813	9.68537
ENSRNOG00000019211	Olfml3	2.62222	3.8771	-0.56419	0.0024	0.484727	3.24966
ENSRNOG00000013090	Gadd45g	10.5486	15.6495	-0.569067	0.0001	0.0555417	13.0991
ENSRNOG00000028352	-	6.18704	9.18159	-0.569494	0.00585	0.749812	7.68431
ENSRNOG00000001607	Adamts1	1.89548	2.82967	-0.578073	0.0001	0.0555417	2.36258
ENSRNOG00000013704	Cps1	1.69253	2.52938	-0.579597	0.0005	0.175395	2.11096
ENSRNOG00000043341	D4A813_RAT	4.7825	7.14767	-0.579709	0.00965	0.912301	5.96509
ENSRNOG00000018950	Fa2h	1.98452	2.99134	-0.592005	0.0015	0.377264	2.48793
ENSRNOG00000007830	Apold1	3.97285	6.01714	-0.598905	5e-05	0.033325	4.995
ENSRNOG00000026646	Ndufs5	26.062	40.0518	-0.619921	5e-05	0.033325	33.0569
ENSRNOG00000043465	Arc	20.3834	31.5364	-0.629624	5e-05	0.033325	25.9599
ENSRNOG00000024082	Gldn	2.41263	3.76546	-0.642221	0.00015	0.0714107	3.08905
ENSRNOG00000033579	Glt8d2	3.56369	5.58929	-0.649293	0.0008	0.253905	4.57649
ENSRNOG00000003938	LOC100363487	3.02806	4.77326	-0.656581	0.00115	0.32616	3.90066
ENSRNOG00000031982	-	4.79414	7.57661	-0.660279	0.00425	0.674341	6.18537
ENSRNOG00000016413	Pstpip1	4.02477	6.43456	-0.676937	5e-05	0.033325	5.22967
ENSRNOG00000015003	Pex11a	2.79542	4.47558	-0.679011	5e-05	0.033325	3.6355
ENSRNOG00000002414	Tfcp2l1	1.00684	1.61669	-0.683217	0.002	0.43	1.31176
ENSRNOG00000003300	Btg2	13.8567	22.3092	-0.687057	5e-05	0.033325	18.083
ENSRNOG00000001959	Mx1	1.09832	1.77643	-0.693684	0.0011	0.318761	1.43737
ENSRNOG00000019106	LOC100365810	6.495	10.7971	-0.733248	0.0012	0.33325	8.64605
ENSRNOG00000037206	Ccdc77	2.54605	4.32931	-0.765874	0.0004	0.148111	3.43768
ENSRNOG00000007501	-	2.70421	4.65259	-0.782826	0.0093	0.898326	3.6784
ENSRNOG00000002425	Pctp	0.790547	1.364	-0.786923	0.0086	0.86847	1.07727
ENSRNOG00000020009	Npas4	5.64835	9.83388	-0.799931	5e-05	0.033325	7.74112
ENSRNOG00000008015	Fos	9.4035	16.7664	-0.834304	5e-05	0.033325	13.0849
ENSRNOG00000012658	Pdlim3	0.961055	1.88552	-0.972273	0.00155	0.38262	1.42329
ENSRNOG00000017712	Cartpt	4.26151	8.432	-0.98451	5e-05	0.033325	6.34675
ENSRNOG00000006454	Rph3al	0.747347	1.87965	-1.33061	0.00315	0.583187	1.3135
ENSRNOG00000032830	LOC100360507	0.689115	1.75404	-1.34786	0.00355	0.614565	1.22158
ENSRNOG00000014350	Cyr61	0.904062	2.69492	-1.57575	5e-05	0.033325	1.79949

## Sheet: KO35_WT35
test_id	gene	FPKM_KO	FPKM_WT	log2(fold_change)	p_value	q_value	mean
ENSRNOG00000014350	Cyr61	4.65633	1.07904	2.10944	5e-05	0.06771	2.86768
ENSRNOG00000039930	D3ZM50_RAT	2.40645	0.82282	1.54826	0.0011	0.432592	1.61464
ENSRNOG00000031790	Hist3h2bb	3.79681	1.42653	1.41228	0.0017	0.548129	2.61167
ENSRNOG00000030493	Hist1h2ac	6.45706	2.58351	1.32154	0.0001	0.09028	4.52029
ENSRNOG00000022335	Rad21l1	1.475	0.642072	1.19991	0.0002	0.13542	1.05854
ENSRNOG00000031273	D4AAY6_RAT	3.74018	1.63808	1.1911	0.00265	0.6771	2.68913
ENSRNOG00000032131	LOC100365351	2.17065	0.975084	1.15453	0.0082	0.999798	1.57287
ENSRNOG00000037206	Ccdc77	4.88745	2.33839	1.06357	5e-05	0.06771	3.61292
ENSRNOG00000028446	-	2.51386	1.2095	1.05549	0.0029	0.688979	1.86168
ENSRNOG00000001556	LOC100360986	1.88235	0.9616	0.969023	0.0026	0.6771	1.42197
ENSRNOG00000020009	Npas4	15.8812	8.16664	0.959508	5e-05	0.06771	12.0239
ENSRNOG00000022595	LOC100362965	102.638	53.1884	0.948377	5e-05	0.06771	77.9132
ENSRNOG00000031982	-	8.70741	4.57055	0.929876	5e-05	0.06771	6.63898
ENSRNOG00000029173	LOC100365299	7.4401	4.23017	0.814606	0.0046	0.9028	5.83514
ENSRNOG00000030286	LOC680394	13.265	7.68384	0.787728	0.00055	0.297924	10.4744
ENSRNOG00000042633	-	18.176	10.6621	0.769547	0.00115	0.432592	14.419
ENSRNOG00000003300	Btg2	25.7993	15.2268	0.760717	5e-05	0.06771	20.513
ENSRNOG00000042233	Rpl41	19.2538	11.4699	0.747291	0.0005	0.294391	15.3619
ENSRNOG00000024829	RGD1561589	8.5137	5.32496	0.677017	0.0052	0.964636	6.91933
ENSRNOG00000019578	Rps16	18.3691	11.7183	0.64852	0.0001	0.09028	15.0437
ENSRNOG00000008015	Fos	24.8749	15.9071	0.645021	5e-05	0.06771	20.391
ENSRNOG00000032246	Acsm3	4.0918	2.63857	0.632982	0.0007	0.33855	3.36519
ENSRNOG00000023588	Dmgdh	2.1584	1.40342	0.621021	0.00215	0.632941	1.78091
ENSRNOG00000003324	-	4.47525	2.9326	0.609789	0.00865	0.999798	3.70392
ENSRNOG00000021156	Vegfb	5.64905	3.70607	0.608117	0.00065	0.33855	4.67756
ENSRNOG00000029958	-	22.3866	15.1716	0.561259	0.0008	0.373572	18.7791
ENSRNOG00000042905	RT1-T24-4	4.99525	3.38703	0.560534	0.002	0.615545	4.19114
ENSRNOG00000033233	Hist1h2bb	20.185	13.809	0.547678	0.00375	0.793477	16.997
ENSRNOG00000013090	Gadd45g	18.8706	12.9355	0.544799	0.00015	0.11285	15.9031
ENSRNOG00000017810	Uros	8.75737	6.02926	0.538518	0.0095	0.999798	7.39331
ENSRNOG00000017067	Haus1	2.42072	1.66697	0.53821	0.0031	0.698942	2.04385
ENSRNOG00000020771	Q3MHS8_RAT	10.393	7.20868	0.527799	0.0085	0.999798	8.80084
ENSRNOG00000001166	-	25.611	17.9202	0.515179	0.00115	0.432592	21.7656
ENSRNOG00000042989	Hist2h4a	47.0498	32.9866	0.512309	0.00135	0.481097	40.0182
ENSRNOG00000023387	LOC679739	61.166	43.2686	0.499409	0.00115	0.432592	52.2173
ENSRNOG00000042717	RGD1566380	8.46855	6.00321	0.496379	0.0047	0.905979	7.23588
ENSRNOG00000011777	E9PSL1_RAT	2.42074	1.71695	0.495601	0.00475	0.905979	2.06885
ENSRNOG00000043042	D3ZZD9_RAT	32.5372	23.1107	0.493531	0.0015	0.495439	27.8239
ENSRNOG00000015807	Pyroxd2	3.78748	2.69059	0.493316	0.00885	0.999798	3.23903
ENSRNOG00000003977	Dusp1	25.8872	18.5102	0.483922	0.0001	0.09028	22.1987
ENSRNOG00000000699	Selplg	10.2097	7.30186	0.483609	0.0019	0.598367	8.75578
ENSRNOG00000010747	Dap	5.42581	3.89609	0.477811	0.00855	0.999798	4.66095
ENSRNOG00000009037	Sulf1	7.44282	5.47716	0.442423	0.00085	0.38369	6.45999
ENSRNOG00000006010	Slc6a20	9.34701	6.91722	0.434312	0.0031	0.698942	8.13211
ENSRNOG00000013610	Chrna5	8.07473	5.98037	0.433179	0.0023	0.662694	7.02755
ENSRNOG00000023657	RGD1565690	9.12136	6.773	0.429454	0.00265	0.6771	7.94718
ENSRNOG00000013330	Pcdh21	4.52194	3.36947	0.424421	0.0027	0.6771	3.94571
ENSRNOG00000032138	Tuba1b	253.299	189.91	0.415525	0.00015	0.11285	221.605
ENSRNOG00000012196	Asah2	10.1513	7.62086	0.413637	0.00245	0.6771	8.88608
ENSRNOG00000043433	B2GNF2_RAT	29.735	22.408	0.40815	0.00125	0.4575	26.0715
ENSRNOG00000043012	F1LWG3_RAT	55.5811	42.4226	0.389762	0.0094	0.999798	49.0019
ENSRNOG00000008551	Rps7	50.8851	39.1727	0.377394	0.0032	0.698942	45.0289
ENSRNOG00000032840	Sumo2	41.1511	31.8558	0.369377	0.00405	0.818584	36.5035
ENSRNOG00000002365	Itm2a	39.2768	30.6647	0.357099	0.00255	0.6771	34.9708
ENSRNOG00000014214	Rpl27a	28.3312	22.3963	0.339133	0.00995	0.999798	25.3637
ENSRNOG00000016180	Pdp1	67.6582	82.2508	-0.281765	0.008	0.999798	74.9545
ENSRNOG00000011310	Pde10a	22.8639	28.3273	-0.309123	0.0067	0.999798	25.5956
ENSRNOG00000002525	Ptgs2	21.2495	26.4461	-0.315627	0.0067	0.999798	23.8478
ENSRNOG00000019636	D4A8T4_RAT	30.3605	37.8633	-0.318607	0.00795	0.999798	34.1119
ENSRNOG00000020373	Dap3	21.8093	27.2492	-0.32127	0.00765	0.999798	24.5292
ENSRNOG00000005515	Rhbdl3	9.7948	12.33	-0.332081	0.0063	0.999798	11.0624
ENSRNOG00000034159	Hist1h4m	140.747	177.312	-0.333186	0.0059	0.999798	159.03
ENSRNOG00000021655	Pddc1	20.1872	25.6763	-0.346997	0.0083	0.999798	22.9318
ENSRNOG00000004741	Rpl19	193.561	246.884	-0.351044	0.0014	0.486123	220.222
ENSRNOG00000019018	Plat	19.1651	24.463	-0.352116	0.00285	0.688979	21.8141
ENSRNOG00000024825	Fam163a	9.65912	12.3871	-0.358878	0.0032	0.698942	11.0231
ENSRNOG00000017628	Tagln	12.0319	16.0595	-0.416566	0.0044	0.876247	14.0457
ENSRNOG00000002338	F1MAC7_RAT	15.3461	20.5377	-0.420401	0.0004	0.257943	17.9419
ENSRNOG00000026810	F1M4H2_RAT	5.84738	7.85667	-0.426127	0.00885	0.999798	6.85203
ENSRNOG00000027017	Rnasel	4.78404	6.4377	-0.428316	0.0037	0.793477	5.61087
ENSRNOG00000014090	Retsat	36.3536	49.3665	-0.441432	5e-05	0.06771	42.8601
ENSRNOG00000013436	Pde7b	8.29219	11.2812	-0.44409	0.00275	0.6771	9.78669
ENSRNOG00000026679	Scn4b	2.92519	4.02086	-0.458974	0.00215	0.632941	3.47302
ENSRNOG00000001607	Adamts1	1.9076	2.64795	-0.473114	0.00505	0.949821	2.27778
ENSRNOG00000037385	LOC100366002	4.07193	5.66629	-0.476694	0.00635	0.999798	4.86911
ENSRNOG00000009227	Aplnr	1.40705	1.98449	-0.496092	0.008	0.999798	1.69577
ENSRNOG00000007041	Abcg2	5.98053	8.50456	-0.507963	0.0007	0.33855	7.24254
ENSRNOG00000005840	RGD1311501	10.7115	15.3038	-0.514734	0.0058	0.999798	13.0076
ENSRNOG00000011921	Dusp4	4.80202	6.90924	-0.524885	0.0039	0.81252	5.85563
ENSRNOG00000023969	Herc6	12.299	17.8409	-0.536645	0.0001	0.09028	15.07
ENSRNOG00000038744	Atp5hl1	7.85089	11.8141	-0.589588	0.0077	0.999798	9.83249
ENSRNOG00000037340	Epha10	3.30298	4.97436	-0.590742	0.00055	0.297924	4.13867
ENSRNOG00000010662	D4ABX6_RAT	2.56136	3.91731	-0.612954	0.0001	0.09028	3.23934
ENSRNOG00000009263	Ifi27	17.8662	27.3681	-0.615263	5e-05	0.06771	22.6171
ENSRNOG00000013387	Tpcn2	1.2225	1.88073	-0.621461	0.0032	0.698942	1.55161
ENSRNOG00000017286	HYES_RAT	1.72	2.64908	-0.623082	0.0062	0.999798	2.18454
ENSRNOG00000020295	Plekhn1	0.810383	1.27568	-0.654587	0.00775	0.999798	1.04303
ENSRNOG00000007539	Rsad2	1.2933	2.03756	-0.655789	0.00265	0.6771	1.66543
ENSRNOG00000021919	Rhoj	1.04303	1.64417	-0.65658	0.0095	0.999798	1.3436
ENSRNOG00000009173	Smad6	0.995026	1.58745	-0.673907	0.0058	0.999798	1.29124
ENSRNOG00000031230	LOC689064	36.4438	58.1615	-0.674391	5e-05	0.06771	47.3026
ENSRNOG00000011750	Fam180a	2.16201	3.50043	-0.695158	0.0011	0.432592	2.83122
ENSRNOG00000013067	Phf21b	0.773031	1.30374	-0.754063	0.00595	0.999798	1.03839
ENSRNOG00000025787	Spag6	1.11197	1.92283	-0.790112	0.00145	0.490897	1.5174
ENSRNOG00000011130	Calca	2.46816	4.42949	-0.843707	0.0005	0.294391	3.44883
ENSRNOG00000013508	Rpl31	2.41625	4.49537	-0.895669	0.00805	0.999798	3.45581
ENSRNOG00000019199	Efcab4a	1.04584	1.97183	-0.914875	0.00105	0.432592	1.50883

## Sheet: KO70_WT70
test_id	gene	FPKM_KO	FPKM_WT	log2(fold_change)	p_value	q_value	mean
ENSRNOG00000005975	LOC100364549	6.29546	0.597203	3.39802	0.0082	0.998671	3.44633
ENSRNOG00000031211	ACSM5_RAT	2.94587	0.566472	2.37862	5e-05	0.04421	1.75617
ENSRNOG00000015368	Pdilt	1.81951	0.359275	2.34039	5e-05	0.04421	1.08939
ENSRNOG00000011065	-	1.99379	0.5614	1.82841	0.0084	0.998671	1.2776
ENSRNOG00000039463	Pcdhga1	1.51709	0.559562	1.43894	5e-05	0.04421	1.03833
ENSRNOG00000032246	Acsm3	6.05194	2.47904	1.28762	5e-05	0.04421	4.26549
ENSRNOG00000025551	RGD1565493	2.67122	1.26151	1.08235	5e-05	0.04421	1.96636
ENSRNOG00000022854	D3ZZG6_RAT	2.27593	1.07503	1.08207	0.0001	0.0631571	1.67548
ENSRNOG00000016164	Fcrls	4.0998	2.07196	0.98456	5e-05	0.04421	3.08588
ENSRNOG00000003546	Tnfrsf12a	2.03419	1.03683	0.972276	0.0064	0.987014	1.53551
ENSRNOG00000005148	Scrt2	2.69329	1.37476	0.970195	0.0023	0.575564	2.03403
ENSRNOG00000002174	Cwh43	1.5848	0.832311	0.929109	0.0009	0.341049	1.20856
ENSRNOG00000014350	Cyr61	2.72879	1.49172	0.87129	0.00045	0.213155	2.11025
ENSRNOG00000011777	E9PSL1_RAT	2.59196	1.47077	0.81747	5e-05	0.04421	2.03137
ENSRNOG00000020434	Ascl2	1.63085	0.952472	0.775873	0.00855	0.998671	1.29166
ENSRNOG00000020009	Npas4	13.3623	7.95335	0.748538	5e-05	0.04421	10.6578
ENSRNOG00000000028	Nde1	3.19132	1.91992	0.733106	0.0054	0.930132	2.55562
ENSRNOG00000043380	F1LV99_RAT	7.48569	4.52974	0.724706	0.00975	0.998671	6.00772
ENSRNOG00000024082	Gldn	3.76953	2.28649	0.72125	0.00015	0.0864978	3.02801
ENSRNOG00000018680	Rpl17	7.69454	4.72949	0.70215	0.00215	0.575564	6.21202
ENSRNOG00000014179	Rps2	18.4906	11.6255	0.669505	5e-05	0.04421	15.0581
ENSRNOG00000017067	Haus1	2.701	1.72453	0.647287	0.0004	0.196489	2.21277
ENSRNOG00000002972	RGD1565283	4.97686	3.18376	0.644504	0.00785	0.998671	4.08031
ENSRNOG00000000167	F1LVW9_RAT	3.67083	2.35581	0.639885	0.00955	0.998671	3.01332
ENSRNOG00000012516	F1M7F8_RAT	1.46333	0.940865	0.637196	0.00225	0.575564	1.2021
ENSRNOG00000015719	Egr4	9.96231	6.43464	0.630621	5e-05	0.04421	8.19848
ENSRNOG00000030192	Vom2r80	1.55186	1.01299	0.615379	0.00975	0.998671	1.28242
ENSRNOG00000008015	Fos	12.4598	8.21496	0.600953	0.0001	0.0631571	10.3374
ENSRNOG00000016413	Pstpip1	3.91835	2.62915	0.575649	0.0063	0.987014	3.27375
ENSRNOG00000019857	Gng7	12.5747	8.45539	0.572582	0.00855	0.998671	10.515
ENSRNOG00000037385	LOC100366002	5.6456	3.84664	0.553529	0.0026	0.638589	4.74612
ENSRNOG00000025634	Zfhx2	5.52121	3.77185	0.54971	5e-05	0.04421	4.64653
ENSRNOG00000036649	Pwwp2b	3.72049	2.55605	0.541578	0.0028	0.66315	3.13827
ENSRNOG00000015807	Pyroxd2	4.13963	2.89682	0.515033	0.0047	0.853919	3.51823
ENSRNOG00000002837	Ier2	9.22022	6.54286	0.494879	0.00125	0.414469	7.88154
ENSRNOG00000000956	Rasl11a	8.80726	6.26326	0.491781	0.00895	0.998671	7.53526
ENSRNOG00000039455	D4ACU3_RAT	5.76011	4.19562	0.457212	0.0027	0.651093	4.97786
ENSRNOG00000015434	Midn	5.79619	4.24372	0.449775	0.00835	0.998671	5.01995
ENSRNOG00000021234	D3ZVP9_RAT	4.06344	2.98856	0.44325	0.00445	0.843148	3.526
ENSRNOG00000006472	Hspa2	10.4421	7.73013	0.433841	0.001	0.358459	9.08611
ENSRNOG00000021682	Dcakd	6.43128	4.77263	0.430321	0.00755	0.998671	5.60196
ENSRNOG00000010415	Atxn7l1	5.17066	3.84126	0.428769	0.0098	0.998671	4.50596
ENSRNOG00000015499	Serinc4	6.87395	5.15661	0.414715	0.0072	0.998671	6.01528
ENSRNOG00000024800	F1M653_RAT	5.30385	4.01806	0.400541	0.00825	0.998671	4.66095
ENSRNOG00000025142	D3ZFL6_RAT	10.1273	7.77705	0.380959	0.00565	0.948556	8.95218
ENSRNOG00000007049	D3ZSY3_RAT	18.6282	14.3132	0.380143	0.0072	0.998671	16.4707
ENSRNOG00000023969	Herc6	21.9212	16.9187	0.37371	0.0015	0.452148	19.42
ENSRNOG00000005034	D3ZNV3_RAT	29.9308	23.1233	0.372286	0.00055	0.243155	26.5271
ENSRNOG00000033517	LOC100360791	54.0151	42.5116	0.345505	0.00345	0.738022	48.2634
ENSRNOG00000007607	Nr4a1	14.146	11.1615	0.341863	0.0046	0.847358	12.6538
ENSRNOG00000020493	Hapln4	9.753	7.72447	0.336409	0.0039	0.760672	8.73874
ENSRNOG00000019422	Egr1	31.8274	25.2521	0.333868	0.0011	0.383929	28.5397
ENSRNOG00000043465	Arc	22.6858	18.1328	0.323188	0.00365	0.760672	20.4093
ENSRNOG00000008471	F1M5N7_RAT	18.9929	15.2749	0.314295	0.0022	0.575564	17.1339
ENSRNOG00000008113	RGD1561149	9.62035	7.74927	0.312029	0.0054	0.930132	8.68481
ENSRNOG00000015430	Nlgn2	19.5773	15.8299	0.306531	0.0048	0.860303	17.7036
ENSRNOG00000015553	Gatad2b	17.1519	13.8731	0.306077	0.00735	0.998671	15.5125
ENSRNOG00000020225	Dlgap4	48.2321	39.1335	0.301588	0.006	0.970463	43.6828
ENSRNOG00000008425	LOC685707	27.7612	22.6641	0.29266	0.00325	0.730589	25.2127
ENSRNOG00000025920	Unc5a	18.5871	15.205	0.289756	0.008	0.998671	16.896
ENSRNOG00000020369	Igf2	18.3505	15.1834	0.273323	0.0066	0.994725	16.767
ENSRNOG00000021537	Rai1	14.9459	12.4097	0.268279	0.00655	0.994725	13.6778
ENSRNOG00000008924	Arhgef12	41.5991	50.6025	-0.282656	0.00385	0.760672	46.1008
ENSRNOG00000010263	Cldn11	23.6478	29.1165	-0.300134	0.00555	0.943713	26.3821
ENSRNOG00000009377	Cobra1	32.0796	39.6541	-0.305815	0.00315	0.720318	35.8668
ENSRNOG00000009928	Bckdhb	22.1166	27.3592	-0.306897	0.0064	0.987014	24.7379
ENSRNOG00000002419	Plp1	188.495	235.176	-0.319216	0.00055	0.243155	211.835
ENSRNOG00000008236	Decr1	22.6771	28.3342	-0.32131	0.0081	0.998671	25.5056
ENSRNOG00000001080	Arl6ip4	30.4877	38.4501	-0.334762	0.0034	0.738022	34.4689
ENSRNOG00000021472	Ermn	8.21104	10.3684	-0.336561	0.00375	0.760672	9.28972
ENSRNOG00000008118	Sync	12.1198	15.3061	-0.336738	0.00445	0.843148	13.7129
ENSRNOG00000019276	RGD735029	25.3965	32.1486	-0.340127	0.00135	0.426311	28.7726
ENSRNOG00000005185	Nxph3	24.6792	31.432	-0.348941	0.0013	0.420534	28.0556
ENSRNOG00000030877	Htr2c	22.157	29.089	-0.392712	0.0004	0.196489	25.623
ENSRNOG00000020296	Usmg5	79.7803	104.785	-0.393329	0.00675	0.998671	92.2826
ENSRNOG00000028896	A2m	2.15845	2.8354	-0.393553	0.0096	0.998671	2.49693
ENSRNOG00000004741	Rpl19	225.685	296.729	-0.394836	0.0001	0.0631571	261.207
ENSRNOG00000014900	CREM_RAT	8.32169	10.9428	-0.395036	0.00315	0.720318	9.63225
ENSRNOG00000013610	Chrna5	6.37556	8.44888	-0.406208	0.00205	0.575564	7.41222
ENSRNOG00000014431	Dctn3l1	28.1606	37.4864	-0.412688	0.00215	0.575564	32.8235
ENSRNOG00000033967	Chchd2	40.5507	54.5466	-0.427763	0.0006	0.256703	47.5486
ENSRNOG00000022957	Ctxn3	7.20577	9.83302	-0.448483	0.0037	0.760672	8.51939
ENSRNOG00000006227	Ifih1	1.68314	2.3131	-0.458674	0.00695	0.998671	1.99812
ENSRNOG00000004295	D3ZU16_RAT	2.25838	3.10966	-0.461465	0.00165	0.475738	2.68402
ENSRNOG00000003313	Glra2	6.33102	8.7247	-0.462668	0.0001	0.0631571	7.52786
ENSRNOG00000024411	Cbr4	22.9432	31.7871	-0.470375	0.0001	0.0631571	27.3651
ENSRNOG00000034191	Fmo1	5.31248	7.36572	-0.471441	0.0012	0.408092	6.3391
ENSRNOG00000007115	Crebl2	16.628	23.101	-0.474336	0.00335	0.738022	19.8645
ENSRNOG00000009037	Sulf1	5.03394	7.05051	-0.486039	0.00025	0.138156	6.04223
ENSRNOG00000012101	RGD1308750	3.00538	4.21219	-0.487025	0.0059	0.96607	3.60879
ENSRNOG00000005109	Rprm	16.2556	22.9662	-0.498574	0.00915	0.998671	19.6109
ENSRNOG00000013228	Scrg1	22.146	31.3798	-0.502792	0.0009	0.341049	26.7629
ENSRNOG00000023684	F1LYP4_RAT	6.16988	8.964	-0.5389	0.0046	0.847358	7.56694
ENSRNOG00000000811	Pkib	2.78848	4.05829	-0.541395	0.00845	0.998671	3.42339
ENSRNOG00000038891	Grxcr1	5.01443	7.43433	-0.568117	0.0023	0.575564	6.22438
ENSRNOG00000024754	-	7.12787	10.6054	-0.57325	0.00785	0.998671	8.86663
ENSRNOG00000025110	Vwa3a	13.4342	20.2927	-0.595048	5e-05	0.04421	16.8635
ENSRNOG00000019163	Syt6	4.17998	6.45076	-0.625972	0.0001	0.0631571	5.31537
ENSRNOG00000005286	B1H259_RAT	4.49303	6.93817	-0.626865	5e-05	0.04421	5.7156
ENSRNOG00000009465	Sfrp2	1.76704	2.8528	-0.691046	0.0014	0.431819	2.30992
ENSRNOG00000011200	Bhmt	2.16752	3.56209	-0.716683	0.00015	0.0864978	2.86481
ENSRNOG00000031939	MGC116197	1.17506	1.96555	-0.742202	0.00825	0.998671	1.5703
ENSRNOG00000009331	Hck	0.881544	1.48499	-0.752351	0.0054	0.930132	1.18327
ENSRNOG00000016147	Slc17a6	4.5235	7.65072	-0.758155	5e-05	0.04421	6.08711
ENSRNOG00000009563	Krt2	1.45816	2.46963	-0.760148	0.00095	0.349996	1.96389
ENSRNOG00000015410	Aspn	1.28457	2.20217	-0.777643	0.0038	0.760672	1.74337
ENSRNOG00000000455	Tap2	1.13374	1.98228	-0.806073	0.0008	0.321527	1.55801
ENSRNOG00000000456	Psmb8	1.9188	3.4037	-0.8269	0.00165	0.475738	2.66125
ENSRNOG00000005718	RGD1308261	1.05842	2.00106	-0.91886	0.00575	0.953278	1.52974
ENSRNOG00000027518	F1M723_RAT	0.917959	1.7554	-0.935299	0.0064	0.987014	1.33668
ENSRNOG00000021474	Siglec5	0.791914	1.54144	-0.96086	0.0003	0.159156	1.16668
ENSRNOG00000023237	-	1.48025	3.21952	-1.121	0.0073	0.998671	2.34989
ENSRNOG00000005956	LOC681820	1.24328	2.71806	-1.12843	0.00075	0.310852	1.98067
ENSRNOG00000013628	Cela2a	0.674347	1.49803	-1.1515	0.00845	0.998671	1.08619
ENSRNOG00000037198	Usp18	0.631195	1.72989	-1.45452	0.0097	0.998671	1.18054

## Sheet: Overlap genes different days
	Gene	Number of lists
	Ccdc77	4
	Cldn11	4
	Haus1	4
	Retsat	4
	Rpl19	4
	A2m	3
	Alox15	3
	Arl6ip4	3
	Chchd2	3
	Cyr61	3
	D3ZNV3	3
	D3ZU16	3
	F1MAC7	3
	Fos	3
	Hspa2	3
	Igf2	3
	Npas4	3
	Plp1	3
	Pyroxd2	3
	Rhbdl3	3
	Rps2	3
	Spag6	3
	Acsm3	2
	Adamts1	2
	Aipl1	2
	Aldh1a2	2
	Arc	2
	Arhgef12	2
	Atp5e	2
	Atxn7l1	2
	B1H259	2
	B2GNF2	2
	B9D1	2
	Bhmt	2
	Btg2	2
	Cabp7	2
	Calb2	2
	Car4	2
	Cartpt	2
	Cdh7	2
	Chrna5	2
	Cntnap5b	2
	Cps1	2
	Cr1l	2
	D3ZI19	2
	D3ZKW7	2
	D3ZZG6	2
	D4AAY6	2
	D4ACU3	2
	Dmgdh	2
	Dusp1	2
	Dusp4	2
	E9PSL1	2
	Epha10	2
	F1LVW9	2
	Fam163a	2
	Gadd45g	2
	Gfra1	2
	Gldn	2
	Gng7	2
	Hba2	2
	Hba-a2	2
	Hbb	2
	Herc6	2
	Hint1	2
	Hist1h2ac	2
	Hist2h4a	2
	Hist3h2a	2
	Hist3h2bb	2
	Htr2c	2
	Ier2	2
	Ifi27	2
	Igfbp2	2
	Igfbp4	2
	Itm2a	2
	Junb	2
	Krt2	2
	LOC100360986	2
	LOC100362965	2
	LOC100363173	2
	LOC100363748	2
	LOC100364549	2
	LOC100366002	2
	LOC310721	2
	LOC679739	2
	LOC680394	2
	LOC689064	2
	Mag	2
	MBP	2
	MCP	2
	Met	2
	MGC116197	2
	Ndufs5	2
	Nppc	2
	Nts	2
	Nxph3	2
	Pdyn	2
	Pex11a	2
	Pkib	2
	Prr15	2
	Prss12	2
	Pstpip1	2
	Rnasel	2
	Rpl27	2
	Rpl27a	2
	Rps26	2
	Rps7	2
	Scpep1	2
	Selplg	2
	Sfrp2	2
	Siglec5	2
	Slc35d3	2
	Stxbp6	2
	Sulf1	2
	Sumo2	2
	Syt6	2
	Tagln	2
	Tmem119	2
	Tppp3	2
	Trpv3	2
	Trpv6	2
	Tuba1b	2
	Usp43	2

## Sheet: DAVID KO8_WT8
Category	Term	Count	%	PValue	Genes	List Total	Pop Hits	Pop Total	Fold Enrichment	Bonferroni	Benjamini	FDR
GOTERM_BP_FAT	GO:0019226~transmission of nerve impulse	29	4.89865	3.63062e-08	ENSRNOG00000017712, ENSRNOG00000019317, ENSRNOG00000001166, ENSRNOG00000003476, ENSRNOG00000011160, ENSRNOG00000014231, ENSRNOG00000002419, ENSRNOG00000006989, ENSRNOG00000019564, ENSRNOG00000010263, ENSRNOG00000014366, ENSRNOG00000013171, ENSRNOG00000014081, ENSRNOG00000008157, ENSRNOG00000037456, ENSRNOG00000026036, ENSRNOG00000010529, ENSRNOG00000014819, ENSRNOG00000006957, ENSRNOG00000018200,…	368	283	12092	3.36715	8.48078e-05	8.48078e-05	6.35537e-05
GOTERM_BP_FAT	GO:0007218~neuropeptide signaling pathway	14	2.36486	1.77165e-07	ENSRNOG00000017712, ENSRNOG00000002793, ENSRNOG00000014081, ENSRNOG00000013838, ENSRNOG00000016999, ENSRNOG00000014231, ENSRNOG00000022714, ENSRNOG00000021285, ENSRNOG00000019447, ENSRNOG00000016306, ENSRNOG00000026036, ENSRNOG00000014149, ENSRNOG00000008943, ENSRNOG00000014963	368	71	12092	6.47918	0.000413772	0.000206907	0.000310125
GOTERM_BP_FAT	GO:0007268~synaptic transmission	24	4.05405	2.13258e-07	ENSRNOG00000017712, ENSRNOG00000014819, ENSRNOG00000019317, ENSRNOG00000001166, ENSRNOG00000006957, ENSRNOG00000003476, ENSRNOG00000018200, ENSRNOG00000011160, ENSRNOG00000014231, ENSRNOG00000006989, ENSRNOG00000011222, ENSRNOG00000033942, ENSRNOG00000019564, ENSRNOG00000000007, ENSRNOG00000014366, ENSRNOG00000002360, ENSRNOG00000013171, ENSRNOG00000020650, ENSRNOG00000018385, ENSRNOG00000022946,…	368	219	12092	3.60095	0.000498047	0.000166043	0.000373305
GOTERM_BP_FAT	GO:0007267~cell-cell signaling	30	5.06757	2.70452e-07	ENSRNOG00000017712, ENSRNOG00000000805, ENSRNOG00000019317, ENSRNOG00000001166, ENSRNOG00000008332, ENSRNOG00000003476, ENSRNOG00000011160, ENSRNOG00000014231, ENSRNOG00000006989, ENSRNOG00000019564, ENSRNOG00000014366, ENSRNOG00000013171, ENSRNOG00000016050, ENSRNOG00000008157, ENSRNOG00000037456, ENSRNOG00000026036, ENSRNOG00000012199, ENSRNOG00000010529, ENSRNOG00000014819, ENSRNOG00000018692,…	368	330	12092	2.98715	0.000631577	0.000157932	0.000473423
GOTERM_BP_FAT	GO:0016477~cell migration	26	4.39189	3.20995e-07	ENSRNOG00000000805, ENSRNOG00000008332, ENSRNOG00000010997, ENSRNOG00000009563, ENSRNOG00000010188, ENSRNOG00000012662, ENSRNOG00000014795, ENSRNOG00000012556, ENSRNOG00000003947, ENSRNOG00000006850, ENSRNOG00000010947, ENSRNOG00000031232, ENSRNOG00000000536, ENSRNOG00000019728, ENSRNOG00000006526, ENSRNOG00000007079, ENSRNOG00000020652, ENSRNOG00000024374, ENSRNOG00000015055, ENSRNOG00000020485,…	368	259	12092	3.29856	0.000749564	0.000149958	0.000561897
GOTERM_BP_FAT	GO:0051674~localization of cell	27	4.56081	7.24807e-06	ENSRNOG00000000805, ENSRNOG00000008332, ENSRNOG00000010997, ENSRNOG00000009563, ENSRNOG00000010188, ENSRNOG00000012662, ENSRNOG00000014795, ENSRNOG00000012556, ENSRNOG00000003947, ENSRNOG00000006850, ENSRNOG00000010947, ENSRNOG00000031232, ENSRNOG00000000536, ENSRNOG00000006526, ENSRNOG00000007079, ENSRNOG00000019728, ENSRNOG00000020652, ENSRNOG00000024374, ENSRNOG00000015055, ENSRNOG00000020485,…	368	327	12092	2.7131	0.016789	0.00281795	0.0126869
GOTERM_BP_FAT	GO:0048870~cell motility	27	4.56081	7.24807e-06	ENSRNOG00000000805, ENSRNOG00000008332, ENSRNOG00000010997, ENSRNOG00000009563, ENSRNOG00000010188, ENSRNOG00000012662, ENSRNOG00000014795, ENSRNOG00000012556, ENSRNOG00000003947, ENSRNOG00000006850, ENSRNOG00000010947, ENSRNOG00000031232, ENSRNOG00000000536, ENSRNOG00000006526, ENSRNOG00000007079, ENSRNOG00000019728, ENSRNOG00000020652, ENSRNOG00000024374, ENSRNOG00000015055, ENSRNOG00000020485,…	368	327	12092	2.7131	0.016789	0.00281795	0.0126869
GOTERM_BP_FAT	GO:0001505~regulation of neurotransmitter levels	13	2.19595	8.05021e-06	ENSRNOG00000020650, ENSRNOG00000019317, ENSRNOG00000001166, ENSRNOG00000022946, ENSRNOG00000018200, ENSRNOG00000003476, ENSRNOG00000011160, ENSRNOG00000006989, ENSRNOG00000008157, ENSRNOG00000010597, ENSRNOG00000011222, ENSRNOG00000019564, ENSRNOG00000000007, ENSRNOG00000013171	368	84	12092	5.08527	0.0186297	0.00268288	0.0140909
GOTERM_BP_FAT	GO:0048762~mesenchymal cell differentiation	10	1.68919	1.16566e-05	ENSRNOG00000012556, ENSRNOG00000020652, ENSRNOG00000016050, ENSRNOG00000008332, ENSRNOG00000010997, ENSRNOG00000006850, ENSRNOG00000031232, ENSRNOG00000006479, ENSRNOG00000019322, ENSRNOG00000006526	368	48	12092	6.84556	0.0268625	0.00339795	0.0204027
GOTERM_BP_FAT	GO:0060485~mesenchyme development	10	1.68919	1.39019e-05	ENSRNOG00000012556, ENSRNOG00000020652, ENSRNOG00000016050, ENSRNOG00000008332, ENSRNOG00000010997, ENSRNOG00000006850, ENSRNOG00000031232, ENSRNOG00000006479, ENSRNOG00000019322, ENSRNOG00000006526	368	49	12092	6.70586	0.0319534	0.00360183	0.0243323
GOTERM_BP_FAT	GO:0044057~regulation of system process	26	4.39189	1.39624e-05	ENSRNOG00000017712, ENSRNOG00000000805, ENSRNOG00000019317, ENSRNOG00000015835, ENSRNOG00000022162, ENSRNOG00000018854, ENSRNOG00000010997, ENSRNOG00000009372, ENSRNOG00000013171, ENSRNOG00000010063, ENSRNOG00000008157, ENSRNOG00000026036, ENSRNOG00000018254, ENSRNOG00000002793, ENSRNOG00000006957, ENSRNOG00000038184, ENSRNOG00000006649, ENSRNOG00000028041, ENSRNOG00000033942, ENSRNOG00000007152,…	368	319	12092	2.67814	0.0320902	0.00325632	0.0244382
GOTERM_BP_FAT	GO:0042127~regulation of cell proliferation	41	6.92568	2.62522e-05	ENSRNOG00000000805, ENSRNOG00000022684, ENSRNOG00000008332, ENSRNOG00000010997, ENSRNOG00000018854, ENSRNOG00000021027, ENSRNOG00000002881, ENSRNOG00000008645, ENSRNOG00000016099, ENSRNOG00000034007, ENSRNOG00000018835, ENSRNOG00000019183, ENSRNOG00000008080, ENSRNOG00000010063, ENSRNOG00000009184, ENSRNOG00000006589, ENSRNOG00000016050, ENSRNOG00000004100, ENSRNOG00000020474, ENSRNOG00000005776,…	368	665	12092	2.02587	0.0594834	0.00555958	0.0459443
GOTERM_BP_FAT	GO:0007610~behavior	30	5.06757	3.80826e-05	ENSRNOG00000017712, ENSRNOG00000014644, ENSRNOG00000008890, ENSRNOG00000022162, ENSRNOG00000003476, ENSRNOG00000010997, ENSRNOG00000014366, ENSRNOG00000008943, ENSRNOG00000013171, ENSRNOG00000012662, ENSRNOG00000008080, ENSRNOG00000010063, ENSRNOG00000014081, ENSRNOG00000006589, ENSRNOG00000021285, ENSRNOG00000037456, ENSRNOG00000005964, ENSRNOG00000018692, ENSRNOG00000006689, ENSRNOG00000031232,…	368	424	12092	2.32491	0.0851202	0.00738614	0.0666422
GOTERM_BP_FAT	GO:0060429~epithelium development	21	3.5473	5.43984e-05	ENSRNOG00000000805, ENSRNOG00000022684, ENSRNOG00000014358, ENSRNOG00000006850, ENSRNOG00000009563, ENSRNOG00000014397, ENSRNOG00000021201, ENSRNOG00000018835, ENSRNOG00000000830, ENSRNOG00000006526, ENSRNOG00000002053, ENSRNOG00000013028, ENSRNOG00000004281, ENSRNOG00000010905, ENSRNOG00000005082, ENSRNOG00000020652, ENSRNOG00000009205, ENSRNOG00000021285, ENSRNOG00000006479, ENSRNOG00000019965,…	368	244	12092	2.828	0.119335	0.00972763	0.0951812
GOTERM_BP_FAT	GO:0001755~neural crest cell migration	7	1.18243	6.3511e-05	ENSRNOG00000012556, ENSRNOG00000008332, ENSRNOG00000010997, ENSRNOG00000006850, ENSRNOG00000031232, ENSRNOG00000006479, ENSRNOG00000006526	368	24	12092	9.58379	0.137885	0.0105416	0.111117
GOTERM_BP_FAT	GO:0002009~morphogenesis of an epithelium	16	2.7027	7.35596e-05	ENSRNOG00000022684, ENSRNOG00000014358, ENSRNOG00000006850, ENSRNOG00000014397, ENSRNOG00000018835, ENSRNOG00000000830, ENSRNOG00000006526, ENSRNOG00000002053, ENSRNOG00000013028, ENSRNOG00000004281, ENSRNOG00000020652, ENSRNOG00000009205, ENSRNOG00000021285, ENSRNOG00000006479, ENSRNOG00000019965, ENSRNOG00000019322	368	155	12092	3.39187	0.157887	0.0113907	0.128687
GOTERM_BP_FAT	GO:0014031~mesenchymal cell development	9	1.52027	7.44297e-05	ENSRNOG00000012556, ENSRNOG00000020652, ENSRNOG00000008332, ENSRNOG00000010997, ENSRNOG00000006850, ENSRNOG00000031232, ENSRNOG00000006479, ENSRNOG00000019322, ENSRNOG00000006526	368	47	12092	6.29209	0.159598	0.0108083	0.130209
GOTERM_BP_FAT	GO:0006811~ion transport	39	6.58784	0.000137466	ENSRNOG00000013869, ENSRNOG00000015835, ENSRNOG00000021067, ENSRNOG00000009542, ENSRNOG00000032106, ENSRNOG00000015049, ENSRNOG00000026472, ENSRNOG00000006204, ENSRNOG00000018109, ENSRNOG00000014081, ENSRNOG00000012061, ENSRNOG00000005206, ENSRNOG00000003512, ENSRNOG00000004899, ENSRNOG00000037456, ENSRNOG00000003841, ENSRNOG00000001873, ENSRNOG00000007645, ENSRNOG00000006957, ENSRNOG00000032075,…	368	668	12092	1.9184	0.274681	0.0187135	0.24036
GOTERM_BP_FAT	GO:0043588~skin development	7	1.18243	0.000197144	ENSRNOG00000011292, ENSRNOG00000006589, ENSRNOG00000005082, ENSRNOG00000003736, ENSRNOG00000006787, ENSRNOG00000000830, ENSRNOG00000002053	368	29	12092	7.93141	0.369079	0.0252629	0.344538
GOTERM_BP_FAT	GO:0035295~tube development	20	3.37838	0.000203311	ENSRNOG00000000805, ENSRNOG00000022684, ENSRNOG00000014358, ENSRNOG00000006850, ENSRNOG00000010947, ENSRNOG00000003463, ENSRNOG00000014397, ENSRNOG00000005429, ENSRNOG00000000830, ENSRNOG00000004281, ENSRNOG00000015439, ENSRNOG00000009184, ENSRNOG00000020652, ENSRNOG00000016050, ENSRNOG00000009205, ENSRNOG00000021285, ENSRNOG00000006479, ENSRNOG00000024120, ENSRNOG00000019322, ENSRNOG00000005964	368	248	12092	2.64989	0.378104	0.0246892	0.355297
GOTERM_BP_FAT	GO:0006836~neurotransmitter transport	12	2.02703	0.000218556	ENSRNOG00000019317, ENSRNOG00000020650, ENSRNOG00000008890, ENSRNOG00000022946, ENSRNOG00000003476, ENSRNOG00000018094, ENSRNOG00000015393, ENSRNOG00000011160, ENSRNOG00000006989, ENSRNOG00000008157, ENSRNOG00000019564, ENSRNOG00000013171	368	100	12092	3.94304	0.399867	0.025207	0.381891
GOTERM_BP_FAT	GO:0060541~respiratory system development	13	2.19595	0.000222498	ENSRNOG00000013028, ENSRNOG00000009184, ENSRNOG00000015439, ENSRNOG00000020652, ENSRNOG00000016050, ENSRNOG00000006689, ENSRNOG00000010947, ENSRNOG00000003463, ENSRNOG00000006479, ENSRNOG00000024120, ENSRNOG00000019322, ENSRNOG00000005429, ENSRNOG00000012199	368	117	12092	3.65097	0.405368	0.0244491	0.388765
GOTERM_BP_FAT	GO:0001667~ameboidal cell migration	8	1.35135	0.000281152	ENSRNOG00000012556, ENSRNOG00000008332, ENSRNOG00000010997, ENSRNOG00000006850, ENSRNOG00000031232, ENSRNOG00000006479, ENSRNOG00000006526, ENSRNOG00000005220	368	43	12092	6.11325	0.481525	0.0294161	0.491013
GOTERM_BP_FAT	GO:0008544~epidermis development	12	2.02703	0.000283848	ENSRNOG00000020455, ENSRNOG00000011292, ENSRNOG00000006589, ENSRNOG00000005082, ENSRNOG00000009563, ENSRNOG00000003736, ENSRNOG00000006479, ENSRNOG00000021201, ENSRNOG00000006787, ENSRNOG00000019322, ENSRNOG00000000830, ENSRNOG00000002053	368	103	12092	3.8282	0.484781	0.0284214	0.49571
GOTERM_BP_FAT	GO:0001764~neuron migration	9	1.52027	0.000339335	ENSRNOG00000000805, ENSRNOG00000003947, ENSRNOG00000008824, ENSRNOG00000014795, ENSRNOG00000033099, ENSRNOG00000010188, ENSRNOG00000000536, ENSRNOG00000019321, ENSRNOG00000007079	368	58	12092	5.09876	0.547434	0.0324945	0.592342
GOTERM_BP_FAT	GO:0014033~neural crest cell differentiation	7	1.18243	0.000348273	ENSRNOG00000012556, ENSRNOG00000008332, ENSRNOG00000010997, ENSRNOG00000006850, ENSRNOG00000031232, ENSRNOG00000006479, ENSRNOG00000006526	368	32	12092	7.18784	0.556788	0.0320243	0.607899
GOTERM_BP_FAT	GO:0014032~neural crest cell development	7	1.18243	0.000348273	ENSRNOG00000012556, ENSRNOG00000008332, ENSRNOG00000010997, ENSRNOG00000006850, ENSRNOG00000031232, ENSRNOG00000006479, ENSRNOG00000006526	368	32	12092	7.18784	0.556788	0.0320243	0.607899
GOTERM_BP_FAT	GO:0006928~cell motion	27	4.56081	0.000398255	ENSRNOG00000000805, ENSRNOG00000008332, ENSRNOG00000010997, ENSRNOG00000009563, ENSRNOG00000010188, ENSRNOG00000012662, ENSRNOG00000014795, ENSRNOG00000012556, ENSRNOG00000003947, ENSRNOG00000006850, ENSRNOG00000010947, ENSRNOG00000031232, ENSRNOG00000000536, ENSRNOG00000006526, ENSRNOG00000007079, ENSRNOG00000019728, ENSRNOG00000020652, ENSRNOG00000024374, ENSRNOG00000015055, ENSRNOG00000020485,…	368	416	12092	2.13266	0.605647	0.035156	0.694855
GOTERM_BP_FAT	GO:0051046~regulation of secretion	19	3.20946	0.000486157	ENSRNOG00000017712, ENSRNOG00000012556, ENSRNOG00000019317, ENSRNOG00000006689, ENSRNOG00000001339, ENSRNOG00000006989, ENSRNOG00000019564, ENSRNOG00000024923, ENSRNOG00000008080, ENSRNOG00000013171, ENSRNOG00000010063, ENSRNOG00000020652, ENSRNOG00000030877, ENSRNOG00000012061, ENSRNOG00000010280, ENSRNOG00000008157, ENSRNOG00000026036, ENSRNOG00000018254, ENSRNOG00000014149	368	245	12092	2.54823	0.67888	0.0411991	0.847607
GOTERM_BP_FAT	GO:0006812~cation transport	30	5.06757	0.000495129	ENSRNOG00000013869, ENSRNOG00000015835, ENSRNOG00000009542, ENSRNOG00000032106, ENSRNOG00000006204, ENSRNOG00000026472, ENSRNOG00000015049, ENSRNOG00000014081, ENSRNOG00000012061, ENSRNOG00000005206, ENSRNOG00000004899, ENSRNOG00000003841, ENSRNOG00000007645, ENSRNOG00000032075, ENSRNOG00000003134, ENSRNOG00000025873, ENSRNOG00000014714, ENSRNOG00000033942, ENSRNOG00000004117, ENSRNOG00000004720,…	368	492	12092	2.00358	0.685543	0.0404762	0.863186
GOTERM_BP_FAT	GO:0048729~tissue morphogenesis	18	3.04054	0.000562733	ENSRNOG00000011292, ENSRNOG00000022684, ENSRNOG00000014358, ENSRNOG00000006850, ENSRNOG00000014397, ENSRNOG00000018835, ENSRNOG00000000830, ENSRNOG00000006526, ENSRNOG00000002053, ENSRNOG00000013028, ENSRNOG00000004281, ENSRNOG00000020652, ENSRNOG00000009205, ENSRNOG00000021285, ENSRNOG00000006479, ENSRNOG00000019965, ENSRNOG00000019322, ENSRNOG00000005964	368	227	12092	2.60554	0.731503	0.0443293	0.980497
GOTERM_BP_FAT	GO:0030001~metal ion transport	26	4.39189	0.000572471	ENSRNOG00000013869, ENSRNOG00000015835, ENSRNOG00000009542, ENSRNOG00000006204, ENSRNOG00000026472, ENSRNOG00000015049, ENSRNOG00000014081, ENSRNOG00000012061, ENSRNOG00000005206, ENSRNOG00000004899, ENSRNOG00000003841, ENSRNOG00000007645, ENSRNOG00000032075, ENSRNOG00000003134, ENSRNOG00000014714, ENSRNOG00000033942, ENSRNOG00000004117, ENSRNOG00000004720, ENSRNOG00000027233, ENSRNOG00000020650,…	368	403	12092	2.11992	0.737545	0.0436097	0.997384
GOTERM_BP_FAT	GO:0007398~ectoderm development	12	2.02703	0.000585952	ENSRNOG00000020455, ENSRNOG00000011292, ENSRNOG00000006589, ENSRNOG00000005082, ENSRNOG00000009563, ENSRNOG00000003736, ENSRNOG00000006479, ENSRNOG00000021201, ENSRNOG00000006787, ENSRNOG00000019322, ENSRNOG00000000830, ENSRNOG00000002053	368	112	12092	3.52057	0.745686	0.0432061	1.02076
GOTERM_BP_FAT	GO:0031644~regulation of neurological system process	16	2.7027	0.00061093	ENSRNOG00000017712, ENSRNOG00000019317, ENSRNOG00000015835, ENSRNOG00000006957, ENSRNOG00000038184, ENSRNOG00000010997, ENSRNOG00000033942, ENSRNOG00000007152, ENSRNOG00000013171, ENSRNOG00000010063, ENSRNOG00000030877, ENSRNOG00000017679, ENSRNOG00000008157, ENSRNOG00000026036, ENSRNOG00000019321, ENSRNOG00000018254	368	188	12092	2.79648	0.760109	0.0436311	1.06405
GOTERM_BP_FAT	GO:0060284~regulation of cell development	18	3.04054	0.000794299	ENSRNOG00000012556, ENSRNOG00000008332, ENSRNOG00000029510, ENSRNOG00000014667, ENSRNOG00000003947, ENSRNOG00000008645, ENSRNOG00000021023, ENSRNOG00000016099, ENSRNOG00000006604, ENSRNOG00000004174, ENSRNOG00000006589, ENSRNOG00000020652, ENSRNOG00000001520, ENSRNOG00000008824, ENSRNOG00000019965, ENSRNOG00000019322, ENSRNOG00000012199, ENSRNOG00000001519	368	234	12092	2.52759	0.843738	0.0546964	1.38134
GOTERM_BP_FAT	GO:0060341~regulation of cellular localization	20	3.37838	0.000801767	ENSRNOG00000017712, ENSRNOG00000012556, ENSRNOG00000019317, ENSRNOG00000008332, ENSRNOG00000006689, ENSRNOG00000001339, ENSRNOG00000006989, ENSRNOG00000019564, ENSRNOG00000024923, ENSRNOG00000008080, ENSRNOG00000013171, ENSRNOG00000010063, ENSRNOG00000020652, ENSRNOG00000030877, ENSRNOG00000012061, ENSRNOG00000010280, ENSRNOG00000008157, ENSRNOG00000026036, ENSRNOG00000018254, ENSRNOG00000014149	368	277	12092	2.37247	0.846442	0.0536172	1.39424
GOTERM_BP_FAT	GO:0048598~embryonic morphogenesis	22	3.71622	0.000832649	ENSRNOG00000017369, ENSRNOG00000014358, ENSRNOG00000011568, ENSRNOG00000006689, ENSRNOG00000006850, ENSRNOG00000014397, ENSRNOG00000018835, ENSRNOG00000010188, ENSRNOG00000013028, ENSRNOG00000004281, ENSRNOG00000010905, ENSRNOG00000027799, ENSRNOG00000016050, ENSRNOG00000009205, ENSRNOG00000021285, ENSRNOG00000006479, ENSRNOG00000005943, ENSRNOG00000019965, ENSRNOG00000019322, ENSRNOG00000005964,…	368	322	12092	2.245	0.857138	0.0540793	1.44757
GOTERM_BP_FAT	GO:0035239~tube morphogenesis	14	2.36486	0.000876912	ENSRNOG00000000805, ENSRNOG00000004281, ENSRNOG00000022684, ENSRNOG00000020652, ENSRNOG00000014358, ENSRNOG00000009205, ENSRNOG00000006850, ENSRNOG00000010947, ENSRNOG00000021285, ENSRNOG00000014397, ENSRNOG00000006479, ENSRNOG00000005964, ENSRNOG00000019322, ENSRNOG00000000830	368	155	12092	2.96788	0.871183	0.0553368	1.52397
GOTERM_BP_FAT	GO:0008015~blood circulation	14	2.36486	0.000876912	ENSRNOG00000017712, ENSRNOG00000011292, ENSRNOG00000018808, ENSRNOG00000006689, ENSRNOG00000018854, ENSRNOG00000010997, ENSRNOG00000009372, ENSRNOG00000019184, ENSRNOG00000008080, ENSRNOG00000004179, ENSRNOG00000006589, ENSRNOG00000021256, ENSRNOG00000037456, ENSRNOG00000014149	368	155	12092	2.96788	0.871183	0.0553368	1.52397
GOTERM_BP_FAT	GO:0003013~circulatory system process	14	2.36486	0.000876912	ENSRNOG00000017712, ENSRNOG00000011292, ENSRNOG00000018808, ENSRNOG00000006689, ENSRNOG00000018854, ENSRNOG00000010997, ENSRNOG00000009372, ENSRNOG00000019184, ENSRNOG00000008080, ENSRNOG00000004179, ENSRNOG00000006589, ENSRNOG00000021256, ENSRNOG00000037456, ENSRNOG00000014149	368	155	12092	2.96788	0.871183	0.0553368	1.52397
GOTERM_BP_FAT	GO:0050768~negative regulation of neurogenesis	8	1.35135	0.00129646	ENSRNOG00000020652, ENSRNOG00000001520, ENSRNOG00000003947, ENSRNOG00000008824, ENSRNOG00000021023, ENSRNOG00000016099, ENSRNOG00000006604, ENSRNOG00000001519	368	55	12092	4.77945	0.951708	0.0786407	2.24532
GOTERM_BP_FAT	GO:0000160~two-component signal transduction system (phosphorelay)	4	0.675676	0.00138609	ENSRNOG00000032075, ENSRNOG00000009542, ENSRNOG00000010280, ENSRNOG00000003841	368	8	12092	16.4293	0.960842	0.0817329	2.39878
GOTERM_BP_FAT	GO:0051931~regulation of sensory perception	5	0.844595	0.00145167	ENSRNOG00000030877, ENSRNOG00000017679, ENSRNOG00000010997, ENSRNOG00000033942, ENSRNOG00000019321	368	17	12092	9.66432	0.966411	0.083336	2.51091
GOTERM_BP_FAT	GO:0051930~regulation of sensory perception of pain	5	0.844595	0.00145167	ENSRNOG00000030877, ENSRNOG00000017679, ENSRNOG00000010997, ENSRNOG00000033942, ENSRNOG00000019321	368	17	12092	9.66432	0.966411	0.083336	2.51091
GOTERM_BP_FAT	GO:0009749~response to glucose stimulus	9	1.52027	0.0014666	ENSRNOG00000019648, ENSRNOG00000020652, ENSRNOG00000012061, ENSRNOG00000006989, ENSRNOG00000016346, ENSRNOG00000021201, ENSRNOG00000013009, ENSRNOG00000024923, ENSRNOG00000001254	368	72	12092	4.10734	0.967564	0.0821415	2.53642
GOTERM_BP_FAT	GO:0016331~morphogenesis of embryonic epithelium	9	1.52027	0.0014666	ENSRNOG00000013028, ENSRNOG00000004281, ENSRNOG00000014358, ENSRNOG00000009205, ENSRNOG00000006850, ENSRNOG00000014397, ENSRNOG00000021285, ENSRNOG00000006479, ENSRNOG00000019965	368	72	12092	4.10734	0.967564	0.0821415	2.53642
GOTERM_BP_FAT	GO:0010721~negative regulation of cell development	8	1.35135	0.00160388	ENSRNOG00000020652, ENSRNOG00000001520, ENSRNOG00000003947, ENSRNOG00000008824, ENSRNOG00000021023, ENSRNOG00000016099, ENSRNOG00000006604, ENSRNOG00000001519	368	57	12092	4.61175	0.976475	0.087398	2.77072
GOTERM_BP_FAT	GO:0009743~response to carbohydrate stimulus	10	1.68919	0.00160401	ENSRNOG00000019648, ENSRNOG00000020652, ENSRNOG00000012061, ENSRNOG00000006989, ENSRNOG00000016346, ENSRNOG00000021201, ENSRNOG00000037456, ENSRNOG00000013009, ENSRNOG00000024923, ENSRNOG00000001254	368	90	12092	3.65097	0.976482	0.0854153	2.77095
GOTERM_BP_FAT	GO:0001649~osteoblast differentiation	7	1.18243	0.00176971	ENSRNOG00000020369, ENSRNOG00000008816, ENSRNOG00000008332, ENSRNOG00000033134, ENSRNOG00000008645, ENSRNOG00000010188, ENSRNOG00000030607	368	43	12092	5.34909	0.98404	0.0917409	3.05302
GOTERM_BP_FAT	GO:0046928~regulation of neurotransmitter secretion	6	1.01351	0.00191003	ENSRNOG00000019317, ENSRNOG00000030877, ENSRNOG00000008157, ENSRNOG00000018254, ENSRNOG00000026036, ENSRNOG00000013171	368	30	12092	6.57174	0.988508	0.096521	3.29131
GOTERM_BP_FAT	GO:0010033~response to organic substance	45	7.60135	0.0020091	ENSRNOG00000002916, ENSRNOG00000000805, ENSRNOG00000008890, ENSRNOG00000006966, ENSRNOG00000018854, ENSRNOG00000028896, ENSRNOG00000006989, ENSRNOG00000009372, ENSRNOG00000008080, ENSRNOG00000013171, ENSRNOG00000014081, ENSRNOG00000019648, ENSRNOG00000006589, ENSRNOG00000012061, ENSRNOG00000004100, ENSRNOG00000013441, ENSRNOG00000037456, ENSRNOG00000001837, ENSRNOG00000005964, ENSRNOG00000027592,…	368	928	12092	1.59336	0.990886	0.0991347	3.4592
GOTERM_BP_FAT	GO:0045892~negative regulation of transcription, DNA-dependent	21	3.5473	0.00204615	ENSRNOG00000020254, ENSRNOG00000006649, ENSRNOG00000033134, ENSRNOG00000006850, ENSRNOG00000021201, ENSRNOG00000007152, ENSRNOG00000010188, ENSRNOG00000005429, ENSRNOG00000004174, ENSRNOG00000017907, ENSRNOG00000009184, ENSRNOG00000020652, ENSRNOG00000003348, ENSRNOG00000007042, ENSRNOG00000014460, ENSRNOG00000008824, ENSRNOG00000001520, ENSRNOG00000014795, ENSRNOG00000004423, ENSRNOG00000012199,…	368	323	12092	2.13632	0.991643	0.0987883	3.52191
GOTERM_BP_FAT	GO:0034284~response to monosaccharide stimulus	9	1.52027	0.00208066	ENSRNOG00000019648, ENSRNOG00000020652, ENSRNOG00000012061, ENSRNOG00000006989, ENSRNOG00000016346, ENSRNOG00000021201, ENSRNOG00000013009, ENSRNOG00000024923, ENSRNOG00000001254	368	76	12092	3.89116	0.992292	0.0983428	3.5803
GOTERM_BP_FAT	GO:0009746~response to hexose stimulus	9	1.52027	0.00208066	ENSRNOG00000019648, ENSRNOG00000020652, ENSRNOG00000012061, ENSRNOG00000006989, ENSRNOG00000016346, ENSRNOG00000021201, ENSRNOG00000013009, ENSRNOG00000024923, ENSRNOG00000001254	368	76	12092	3.89116	0.992292	0.0983428	3.5803
GOTERM_BP_FAT	GO:0001503~ossification	11	1.85811	0.00212776	ENSRNOG00000020369, ENSRNOG00000008816, ENSRNOG00000020652, ENSRNOG00000008332, ENSRNOG00000033134, ENSRNOG00000010947, ENSRNOG00000008645, ENSRNOG00000003736, ENSRNOG00000010188, ENSRNOG00000030607, ENSRNOG00000019183	368	112	12092	3.22719	0.993097	0.0984693	3.65993
GOTERM_BP_FAT	GO:0051253~negative regulation of RNA metabolic process	21	3.5473	0.00236258	ENSRNOG00000020254, ENSRNOG00000006649, ENSRNOG00000033134, ENSRNOG00000006850, ENSRNOG00000021201, ENSRNOG00000007152, ENSRNOG00000010188, ENSRNOG00000005429, ENSRNOG00000004174, ENSRNOG00000017907, ENSRNOG00000009184, ENSRNOG00000020652, ENSRNOG00000003348, ENSRNOG00000007042, ENSRNOG00000014460, ENSRNOG00000008824, ENSRNOG00000001520, ENSRNOG00000014795, ENSRNOG00000004423, ENSRNOG00000012199,…	368	327	12092	2.11019	0.996016	0.10664	4.05602
GOTERM_BP_FAT	GO:0051588~regulation of neurotransmitter transport	6	1.01351	0.00256842	ENSRNOG00000019317, ENSRNOG00000030877, ENSRNOG00000008157, ENSRNOG00000018254, ENSRNOG00000026036, ENSRNOG00000013171	368	32	12092	6.16101	0.99754	0.113213	4.40195
GOTERM_BP_FAT	GO:0051969~regulation of transmission of nerve impulse	14	2.36486	0.00275825	ENSRNOG00000017712, ENSRNOG00000019317, ENSRNOG00000015835, ENSRNOG00000006957, ENSRNOG00000038184, ENSRNOG00000033942, ENSRNOG00000007152, ENSRNOG00000013171, ENSRNOG00000010063, ENSRNOG00000030877, ENSRNOG00000017679, ENSRNOG00000008157, ENSRNOG00000018254, ENSRNOG00000026036	368	176	12092	2.61376	0.998423	0.118838	4.71994
GOTERM_BP_FAT	GO:0031099~regeneration	11	1.85811	0.00293562	ENSRNOG00000000805, ENSRNOG00000012556, ENSRNOG00000017369, ENSRNOG00000020652, ENSRNOG00000030877, ENSRNOG00000008332, ENSRNOG00000005854, ENSRNOG00000005964, ENSRNOG00000019322, ENSRNOG00000018835, ENSRNOG00000000830	368	117	12092	3.08928	0.998959	0.123721	5.01614
GOTERM_BP_FAT	GO:0030799~regulation of cyclic nucleotide metabolic process	10	1.68919	0.00309946	ENSRNOG00000002793, ENSRNOG00000018827, ENSRNOG00000018854, ENSRNOG00000007889, ENSRNOG00000024120, ENSRNOG00000019134, ENSRNOG00000016654, ENSRNOG00000018126, ENSRNOG00000019184, ENSRNOG00000008080	368	99	12092	3.31906	0.999291	0.127875	5.289
GOTERM_BP_FAT	GO:0060562~epithelial tube morphogenesis	10	1.68919	0.00309946	ENSRNOG00000004281, ENSRNOG00000022684, ENSRNOG00000020652, ENSRNOG00000014358, ENSRNOG00000009205, ENSRNOG00000006850, ENSRNOG00000014397, ENSRNOG00000021285, ENSRNOG00000006479, ENSRNOG00000000830	368	99	12092	3.31906	0.999291	0.127875	5.289
GOTERM_BP_FAT	GO:0015672~monovalent inorganic cation transport	19	3.20946	0.00326914	ENSRNOG00000007645, ENSRNOG00000013869, ENSRNOG00000032075, ENSRNOG00000009542, ENSRNOG00000032106, ENSRNOG00000015049, ENSRNOG00000026472, ENSRNOG00000003134, ENSRNOG00000025873, ENSRNOG00000004117, ENSRNOG00000004720, ENSRNOG00000020650, ENSRNOG00000022297, ENSRNOG00000005206, ENSRNOG00000021123, ENSRNOG00000004899, ENSRNOG00000010597, ENSRNOG00000003841, ENSRNOG00000021008	368	290	12092	2.15281	0.999524	0.132077	5.57079
GOTERM_BP_FAT	GO:0006813~potassium ion transport	12	2.02703	0.00397896	ENSRNOG00000007645, ENSRNOG00000013869, ENSRNOG00000022297, ENSRNOG00000032075, ENSRNOG00000009542, ENSRNOG00000005206, ENSRNOG00000026472, ENSRNOG00000004899, ENSRNOG00000003841, ENSRNOG00000004117, ENSRNOG00000004720, ENSRNOG00000021008	368	142	12092	2.77679	0.99991	0.155773	6.74105
GOTERM_BP_FAT	GO:0006140~regulation of nucleotide metabolic process	10	1.68919	0.00404401	ENSRNOG00000002793, ENSRNOG00000018827, ENSRNOG00000018854, ENSRNOG00000007889, ENSRNOG00000024120, ENSRNOG00000019134, ENSRNOG00000016654, ENSRNOG00000018126, ENSRNOG00000019184, ENSRNOG00000008080	368	103	12092	3.19016	0.999923	0.155521	6.84762
GOTERM_BP_FAT	GO:0043583~ear development	10	1.68919	0.00404401	ENSRNOG00000010905, ENSRNOG00000020652, ENSRNOG00000016050, ENSRNOG00000027799, ENSRNOG00000014667, ENSRNOG00000006689, ENSRNOG00000021285, ENSRNOG00000005964, ENSRNOG00000000830, ENSRNOG00000012199	368	103	12092	3.19016	0.999923	0.155521	6.84762
GOTERM_BP_FAT	GO:0051960~regulation of nervous system development	16	2.7027	0.00410847	ENSRNOG00000012556, ENSRNOG00000008332, ENSRNOG00000029510, ENSRNOG00000014667, ENSRNOG00000003947, ENSRNOG00000021023, ENSRNOG00000016099, ENSRNOG00000006604, ENSRNOG00000006589, ENSRNOG00000020652, ENSRNOG00000001520, ENSRNOG00000008824, ENSRNOG00000019322, ENSRNOG00000012199, ENSRNOG00000010529, ENSRNOG00000001519	368	228	12092	2.30587	0.999933	0.155256	6.9531
GOTERM_BP_FAT	GO:0050767~regulation of neurogenesis	15	2.53378	0.00429843	ENSRNOG00000012556, ENSRNOG00000008332, ENSRNOG00000029510, ENSRNOG00000014667, ENSRNOG00000003947, ENSRNOG00000021023, ENSRNOG00000016099, ENSRNOG00000006604, ENSRNOG00000006589, ENSRNOG00000020652, ENSRNOG00000001520, ENSRNOG00000008824, ENSRNOG00000019322, ENSRNOG00000012199, ENSRNOG00000001519	368	207	12092	2.38106	0.999957	0.15928	7.26329
GOTERM_BP_FAT	GO:0040008~regulation of growth	19	3.20946	0.00436151	ENSRNOG00000018692, ENSRNOG00000015835, ENSRNOG00000022684, ENSRNOG00000006689, ENSRNOG00000018854, ENSRNOG00000003947, ENSRNOG00000008645, ENSRNOG00000000830, ENSRNOG00000019183, ENSRNOG00000010635, ENSRNOG00000028930, ENSRNOG00000014081, ENSRNOG00000020652, ENSRNOG00000012061, ENSRNOG00000016050, ENSRNOG00000027592, ENSRNOG00000023226, ENSRNOG00000011320, ENSRNOG00000014149	368	298	12092	2.09502	0.999963	0.158916	7.36608
GOTERM_BP_FAT	GO:0060348~bone development	11	1.85811	0.00445904	ENSRNOG00000020369, ENSRNOG00000008816, ENSRNOG00000020652, ENSRNOG00000008332, ENSRNOG00000033134, ENSRNOG00000010947, ENSRNOG00000008645, ENSRNOG00000003736, ENSRNOG00000010188, ENSRNOG00000030607, ENSRNOG00000019183	368	124	12092	2.91488	0.999971	0.159698	7.52479
GOTERM_BP_FAT	GO:0050804~regulation of synaptic transmission	13	2.19595	0.00448241	ENSRNOG00000010063, ENSRNOG00000015835, ENSRNOG00000019317, ENSRNOG00000006957, ENSRNOG00000038184, ENSRNOG00000030877, ENSRNOG00000017679, ENSRNOG00000008157, ENSRNOG00000033942, ENSRNOG00000007152, ENSRNOG00000026036, ENSRNOG00000018254, ENSRNOG00000013171	368	165	12092	2.58887	0.999972	0.158055	7.56279
GOTERM_BP_FAT	GO:0008217~regulation of blood pressure	10	1.68919	0.0048896	ENSRNOG00000017712, ENSRNOG00000011292, ENSRNOG00000006589, ENSRNOG00000010997, ENSRNOG00000021256, ENSRNOG00000009372, ENSRNOG00000037456, ENSRNOG00000014149, ENSRNOG00000019184, ENSRNOG00000008080	368	106	12092	3.09988	0.999989	0.168629	8.2224
GOTERM_BP_FAT	GO:0042493~response to drug	20	3.37838	0.00523818	ENSRNOG00000002916, ENSRNOG00000012181, ENSRNOG00000018854, ENSRNOG00000003463, ENSRNOG00000021201, ENSRNOG00000033942, ENSRNOG00000012662, ENSRNOG00000010063, ENSRNOG00000013028, ENSRNOG00000020369, ENSRNOG00000013704, ENSRNOG00000006589, ENSRNOG00000020652, ENSRNOG00000019120, ENSRNOG00000030877, ENSRNOG00000012061, ENSRNOG00000016346, ENSRNOG00000013009, ENSRNOG00000001837, ENSRNOG00000018126	368	327	12092	2.00971	0.999995	0.17695	8.78353
GOTERM_BP_FAT	GO:0014020~primary neural tube formation	6	1.01351	0.0055191	ENSRNOG00000004281, ENSRNOG00000014358, ENSRNOG00000009205, ENSRNOG00000006850, ENSRNOG00000014397, ENSRNOG00000021285	368	38	12092	5.18822	0.999998	0.182909	9.2334
GOTERM_BP_FAT	GO:0048839~inner ear development	9	1.52027	0.00555086	ENSRNOG00000010905, ENSRNOG00000020652, ENSRNOG00000016050, ENSRNOG00000027799, ENSRNOG00000014667, ENSRNOG00000006689, ENSRNOG00000021285, ENSRNOG00000005964, ENSRNOG00000012199	368	89	12092	3.32279	0.999998	0.181306	9.28414
GOTERM_BP_FAT	GO:0048812~neuron projection morphogenesis	15	2.53378	0.00595285	ENSRNOG00000000805, ENSRNOG00000012556, ENSRNOG00000008332, ENSRNOG00000003947, ENSRNOG00000031232, ENSRNOG00000010905, ENSRNOG00000022337, ENSRNOG00000008824, ENSRNOG00000033099, ENSRNOG00000016544, ENSRNOG00000019322, ENSRNOG00000005776, ENSRNOG00000019321, ENSRNOG00000004936, ENSRNOG00000006030	368	215	12092	2.29247	0.999999	0.190489	9.9239
GOTERM_BP_FAT	GO:0000122~negative regulation of transcription from RNA polymerase II promoter	16	2.7027	0.00608753	ENSRNOG00000020254, ENSRNOG00000006649, ENSRNOG00000033134, ENSRNOG00000021201, ENSRNOG00000010188, ENSRNOG00000005429, ENSRNOG00000004174, ENSRNOG00000009184, ENSRNOG00000020652, ENSRNOG00000014460, ENSRNOG00000008824, ENSRNOG00000014795, ENSRNOG00000001520, ENSRNOG00000004423, ENSRNOG00000012199, ENSRNOG00000001519	368	238	12092	2.20899	0.999999	0.191759	10.1373
GOTERM_BP_FAT	GO:0048858~cell projection morphogenesis	16	2.7027	0.00608753	ENSRNOG00000000805, ENSRNOG00000012556, ENSRNOG00000008332, ENSRNOG00000003947, ENSRNOG00000031232, ENSRNOG00000010905, ENSRNOG00000022337, ENSRNOG00000008824, ENSRNOG00000006479, ENSRNOG00000033099, ENSRNOG00000016544, ENSRNOG00000019322, ENSRNOG00000005776, ENSRNOG00000019321, ENSRNOG00000004936, ENSRNOG00000006030	368	238	12092	2.20899	0.999999	0.191759	10.1373
GOTERM_BP_FAT	GO:0030324~lung development	10	1.68919	0.00622359	ENSRNOG00000009184, ENSRNOG00000015439, ENSRNOG00000020652, ENSRNOG00000016050, ENSRNOG00000010947, ENSRNOG00000003463, ENSRNOG00000006479, ENSRNOG00000024120, ENSRNOG00000019322, ENSRNOG00000005429	368	110	12092	2.98715	1	0.193028	10.3524
GOTERM_BP_FAT	GO:0014821~phasic smooth muscle contraction	4	0.675676	0.00632261	ENSRNOG00000002793, ENSRNOG00000010997, ENSRNOG00000037456, ENSRNOG00000014149	368	13	12092	10.1104	1	0.193242	10.5086
GOTERM_BP_FAT	GO:0030182~neuron differentiation	25	4.22297	0.00640176	ENSRNOG00000000805, ENSRNOG00000008332, ENSRNOG00000022162, ENSRNOG00000014667, ENSRNOG00000016099, ENSRNOG00000016050, ENSRNOG00000001520, ENSRNOG00000005776, ENSRNOG00000012199, ENSRNOG00000006030, ENSRNOG00000012556, ENSRNOG00000003947, ENSRNOG00000031232, ENSRNOG00000024923, ENSRNOG00000006604, ENSRNOG00000000536, ENSRNOG00000010905, ENSRNOG00000022337, ENSRNOG00000008824, ENSRNOG00000033099,…	368	457	12092	1.79752	1	0.192912	10.6333
GOTERM_BP_FAT	GO:0001501~skeletal system development	17	2.87162	0.00678124	ENSRNOG00000011292, ENSRNOG00000008332, ENSRNOG00000006689, ENSRNOG00000033134, ENSRNOG00000010947, ENSRNOG00000003736, ENSRNOG00000008645, ENSRNOG00000010188, ENSRNOG00000019183, ENSRNOG00000020369, ENSRNOG00000019584, ENSRNOG00000008816, ENSRNOG00000020652, ENSRNOG00000016050, ENSRNOG00000001520, ENSRNOG00000030607, ENSRNOG00000001519	368	264	12092	2.1159	1	0.200583	11.2289
GOTERM_BP_FAT	GO:0030323~respiratory tube development	10	1.68919	0.00698766	ENSRNOG00000009184, ENSRNOG00000015439, ENSRNOG00000020652, ENSRNOG00000016050, ENSRNOG00000010947, ENSRNOG00000003463, ENSRNOG00000006479, ENSRNOG00000024120, ENSRNOG00000019322, ENSRNOG00000005429	368	112	12092	2.93381	1	0.203483	11.5513
GOTERM_BP_FAT	GO:0000904~cell morphogenesis involved in differentiation	16	2.7027	0.00715206	ENSRNOG00000012556, ENSRNOG00000003947, ENSRNOG00000031232, ENSRNOG00000028930, ENSRNOG00000010905, ENSRNOG00000020652, ENSRNOG00000022337, ENSRNOG00000008824, ENSRNOG00000006479, ENSRNOG00000033099, ENSRNOG00000016544, ENSRNOG00000019322, ENSRNOG00000005776, ENSRNOG00000019321, ENSRNOG00000004936, ENSRNOG00000006030	368	242	12092	2.17248	1	0.205219	11.8073
GOTERM_BP_FAT	GO:0010605~negative regulation of macromolecule metabolic process	32	5.40541	0.00728158	ENSRNOG00000020254, ENSRNOG00000018854, ENSRNOG00000028896, ENSRNOG00000028330, ENSRNOG00000011425, ENSRNOG00000008645, ENSRNOG00000016099, ENSRNOG00000010188, ENSRNOG00000004174, ENSRNOG00000017907, ENSRNOG00000009184, ENSRNOG00000014460, ENSRNOG00000001520, ENSRNOG00000014795, ENSRNOG00000004423, ENSRNOG00000012199, ENSRNOG00000024077, ENSRNOG00000006649, ENSRNOG00000033134, ENSRNOG00000001339,…	368	643	12092	1.63527	1	0.206025	12.0085
GOTERM_BP_FAT	GO:0007155~cell adhesion	25	4.22297	0.00756348	ENSRNOG00000032206, ENSRNOG00000004874, ENSRNOG00000020277, ENSRNOG00000012759, ENSRNOG00000002881, ENSRNOG00000007657, ENSRNOG00000031974, ENSRNOG00000021023, ENSRNOG00000026415, ENSRNOG00000010263, ENSRNOG00000018557, ENSRNOG00000007038, ENSRNOG00000008816, ENSRNOG00000021285, ENSRNOG00000031539, ENSRNOG00000031232, ENSRNOG00000006604, ENSRNOG00000019728, ENSRNOG00000032490, ENSRNOG00000000830,…	368	463	12092	1.77423	1	0.210592	12.4448
GOTERM_BP_FAT	GO:0022610~biological adhesion	25	4.22297	0.00756348	ENSRNOG00000032206, ENSRNOG00000004874, ENSRNOG00000020277, ENSRNOG00000012759, ENSRNOG00000002881, ENSRNOG00000007657, ENSRNOG00000031974, ENSRNOG00000021023, ENSRNOG00000026415, ENSRNOG00000010263, ENSRNOG00000018557, ENSRNOG00000007038, ENSRNOG00000008816, ENSRNOG00000021285, ENSRNOG00000031539, ENSRNOG00000031232, ENSRNOG00000006604, ENSRNOG00000019728, ENSRNOG00000032490, ENSRNOG00000000830,…	368	463	12092	1.77423	1	0.210592	12.4448
GOTERM_BP_FAT	GO:0021915~neural tube development	8	1.35135	0.00757383	ENSRNOG00000004281, ENSRNOG00000014358, ENSRNOG00000008332, ENSRNOG00000009205, ENSRNOG00000006850, ENSRNOG00000014397, ENSRNOG00000021285, ENSRNOG00000019322	368	75	12092	3.50493	1	0.208386	12.4608
GOTERM_BP_FAT	GO:0007200~activation of phospholipase C activity by G-protein coupled receptor protein signaling pathway coupled to IP3 second messenger	6	1.01351	0.00765287	ENSRNOG00000014081, ENSRNOG00000010063, ENSRNOG00000030877, ENSRNOG00000010997, ENSRNOG00000023126, ENSRNOG00000019184	368	41	12092	4.80859	1	0.207896	12.5828
GOTERM_BP_FAT	GO:0007423~sensory organ development	16	2.7027	0.00817809	ENSRNOG00000006689, ENSRNOG00000014667, ENSRNOG00000003736, ENSRNOG00000006604, ENSRNOG00000005429, ENSRNOG00000000830, ENSRNOG00000013028, ENSRNOG00000010905, ENSRNOG00000020652, ENSRNOG00000027799, ENSRNOG00000016050, ENSRNOG00000008824, ENSRNOG00000021285, ENSRNOG00000005776, ENSRNOG00000005964, ENSRNOG00000012199	368	246	12092	2.13715	1	0.218023	13.3892
GOTERM_BP_FAT	GO:0001763~morphogenesis of a branching structure	10	1.68919	0.00826605	ENSRNOG00000022684, ENSRNOG00000020652, ENSRNOG00000016050, ENSRNOG00000011568, ENSRNOG00000010947, ENSRNOG00000006479, ENSRNOG00000019322, ENSRNOG00000000830, ENSRNOG00000006526, ENSRNOG00000001519	368	115	12092	2.85728	1	0.217639	13.5235
GOTERM_BP_FAT	GO:0048878~chemical homeostasis	26	4.39189	0.00831066	ENSRNOG00000017712, ENSRNOG00000010997, ENSRNOG00000002419, ENSRNOG00000028330, ENSRNOG00000010263, ENSRNOG00000034007, ENSRNOG00000019183, ENSRNOG00000012662, ENSRNOG00000008080, ENSRNOG00000014081, ENSRNOG00000012061, ENSRNOG00000037456, ENSRNOG00000018126, ENSRNOG00000012181, ENSRNOG00000032840, ENSRNOG00000023126, ENSRNOG00000003134, ENSRNOG00000033942, ENSRNOG00000013704, ENSRNOG00000022297,…	368	492	12092	1.73644	1	0.216266	13.5916
GOTERM_BP_FAT	GO:0007631~feeding behavior	8	1.35135	0.00871803	ENSRNOG00000017712, ENSRNOG00000014081, ENSRNOG00000018692, ENSRNOG00000006589, ENSRNOG00000030877, ENSRNOG00000019321, ENSRNOG00000014149, ENSRNOG00000008080	368	77	12092	3.41389	1	0.223164	14.2108
GOTERM_BP_FAT	GO:0032990~cell part morphogenesis	16	2.7027	0.00881667	ENSRNOG00000000805, ENSRNOG00000012556, ENSRNOG00000008332, ENSRNOG00000003947, ENSRNOG00000031232, ENSRNOG00000010905, ENSRNOG00000022337, ENSRNOG00000008824, ENSRNOG00000006479, ENSRNOG00000033099, ENSRNOG00000016544, ENSRNOG00000019322, ENSRNOG00000005776, ENSRNOG00000019321, ENSRNOG00000004936, ENSRNOG00000006030	368	248	12092	2.11992	1	0.222974	14.3601
GOTERM_BP_FAT	GO:0030808~regulation of nucleotide biosynthetic process	9	1.52027	0.00922703	ENSRNOG00000002793, ENSRNOG00000018827, ENSRNOG00000018854, ENSRNOG00000024120, ENSRNOG00000019134, ENSRNOG00000016654, ENSRNOG00000018126, ENSRNOG00000019184, ENSRNOG00000008080	368	97	12092	3.04874	1	0.229639	14.9787
GOTERM_BP_FAT	GO:0030802~regulation of cyclic nucleotide biosynthetic process	9	1.52027	0.00922703	ENSRNOG00000002793, ENSRNOG00000018827, ENSRNOG00000018854, ENSRNOG00000024120, ENSRNOG00000019134, ENSRNOG00000016654, ENSRNOG00000018126, ENSRNOG00000019184, ENSRNOG00000008080	368	97	12092	3.04874	1	0.229639	14.9787
GOTERM_BP_FAT	GO:0016202~regulation of striated muscle tissue development	6	1.01351	0.00935836	ENSRNOG00000000805, ENSRNOG00000020652, ENSRNOG00000016050, ENSRNOG00000008645, ENSRNOG00000019322, ENSRNOG00000004174	368	43	12092	4.58493	1	0.230086	15.1757
GOTERM_BP_FAT	GO:0042472~inner ear morphogenesis	7	1.18243	0.0102248	ENSRNOG00000010905, ENSRNOG00000016050, ENSRNOG00000027799, ENSRNOG00000006689, ENSRNOG00000021285, ENSRNOG00000005964, ENSRNOG00000012199	368	61	12092	3.77067	1	0.246065	16.4651
GOTERM_BP_FAT	GO:0045165~cell fate commitment	11	1.85811	0.0102631	ENSRNOG00000012556, ENSRNOG00000016050, ENSRNOG00000008332, ENSRNOG00000014667, ENSRNOG00000033134, ENSRNOG00000001520, ENSRNOG00000019965, ENSRNOG00000019322, ENSRNOG00000018835, ENSRNOG00000012199, ENSRNOG00000001519	368	140	12092	2.58175	1	0.244379	16.5217
GOTERM_BP_FAT	GO:0055082~cellular chemical homeostasis	21	3.5473	0.0106525	ENSRNOG00000017712, ENSRNOG00000010997, ENSRNOG00000002419, ENSRNOG00000028330, ENSRNOG00000023126, ENSRNOG00000032840, ENSRNOG00000033942, ENSRNOG00000010263, ENSRNOG00000034007, ENSRNOG00000019183, ENSRNOG00000008080, ENSRNOG00000014081, ENSRNOG00000022297, ENSRNOG00000020652, ENSRNOG00000019570, ENSRNOG00000012061, ENSRNOG00000017679, ENSRNOG00000037456, ENSRNOG00000019321, ENSRNOG00000014149,…	368	375	12092	1.84009	1	0.249908	17.0947
GOTERM_BP_FAT	GO:0050801~ion homeostasis	22	3.71622	0.010993	ENSRNOG00000010997, ENSRNOG00000002419, ENSRNOG00000028330, ENSRNOG00000023126, ENSRNOG00000032840, ENSRNOG00000003134, ENSRNOG00000033942, ENSRNOG00000010263, ENSRNOG00000034007, ENSRNOG00000019183, ENSRNOG00000008080, ENSRNOG00000014081, ENSRNOG00000013704, ENSRNOG00000022297, ENSRNOG00000019570, ENSRNOG00000020652, ENSRNOG00000012061, ENSRNOG00000017679, ENSRNOG00000037456, ENSRNOG00000019321,…	368	402	12092	1.79824	1	0.2543	17.5928
GOTERM_BP_FAT	GO:0048634~regulation of muscle development	6	1.01351	0.0113089	ENSRNOG00000000805, ENSRNOG00000020652, ENSRNOG00000016050, ENSRNOG00000008645, ENSRNOG00000019322, ENSRNOG00000004174	368	45	12092	4.38116	1	0.258083	18.0523
GOTERM_BP_FAT	GO:0001841~neural tube formation	6	1.01351	0.0113089	ENSRNOG00000004281, ENSRNOG00000014358, ENSRNOG00000009205, ENSRNOG00000006850, ENSRNOG00000014397, ENSRNOG00000021285	368	45	12092	4.38116	1	0.258083	18.0523
GOTERM_BP_FAT	GO:0031667~response to nutrient levels	17	2.87162	0.0123646	ENSRNOG00000017712, ENSRNOG00000028896, ENSRNOG00000003463, ENSRNOG00000005854, ENSRNOG00000020369, ENSRNOG00000013704, ENSRNOG00000031022, ENSRNOG00000006589, ENSRNOG00000020652, ENSRNOG00000019120, ENSRNOG00000012061, ENSRNOG00000022946, ENSRNOG00000016346, ENSRNOG00000013009, ENSRNOG00000018126, ENSRNOG00000019321, ENSRNOG00000012199	368	282	12092	1.98084	1	0.275976	19.5706
GOTERM_BP_FAT	GO:0016481~negative regulation of transcription	22	3.71622	0.0124563	ENSRNOG00000020254, ENSRNOG00000006649, ENSRNOG00000033134, ENSRNOG00000006850, ENSRNOG00000016099, ENSRNOG00000021201, ENSRNOG00000007152, ENSRNOG00000010188, ENSRNOG00000005429, ENSRNOG00000004174, ENSRNOG00000017907, ENSRNOG00000009184, ENSRNOG00000020652, ENSRNOG00000003348, ENSRNOG00000007042, ENSRNOG00000014460, ENSRNOG00000008824, ENSRNOG00000001520, ENSRNOG00000014795, ENSRNOG00000004423,…	368	407	12092	1.77615	1	0.275132	19.7012
GOTERM_BP_FAT	GO:0051172~negative regulation of nitrogen compound metabolic process	24	4.05405	0.0125151	ENSRNOG00000020254, ENSRNOG00000006649, ENSRNOG00000033134, ENSRNOG00000018854, ENSRNOG00000006850, ENSRNOG00000016099, ENSRNOG00000021201, ENSRNOG00000007152, ENSRNOG00000010188, ENSRNOG00000005429, ENSRNOG00000004174, ENSRNOG00000017907, ENSRNOG00000009184, ENSRNOG00000020652, ENSRNOG00000030877, ENSRNOG00000003348, ENSRNOG00000007042, ENSRNOG00000014460, ENSRNOG00000008824, ENSRNOG00000001520,…	368	458	12092	1.72185	1	0.27369	19.7848
GOTERM_BP_FAT	GO:0042136~neurotransmitter biosynthetic process	3	0.506757	0.0127084	ENSRNOG00000018200, ENSRNOG00000010597, ENSRNOG00000000007	368	6	12092	16.4293	1	0.274765	20.0593
GOTERM_BP_FAT	GO:0007210~serotonin receptor signaling pathway	3	0.506757	0.0127084	ENSRNOG00000010063, ENSRNOG00000018827, ENSRNOG00000030877	368	6	12092	16.4293	1	0.274765	20.0593
GOTERM_BP_FAT	GO:0048562~embryonic organ morphogenesis	11	1.85811	0.0135146	ENSRNOG00000013028, ENSRNOG00000010905, ENSRNOG00000016050, ENSRNOG00000027799, ENSRNOG00000006689, ENSRNOG00000006850, ENSRNOG00000021285, ENSRNOG00000005964, ENSRNOG00000010188, ENSRNOG00000012199, ENSRNOG00000001519	368	146	12092	2.47566	1	0.286906	21.1943
GOTERM_BP_FAT	GO:0048663~neuron fate commitment	6	1.01351	0.0135194	ENSRNOG00000012556, ENSRNOG00000014667, ENSRNOG00000001520, ENSRNOG00000019322, ENSRNOG00000012199, ENSRNOG00000001519	368	47	12092	4.19473	1	0.28445	21.2011
GOTERM_BP_FAT	GO:0051094~positive regulation of developmental process	18	3.04054	0.0141327	ENSRNOG00000000805, ENSRNOG00000008332, ENSRNOG00000012181, ENSRNOG00000006649, ENSRNOG00000029510, ENSRNOG00000018854, ENSRNOG00000003947, ENSRNOG00000008645, ENSRNOG00000010905, ENSRNOG00000006589, ENSRNOG00000020652, ENSRNOG00000016050, ENSRNOG00000004284, ENSRNOG00000012061, ENSRNOG00000019965, ENSRNOG00000019322, ENSRNOG00000012199, ENSRNOG00000010529	368	311	12092	1.90179	1	0.292734	22.0542
GOTERM_BP_FAT	GO:0030030~cell projection organization	20	3.37838	0.0142685	ENSRNOG00000000805, ENSRNOG00000012556, ENSRNOG00000008332, ENSRNOG00000019393, ENSRNOG00000003947, ENSRNOG00000031232, ENSRNOG00000013668, ENSRNOG00000010905, ENSRNOG00000016050, ENSRNOG00000022337, ENSRNOG00000020485, ENSRNOG00000008824, ENSRNOG00000006479, ENSRNOG00000033099, ENSRNOG00000016544, ENSRNOG00000019322, ENSRNOG00000005776, ENSRNOG00000019321, ENSRNOG00000004936, ENSRNOG00000006030	368	361	12092	1.82043	1	0.292555	22.2419
GOTERM_BP_FAT	GO:0051129~negative regulation of cellular component organization	10	1.68919	0.0145145	ENSRNOG00000020652, ENSRNOG00000019393, ENSRNOG00000003947, ENSRNOG00000010947, ENSRNOG00000021023, ENSRNOG00000019564, ENSRNOG00000006604, ENSRNOG00000013668, ENSRNOG00000030607, ENSRNOG00000003613	368	126	12092	2.60783	1	0.294265	22.581
GOTERM_BP_FAT	GO:0001838~embryonic epithelial tube formation	6	1.01351	0.0147266	ENSRNOG00000004281, ENSRNOG00000014358, ENSRNOG00000009205, ENSRNOG00000006850, ENSRNOG00000014397, ENSRNOG00000021285	368	48	12092	4.10734	1	0.295363	22.8721
GOTERM_BP_FAT	GO:0010863~positive regulation of phospholipase C activity	6	1.01351	0.0147266	ENSRNOG00000014081, ENSRNOG00000010063, ENSRNOG00000030877, ENSRNOG00000010997, ENSRNOG00000023126, ENSRNOG00000019184	368	48	12092	4.10734	1	0.295363	22.8721
GOTERM_BP_FAT	GO:0007202~activation of phospholipase C activity	6	1.01351	0.0147266	ENSRNOG00000014081, ENSRNOG00000010063, ENSRNOG00000030877, ENSRNOG00000010997, ENSRNOG00000023126, ENSRNOG00000019184	368	48	12092	4.10734	1	0.295363	22.8721
GOTERM_BP_FAT	GO:0008285~negative regulation of cell proliferation	16	2.7027	0.0149118	ENSRNOG00000000805, ENSRNOG00000022684, ENSRNOG00000018854, ENSRNOG00000006850, ENSRNOG00000008645, ENSRNOG00000006787, ENSRNOG00000006604, ENSRNOG00000018835, ENSRNOG00000000830, ENSRNOG00000005082, ENSRNOG00000020652, ENSRNOG00000004284, ENSRNOG00000004100, ENSRNOG00000008824, ENSRNOG00000005776, ENSRNOG00000027592	368	264	12092	1.99144	1	0.295989	23.1254
GOTERM_BP_FAT	GO:0010629~negative regulation of gene expression	23	3.88514	0.0155307	ENSRNOG00000020254, ENSRNOG00000006649, ENSRNOG00000033134, ENSRNOG00000006850, ENSRNOG00000028330, ENSRNOG00000016099, ENSRNOG00000021201, ENSRNOG00000007152, ENSRNOG00000010188, ENSRNOG00000005429, ENSRNOG00000004174, ENSRNOG00000017907, ENSRNOG00000009184, ENSRNOG00000020652, ENSRNOG00000003348, ENSRNOG00000007042, ENSRNOG00000014460, ENSRNOG00000008824, ENSRNOG00000001520, ENSRNOG00000014795,…	368	441	12092	1.71372	1	0.303733	23.9665
GOTERM_BP_FAT	GO:0009719~response to endogenous stimulus	28	4.72973	0.0156032	ENSRNOG00000000805, ENSRNOG00000002916, ENSRNOG00000008890, ENSRNOG00000028896, ENSRNOG00000009372, ENSRNOG00000006589, ENSRNOG00000013441, ENSRNOG00000001837, ENSRNOG00000005964, ENSRNOG00000027592, ENSRNOG00000004245, ENSRNOG00000018692, ENSRNOG00000010947, ENSRNOG00000003463, ENSRNOG00000005854, ENSRNOG00000021201, ENSRNOG00000033942, ENSRNOG00000013704, ENSRNOG00000020369, ENSRNOG00000020652,…	368	573	12092	1.60566	1	0.302437	24.0646
GOTERM_BP_FAT	GO:0000902~cell morphogenesis	19	3.20946	0.0158817	ENSRNOG00000000805, ENSRNOG00000012556, ENSRNOG00000008332, ENSRNOG00000003947, ENSRNOG00000031232, ENSRNOG00000028930, ENSRNOG00000010905, ENSRNOG00000020652, ENSRNOG00000022337, ENSRNOG00000008824, ENSRNOG00000006479, ENSRNOG00000033099, ENSRNOG00000016544, ENSRNOG00000019322, ENSRNOG00000005776, ENSRNOG00000019321, ENSRNOG00000004936, ENSRNOG00000005220, ENSRNOG00000006030	368	340	12092	1.83622	1	0.30447	24.4397
GOTERM_BP_FAT	GO:0046903~secretion	16	2.7027	0.0163644	ENSRNOG00000017712, ENSRNOG00000019317, ENSRNOG00000018692, ENSRNOG00000006989, ENSRNOG00000019564, ENSRNOG00000034007, ENSRNOG00000028930, ENSRNOG00000019184, ENSRNOG00000012662, ENSRNOG00000013171, ENSRNOG00000014081, ENSRNOG00000008562, ENSRNOG00000017679, ENSRNOG00000018217, ENSRNOG00000008157, ENSRNOG00000018126	368	267	12092	1.96906	1	0.309687	25.0858
GOTERM_BP_FAT	GO:0030817~regulation of cAMP biosynthetic process	8	1.35135	0.0164096	ENSRNOG00000002793, ENSRNOG00000018827, ENSRNOG00000024120, ENSRNOG00000019134, ENSRNOG00000016654, ENSRNOG00000018126, ENSRNOG00000019184, ENSRNOG00000008080	368	87	12092	3.02149	1	0.307954	25.146
GOTERM_BP_FAT	GO:0043085~positive regulation of catalytic activity	23	3.88514	0.0165455	ENSRNOG00000017712, ENSRNOG00000002338, ENSRNOG00000018827, ENSRNOG00000010997, ENSRNOG00000001339, ENSRNOG00000023126, ENSRNOG00000001309, ENSRNOG00000006604, ENSRNOG00000007079, ENSRNOG00000019184, ENSRNOG00000010063, ENSRNOG00000014081, ENSRNOG00000010065, ENSRNOG00000020652, ENSRNOG00000030877, ENSRNOG00000020485, ENSRNOG00000016346, ENSRNOG00000024120, ENSRNOG00000020474, ENSRNOG00000019134,…	368	444	12092	1.70214	1	0.307658	25.3269
GOTERM_BP_FAT	GO:0030814~regulation of cAMP metabolic process	8	1.35135	0.0173796	ENSRNOG00000002793, ENSRNOG00000018827, ENSRNOG00000024120, ENSRNOG00000019134, ENSRNOG00000016654, ENSRNOG00000018126, ENSRNOG00000019184, ENSRNOG00000008080	368	88	12092	2.98715	1	0.318026	26.4278
GOTERM_BP_FAT	GO:0010720~positive regulation of cell development	8	1.35135	0.0173796	ENSRNOG00000006589, ENSRNOG00000020652, ENSRNOG00000008332, ENSRNOG00000029510, ENSRNOG00000003947, ENSRNOG00000019965, ENSRNOG00000019322, ENSRNOG00000012199	368	88	12092	2.98715	1	0.318026	26.4278
GOTERM_BP_FAT	GO:0043584~nose development	3	0.506757	0.0174373	ENSRNOG00000013028, ENSRNOG00000006689, ENSRNOG00000012199	368	7	12092	14.0823	1	0.316474	26.5034
GOTERM_BP_FAT	GO:0006873~cellular ion homeostasis	20	3.37838	0.0177848	ENSRNOG00000010997, ENSRNOG00000002419, ENSRNOG00000028330, ENSRNOG00000023126, ENSRNOG00000032840, ENSRNOG00000033942, ENSRNOG00000010263, ENSRNOG00000034007, ENSRNOG00000019183, ENSRNOG00000008080, ENSRNOG00000014081, ENSRNOG00000022297, ENSRNOG00000020652, ENSRNOG00000019570, ENSRNOG00000012061, ENSRNOG00000017679, ENSRNOG00000037456, ENSRNOG00000019321, ENSRNOG00000014149, ENSRNOG00000005048	368	370	12092	1.77615	1	0.319263	26.957
GOTERM_BP_FAT	GO:0042471~ear morphogenesis	7	1.18243	0.0180638	ENSRNOG00000010905, ENSRNOG00000016050, ENSRNOG00000027799, ENSRNOG00000006689, ENSRNOG00000021285, ENSRNOG00000005964, ENSRNOG00000012199	368	69	12092	3.33349	1	0.320988	27.3194
GOTERM_BP_FAT	GO:0016050~vesicle organization	6	1.01351	0.0187754	ENSRNOG00000020485, ENSRNOG00000000622, ENSRNOG00000005630, ENSRNOG00000018126, ENSRNOG00000030591, ENSRNOG00000012662, ENSRNOG00000024077	368	51	12092	3.86573	1	0.328933	28.2359
GOTERM_BP_FAT	GO:0010518~positive regulation of phospholipase activity	6	1.01351	0.0187754	ENSRNOG00000014081, ENSRNOG00000010063, ENSRNOG00000030877, ENSRNOG00000010997, ENSRNOG00000023126, ENSRNOG00000019184	368	51	12092	3.86573	1	0.328933	28.2359
GOTERM_BP_FAT	GO:0045934~negative regulation of nucleobase, nucleoside, nucleotide and nucleic acid metabolic process	23	3.88514	0.0193369	ENSRNOG00000020254, ENSRNOG00000006649, ENSRNOG00000033134, ENSRNOG00000018854, ENSRNOG00000006850, ENSRNOG00000016099, ENSRNOG00000021201, ENSRNOG00000007152, ENSRNOG00000010188, ENSRNOG00000005429, ENSRNOG00000004174, ENSRNOG00000017907, ENSRNOG00000009184, ENSRNOG00000020652, ENSRNOG00000003348, ENSRNOG00000007042, ENSRNOG00000014460, ENSRNOG00000008824, ENSRNOG00000001520, ENSRNOG00000014795,…	368	451	12092	1.67572	1	0.33453	28.9513
GOTERM_BP_FAT	GO:0031175~neuron projection development	16	2.7027	0.0195977	ENSRNOG00000000805, ENSRNOG00000012556, ENSRNOG00000008332, ENSRNOG00000003947, ENSRNOG00000031232, ENSRNOG00000010905, ENSRNOG00000022337, ENSRNOG00000016050, ENSRNOG00000008824, ENSRNOG00000033099, ENSRNOG00000016544, ENSRNOG00000019322, ENSRNOG00000005776, ENSRNOG00000019321, ENSRNOG00000004936, ENSRNOG00000006030	368	273	12092	1.92578	1	0.33579	29.2814
GOTERM_BP_FAT	GO:0060606~tube closure	5	0.844595	0.020817	ENSRNOG00000004281, ENSRNOG00000014358, ENSRNOG00000009205, ENSRNOG00000014397, ENSRNOG00000021285	368	35	12092	4.6941	1	0.350185	30.8052
GOTERM_BP_FAT	GO:0051952~regulation of amine transport	5	0.844595	0.020817	ENSRNOG00000017712, ENSRNOG00000010063, ENSRNOG00000012061, ENSRNOG00000030877, ENSRNOG00000008080	368	35	12092	4.6941	1	0.350185	30.8052
GOTERM_BP_FAT	GO:0001843~neural tube closure	5	0.844595	0.020817	ENSRNOG00000004281, ENSRNOG00000014358, ENSRNOG00000009205, ENSRNOG00000014397, ENSRNOG00000021285	368	35	12092	4.6941	1	0.350185	30.8052
GOTERM_BP_FAT	GO:0044093~positive regulation of molecular function	25	4.22297	0.0209932	ENSRNOG00000017712, ENSRNOG00000002338, ENSRNOG00000018827, ENSRNOG00000010997, ENSRNOG00000001339, ENSRNOG00000023126, ENSRNOG00000001309, ENSRNOG00000006604, ENSRNOG00000007079, ENSRNOG00000017907, ENSRNOG00000019184, ENSRNOG00000014081, ENSRNOG00000010063, ENSRNOG00000010065, ENSRNOG00000020652, ENSRNOG00000030877, ENSRNOG00000020485, ENSRNOG00000016346, ENSRNOG00000024120, ENSRNOG00000019134,…	368	507	12092	1.62025	1	0.350125	31.0229
GOTERM_BP_FAT	GO:0035148~tube lumen formation	6	1.01351	0.0218453	ENSRNOG00000004281, ENSRNOG00000014358, ENSRNOG00000009205, ENSRNOG00000006850, ENSRNOG00000014397, ENSRNOG00000021285	368	53	12092	3.71985	1	0.359045	32.0664
GOTERM_BP_FAT	GO:0009991~response to extracellular stimulus	17	2.87162	0.0220472	ENSRNOG00000017712, ENSRNOG00000028896, ENSRNOG00000003463, ENSRNOG00000005854, ENSRNOG00000020369, ENSRNOG00000013704, ENSRNOG00000031022, ENSRNOG00000006589, ENSRNOG00000020652, ENSRNOG00000019120, ENSRNOG00000012061, ENSRNOG00000022946, ENSRNOG00000016346, ENSRNOG00000013009, ENSRNOG00000018126, ENSRNOG00000019321, ENSRNOG00000012199	368	302	12092	1.84966	1	0.35925	32.3114
GOTERM_BP_FAT	GO:0009725~response to hormone stimulus	25	4.22297	0.0222089	ENSRNOG00000000805, ENSRNOG00000002916, ENSRNOG00000028896, ENSRNOG00000009372, ENSRNOG00000006589, ENSRNOG00000013441, ENSRNOG00000005964, ENSRNOG00000001837, ENSRNOG00000027592, ENSRNOG00000018692, ENSRNOG00000010947, ENSRNOG00000003463, ENSRNOG00000005854, ENSRNOG00000021201, ENSRNOG00000013704, ENSRNOG00000020369, ENSRNOG00000020652, ENSRNOG00000019120, ENSRNOG00000019570, ENSRNOG00000004284,…	368	510	12092	1.61072	1	0.35893	32.507
GOTERM_BP_FAT	GO:0031638~zymogen activation	3	0.506757	0.0227877	ENSRNOG00000015353, ENSRNOG00000010947, ENSRNOG00000006787	368	8	12092	12.322	1	0.363967	33.203
GOTERM_BP_FAT	GO:0045665~negative regulation of neuron differentiation	5	0.844595	0.0228747	ENSRNOG00000012556, ENSRNOG00000014667, ENSRNOG00000016099, ENSRNOG00000019322, ENSRNOG00000012199	368	36	12092	4.56371	1	0.362669	33.307
GOTERM_BP_FAT	GO:0010517~regulation of phospholipase activity	6	1.01351	0.0234956	ENSRNOG00000014081, ENSRNOG00000010063, ENSRNOG00000030877, ENSRNOG00000010997, ENSRNOG00000023126, ENSRNOG00000019184	368	54	12092	3.65097	1	0.368094	34.0449
GOTERM_BP_FAT	GO:0048667~cell morphogenesis involved in neuron differentiation	13	2.19595	0.0241742	ENSRNOG00000012556, ENSRNOG00000003947, ENSRNOG00000031232, ENSRNOG00000010905, ENSRNOG00000022337, ENSRNOG00000008824, ENSRNOG00000033099, ENSRNOG00000016544, ENSRNOG00000019322, ENSRNOG00000005776, ENSRNOG00000019321, ENSRNOG00000004936, ENSRNOG00000006030	368	207	12092	2.06359	1	0.374099	34.8426
GOTERM_BP_FAT	GO:0042133~neurotransmitter metabolic process	4	0.675676	0.0245855	ENSRNOG00000001166, ENSRNOG00000018200, ENSRNOG00000010597, ENSRNOG00000011222, ENSRNOG00000000007	368	21	12092	6.2588	1	0.37672	35.3217
GOTERM_BP_FAT	GO:0042417~dopamine metabolic process	4	0.675676	0.0245855	ENSRNOG00000018039, ENSRNOG00000004327, ENSRNOG00000033942, ENSRNOG00000018254	368	21	12092	6.2588	1	0.37672	35.3217
GOTERM_BP_FAT	GO:0007626~locomotory behavior	13	2.19595	0.0249952	ENSRNOG00000022162, ENSRNOG00000008890, ENSRNOG00000003476, ENSRNOG00000006689, ENSRNOG00000010997, ENSRNOG00000031232, ENSRNOG00000019728, ENSRNOG00000012662, ENSRNOG00000013171, ENSRNOG00000015055, ENSRNOG00000011680, ENSRNOG00000021285, ENSRNOG00000014149	368	208	12092	2.05367	1	0.379272	35.7957
GOTERM_BP_FAT	GO:0030595~leukocyte chemotaxis	5	0.844595	0.0250519	ENSRNOG00000015055, ENSRNOG00000011680, ENSRNOG00000010997, ENSRNOG00000019728, ENSRNOG00000012662	368	37	12092	4.44036	1	0.377576	35.861
GOTERM_BP_FAT	GO:0006414~translational elongation	8	1.35135	0.0253244	ENSRNOG00000005975, ENSRNOG00000016580, ENSRNOG00000011955, ENSRNOG00000029958, ENSRNOG00000020674, ENSRNOG00000004741, ENSRNOG00000016961, ENSRNOG00000008551	368	95	12092	2.76705	1	0.378459	36.1741
GOTERM_BP_FAT	GO:0007409~axonogenesis	12	2.02703	0.0265	ENSRNOG00000012556, ENSRNOG00000010905, ENSRNOG00000022337, ENSRNOG00000003947, ENSRNOG00000008824, ENSRNOG00000031232, ENSRNOG00000033099, ENSRNOG00000016544, ENSRNOG00000005776, ENSRNOG00000019322, ENSRNOG00000019321, ENSRNOG00000006030	368	186	12092	2.11992	1	0.389824	37.5084
GOTERM_BP_FAT	GO:0045685~regulation of glial cell differentiation	4	0.675676	0.0278424	ENSRNOG00000001520, ENSRNOG00000016099, ENSRNOG00000019322, ENSRNOG00000001519	368	22	12092	5.97431	1	0.402697	38.9997
GOTERM_BP_FAT	GO:0043269~regulation of ion transport	8	1.35135	0.0279866	ENSRNOG00000000805, ENSRNOG00000010063, ENSRNOG00000021067, ENSRNOG00000006589, ENSRNOG00000020652, ENSRNOG00000014232, ENSRNOG00000006604, ENSRNOG00000011133	368	97	12092	2.71	1	0.401916	39.158
GOTERM_BP_FAT	GO:0040012~regulation of locomotion	12	2.02703	0.0283696	ENSRNOG00000020652, ENSRNOG00000030877, ENSRNOG00000018385, ENSRNOG00000004100, ENSRNOG00000015055, ENSRNOG00000011680, ENSRNOG00000018109, ENSRNOG00000003947, ENSRNOG00000008645, ENSRNOG00000006604, ENSRNOG00000001837, ENSRNOG00000030607	368	188	12092	2.09736	1	0.403784	39.5763
GOTERM_BP_FAT	GO:0045596~negative regulation of cell differentiation	13	2.19595	0.0284111	ENSRNOG00000012556, ENSRNOG00000014667, ENSRNOG00000003947, ENSRNOG00000021023, ENSRNOG00000016099, ENSRNOG00000006604, ENSRNOG00000020652, ENSRNOG00000008824, ENSRNOG00000001520, ENSRNOG00000019965, ENSRNOG00000019322, ENSRNOG00000012199, ENSRNOG00000001519	368	212	12092	2.01492	1	0.40188	39.6214
GOTERM_BP_FAT	GO:0030432~peristalsis	3	0.506757	0.0287178	ENSRNOG00000002793, ENSRNOG00000037456, ENSRNOG00000014149	368	9	12092	10.9529	1	0.402893	39.9541
GOTERM_BP_FAT	GO:0001504~neurotransmitter uptake	3	0.506757	0.0287178	ENSRNOG00000022946, ENSRNOG00000003476, ENSRNOG00000011160	368	9	12092	10.9529	1	0.402893	39.9541
GOTERM_BP_FAT	GO:0032098~regulation of appetite	3	0.506757	0.0287178	ENSRNOG00000017712, ENSRNOG00000022946, ENSRNOG00000019321	368	9	12092	10.9529	1	0.402893	39.9541
GOTERM_BP_FAT	GO:0060193~positive regulation of lipase activity	6	1.01351	0.028921	ENSRNOG00000014081, ENSRNOG00000010063, ENSRNOG00000030877, ENSRNOG00000010997, ENSRNOG00000023126, ENSRNOG00000019184	368	57	12092	3.45881	1	0.402772	40.1737
GOTERM_BP_FAT	GO:0040013~negative regulation of locomotion	6	1.01351	0.028921	ENSRNOG00000020652, ENSRNOG00000030877, ENSRNOG00000004100, ENSRNOG00000018109, ENSRNOG00000008645, ENSRNOG00000006604	368	57	12092	3.45881	1	0.402772	40.1737
GOTERM_BP_FAT	GO:0050679~positive regulation of epithelial cell proliferation	5	0.844595	0.0297697	ENSRNOG00000009184, ENSRNOG00000010905, ENSRNOG00000020652, ENSRNOG00000005429, ENSRNOG00000008080	368	39	12092	4.21265	1	0.409539	41.0824
GOTERM_BP_FAT	GO:0060538~skeletal muscle organ development	7	1.18243	0.0309292	ENSRNOG00000015835, ENSRNOG00000009184, ENSRNOG00000012759, ENSRNOG00000033134, ENSRNOG00000037456, ENSRNOG00000005429, ENSRNOG00000007079	368	78	12092	2.94886	1	0.41937	42.3029
GOTERM_BP_FAT	GO:0045761~regulation of adenylate cyclase activity	7	1.18243	0.0309292	ENSRNOG00000002793, ENSRNOG00000018827, ENSRNOG00000024120, ENSRNOG00000019134, ENSRNOG00000016654, ENSRNOG00000019184, ENSRNOG00000008080	368	78	12092	2.94886	1	0.41937	42.3029
GOTERM_BP_FAT	GO:0007519~skeletal muscle tissue development	7	1.18243	0.0309292	ENSRNOG00000015835, ENSRNOG00000009184, ENSRNOG00000012759, ENSRNOG00000033134, ENSRNOG00000037456, ENSRNOG00000005429, ENSRNOG00000007079	368	78	12092	2.94886	1	0.41937	42.3029
GOTERM_BP_FAT	GO:0051966~regulation of synaptic transmission, glutamatergic	4	0.675676	0.031317	ENSRNOG00000010063, ENSRNOG00000006957, ENSRNOG00000017679, ENSRNOG00000013171	368	23	12092	5.71456	1	0.421038	42.7056
GOTERM_BP_FAT	GO:0030900~forebrain development	11	1.85811	0.0322039	ENSRNOG00000013028, ENSRNOG00000012556, ENSRNOG00000014358, ENSRNOG00000003476, ENSRNOG00000001520, ENSRNOG00000014795, ENSRNOG00000016099, ENSRNOG00000019322, ENSRNOG00000005429, ENSRNOG00000012199, ENSRNOG00000001519	368	168	12092	2.15146	1	0.427732	43.617
GOTERM_BP_FAT	GO:0048545~response to steroid hormone stimulus	16	2.7027	0.0322753	ENSRNOG00000002916, ENSRNOG00000028896, ENSRNOG00000010947, ENSRNOG00000003463, ENSRNOG00000005854, ENSRNOG00000021201, ENSRNOG00000009372, ENSRNOG00000020369, ENSRNOG00000013704, ENSRNOG00000006589, ENSRNOG00000020652, ENSRNOG00000013604, ENSRNOG00000013441, ENSRNOG00000013009, ENSRNOG00000001837, ENSRNOG00000014149	368	291	12092	1.80666	1	0.42613	43.6898
GOTERM_BP_FAT	GO:0060326~cell chemotaxis	5	0.844595	0.0323122	ENSRNOG00000015055, ENSRNOG00000011680, ENSRNOG00000010997, ENSRNOG00000019728, ENSRNOG00000012662	368	40	12092	4.10734	1	0.424202	43.7274
GOTERM_BP_FAT	GO:0019932~second-messenger-mediated signaling	11	1.85811	0.0333466	ENSRNOG00000002793, ENSRNOG00000014081, ENSRNOG00000010063, ENSRNOG00000018827, ENSRNOG00000030877, ENSRNOG00000010997, ENSRNOG00000023126, ENSRNOG00000024120, ENSRNOG00000019134, ENSRNOG00000016654, ENSRNOG00000019184	368	169	12092	2.13873	1	0.432151	44.771
GOTERM_BP_FAT	GO:0007187~G-protein signaling, coupled to cyclic nucleotide second messenger	7	1.18243	0.0344333	ENSRNOG00000002793, ENSRNOG00000018827, ENSRNOG00000030877, ENSRNOG00000024120, ENSRNOG00000019134, ENSRNOG00000016654, ENSRNOG00000019184	368	80	12092	2.87514	1	0.440394	45.8479
GOTERM_BP_FAT	GO:0007242~intracellular signaling cascade	39	6.58784	0.0345057	ENSRNOG00000017712, ENSRNOG00000011292, ENSRNOG00000002338, ENSRNOG00000010997, ENSRNOG00000034007, ENSRNOG00000014366, ENSRNOG00000008924, ENSRNOG00000019184, ENSRNOG00000010063, ENSRNOG00000014081, ENSRNOG00000010065, ENSRNOG00000006589, ENSRNOG00000012061, ENSRNOG00000004100, ENSRNOG00000024120, ENSRNOG00000019134, ENSRNOG00000037456, ENSRNOG00000016654, ENSRNOG00000018126, ENSRNOG00000002793,…	368	925	12092	1.38539	1	0.438794	45.9189
GOTERM_BP_FAT	GO:0060688~regulation of morphogenesis of a branching structure	4	0.675676	0.0350077	ENSRNOG00000020652, ENSRNOG00000016050, ENSRNOG00000001785, ENSRNOG00000007079	368	24	12092	5.47645	1	0.44129	46.409
GOTERM_BP_FAT	GO:0048666~neuron development	18	3.04054	0.0352776	ENSRNOG00000000805, ENSRNOG00000012556, ENSRNOG00000022162, ENSRNOG00000008332, ENSRNOG00000003947, ENSRNOG00000031232, ENSRNOG00000006604, ENSRNOG00000010905, ENSRNOG00000016050, ENSRNOG00000022337, ENSRNOG00000008824, ENSRNOG00000033099, ENSRNOG00000016544, ENSRNOG00000019322, ENSRNOG00000005776, ENSRNOG00000019321, ENSRNOG00000004936, ENSRNOG00000006030	368	347	12092	1.70449	1	0.441566	46.6708
GOTERM_BP_FAT	GO:0019725~cellular homeostasis	22	3.71622	0.0357445	ENSRNOG00000017712, ENSRNOG00000012183, ENSRNOG00000010997, ENSRNOG00000002419, ENSRNOG00000028330, ENSRNOG00000023126, ENSRNOG00000032840, ENSRNOG00000033942, ENSRNOG00000010263, ENSRNOG00000034007, ENSRNOG00000019183, ENSRNOG00000008080, ENSRNOG00000014081, ENSRNOG00000022297, ENSRNOG00000020652, ENSRNOG00000019570, ENSRNOG00000012061, ENSRNOG00000017679, ENSRNOG00000037456, ENSRNOG00000019321,…	368	453	12092	1.59579	1	0.443673	47.1208
GOTERM_BP_FAT	GO:0031279~regulation of cyclase activity	7	1.18243	0.0362776	ENSRNOG00000002793, ENSRNOG00000018827, ENSRNOG00000024120, ENSRNOG00000019134, ENSRNOG00000016654, ENSRNOG00000019184, ENSRNOG00000008080	368	81	12092	2.83964	1	0.446355	47.6303
GOTERM_BP_FAT	GO:0043627~response to estrogen stimulus	10	1.68919	0.0364571	ENSRNOG00000020369, ENSRNOG00000006589, ENSRNOG00000020652, ENSRNOG00000013604, ENSRNOG00000010947, ENSRNOG00000005854, ENSRNOG00000021201, ENSRNOG00000009372, ENSRNOG00000013009, ENSRNOG00000014149	368	148	12092	2.22018	1	0.445767	47.8008
GOTERM_BP_FAT	GO:0048015~phosphoinositide-mediated signaling	6	1.01351	0.037298	ENSRNOG00000014081, ENSRNOG00000010063, ENSRNOG00000030877, ENSRNOG00000010997, ENSRNOG00000023126, ENSRNOG00000019184	368	61	12092	3.232	1	0.451169	48.5925
GOTERM_BP_FAT	GO:0043009~chordate embryonic development	19	3.20946	0.0374517	ENSRNOG00000000805, ENSRNOG00000014358, ENSRNOG00000011568, ENSRNOG00000008332, ENSRNOG00000006689, ENSRNOG00000014667, ENSRNOG00000006850, ENSRNOG00000014397, ENSRNOG00000010188, ENSRNOG00000028930, ENSRNOG00000004281, ENSRNOG00000019584, ENSRNOG00000015439, ENSRNOG00000016050, ENSRNOG00000009205, ENSRNOG00000001520, ENSRNOG00000021285, ENSRNOG00000019322, ENSRNOG00000001519	368	376	12092	1.66041	1	0.450331	48.7359
GOTERM_BP_FAT	GO:0032989~cellular component morphogenesis	19	3.20946	0.0374517	ENSRNOG00000000805, ENSRNOG00000012556, ENSRNOG00000008332, ENSRNOG00000003947, ENSRNOG00000031232, ENSRNOG00000028930, ENSRNOG00000010905, ENSRNOG00000020652, ENSRNOG00000022337, ENSRNOG00000008824, ENSRNOG00000006479, ENSRNOG00000033099, ENSRNOG00000016544, ENSRNOG00000019322, ENSRNOG00000005776, ENSRNOG00000019321, ENSRNOG00000004936, ENSRNOG00000005220, ENSRNOG00000006030	368	376	12092	1.66041	1	0.450331	48.7359
GOTERM_BP_FAT	GO:0007229~integrin-mediated signaling pathway	5	0.844595	0.0377678	ENSRNOG00000020485, ENSRNOG00000002419, ENSRNOG00000001347, ENSRNOG00000006479, ENSRNOG00000019728	368	42	12092	3.91175	1	0.45095	49.0298
GOTERM_BP_FAT	GO:0035272~exocrine system development	5	0.844595	0.0377678	ENSRNOG00000020369, ENSRNOG00000020652, ENSRNOG00000016050, ENSRNOG00000006479, ENSRNOG00000006526	368	42	12092	3.91175	1	0.45095	49.0298
GOTERM_BP_FAT	GO:0014013~regulation of gliogenesis	4	0.675676	0.0389125	ENSRNOG00000001520, ENSRNOG00000016099, ENSRNOG00000019322, ENSRNOG00000001519	368	25	12092	5.25739	1	0.458823	50.0809
GOTERM_BP_FAT	GO:0050433~regulation of catecholamine secretion	4	0.675676	0.0389125	ENSRNOG00000017712, ENSRNOG00000010063, ENSRNOG00000012061, ENSRNOG00000008080	368	25	12092	5.25739	1	0.458823	50.0809
GOTERM_BP_FAT	GO:0032355~response to estradiol stimulus	7	1.18243	0.0401535	ENSRNOG00000020369, ENSRNOG00000006589, ENSRNOG00000020652, ENSRNOG00000013604, ENSRNOG00000021201, ENSRNOG00000009372, ENSRNOG00000014149	368	83	12092	2.77122	1	0.467316	51.1972
GOTERM_BP_FAT	GO:0050678~regulation of epithelial cell proliferation	7	1.18243	0.0401535	ENSRNOG00000009184, ENSRNOG00000010905, ENSRNOG00000020652, ENSRNOG00000010997, ENSRNOG00000019322, ENSRNOG00000005429, ENSRNOG00000008080	368	83	12092	2.77122	1	0.467316	51.1972
GOTERM_BP_FAT	GO:0051339~regulation of lyase activity	7	1.18243	0.0401535	ENSRNOG00000002793, ENSRNOG00000018827, ENSRNOG00000024120, ENSRNOG00000019134, ENSRNOG00000016654, ENSRNOG00000019184, ENSRNOG00000008080	368	83	12092	2.77122	1	0.467316	51.1972
GOTERM_BP_FAT	GO:0035113~embryonic appendage morphogenesis	7	1.18243	0.0401535	ENSRNOG00000010905, ENSRNOG00000017369, ENSRNOG00000016050, ENSRNOG00000006689, ENSRNOG00000005943, ENSRNOG00000019322, ENSRNOG00000018835	368	83	12092	2.77122	1	0.467316	51.1972
GOTERM_BP_FAT	GO:0030326~embryonic limb morphogenesis	7	1.18243	0.0401535	ENSRNOG00000010905, ENSRNOG00000017369, ENSRNOG00000016050, ENSRNOG00000006689, ENSRNOG00000005943, ENSRNOG00000019322, ENSRNOG00000018835	368	83	12092	2.77122	1	0.467316	51.1972
GOTERM_BP_FAT	GO:0051494~negative regulation of cytoskeleton organization	5	0.844595	0.0406816	ENSRNOG00000019393, ENSRNOG00000019564, ENSRNOG00000013668, ENSRNOG00000030607, ENSRNOG00000003613	368	43	12092	3.82078	1	0.469594	51.6651
GOTERM_BP_FAT	GO:0009792~embryonic development ending in birth or egg hatching	19	3.20946	0.0418031	ENSRNOG00000000805, ENSRNOG00000014358, ENSRNOG00000011568, ENSRNOG00000008332, ENSRNOG00000006689, ENSRNOG00000014667, ENSRNOG00000006850, ENSRNOG00000014397, ENSRNOG00000010188, ENSRNOG00000028930, ENSRNOG00000004281, ENSRNOG00000019584, ENSRNOG00000015439, ENSRNOG00000016050, ENSRNOG00000009205, ENSRNOG00000001520, ENSRNOG00000021285, ENSRNOG00000019322, ENSRNOG00000001519	368	381	12092	1.63862	1	0.476773	52.6448
GOTERM_BP_FAT	GO:0021895~cerebral cortex neuron differentiation	3	0.506757	0.0421591	ENSRNOG00000001520, ENSRNOG00000016099, ENSRNOG00000001519	368	11	12092	8.96146	1	0.477516	52.9518
GOTERM_BP_FAT	GO:0048732~gland development	12	2.02703	0.0429492	ENSRNOG00000013028, ENSRNOG00000012556, ENSRNOG00000020652, ENSRNOG00000016050, ENSRNOG00000003947, ENSRNOG00000006479, ENSRNOG00000024120, ENSRNOG00000019322, ENSRNOG00000007079, ENSRNOG00000000830, ENSRNOG00000006526, ENSRNOG00000012199	368	201	12092	1.96171	1	0.48178	53.6266
GOTERM_BP_FAT	GO:0030832~regulation of actin filament length	5	0.844595	0.0437195	ENSRNOG00000019393, ENSRNOG00000031855, ENSRNOG00000019564, ENSRNOG00000013668, ENSRNOG00000030607	368	44	12092	3.73394	1	0.485804	54.2757
GOTERM_BP_FAT	GO:0008064~regulation of actin polymerization or depolymerization	5	0.844595	0.0437195	ENSRNOG00000019393, ENSRNOG00000031855, ENSRNOG00000019564, ENSRNOG00000013668, ENSRNOG00000030607	368	44	12092	3.73394	1	0.485804	54.2757
GOTERM_BP_FAT	GO:0045597~positive regulation of cell differentiation	14	2.36486	0.0441607	ENSRNOG00000008332, ENSRNOG00000012181, ENSRNOG00000006649, ENSRNOG00000029510, ENSRNOG00000018854, ENSRNOG00000003947, ENSRNOG00000008645, ENSRNOG00000010905, ENSRNOG00000006589, ENSRNOG00000020652, ENSRNOG00000004284, ENSRNOG00000019965, ENSRNOG00000019322, ENSRNOG00000012199	368	252	12092	1.82548	1	0.487146	54.6435
GOTERM_BP_FAT	GO:0006875~cellular metal ion homeostasis	11	1.85811	0.0449304	ENSRNOG00000014081, ENSRNOG00000019570, ENSRNOG00000020652, ENSRNOG00000012061, ENSRNOG00000017679, ENSRNOG00000010997, ENSRNOG00000023126, ENSRNOG00000034007, ENSRNOG00000014149, ENSRNOG00000005048, ENSRNOG00000008080	368	178	12092	2.03059	1	0.491047	55.2786
GOTERM_BP_FAT	GO:0006939~smooth muscle contraction	4	0.675676	0.0473536	ENSRNOG00000002793, ENSRNOG00000010997, ENSRNOG00000037456, ENSRNOG00000014149	368	27	12092	4.86795	1	0.507504	57.2238
GOTERM_BP_FAT	GO:0001568~blood vessel development	13	2.19595	0.0481337	ENSRNOG00000000805, ENSRNOG00000011292, ENSRNOG00000016050, ENSRNOG00000008332, ENSRNOG00000015055, ENSRNOG00000033134, ENSRNOG00000006689, ENSRNOG00000006850, ENSRNOG00000010947, ENSRNOG00000005854, ENSRNOG00000006604, ENSRNOG00000019322, ENSRNOG00000006526	368	230	12092	1.85723	1	0.511177	57.8329
GOTERM_BP_FAT	GO:0008284~positive regulation of cell proliferation	19	3.20946	0.0490339	ENSRNOG00000008332, ENSRNOG00000006649, ENSRNOG00000005041, ENSRNOG00000002881, ENSRNOG00000003947, ENSRNOG00000017602, ENSRNOG00000016099, ENSRNOG00000005429, ENSRNOG00000019183, ENSRNOG00000008080, ENSRNOG00000010063, ENSRNOG00000009184, ENSRNOG00000010905, ENSRNOG00000020652, ENSRNOG00000016050, ENSRNOG00000015055, ENSRNOG00000017679, ENSRNOG00000019322, ENSRNOG00000012199	368	388	12092	1.60906	1	0.515665	58.5255
GOTERM_BP_FAT	GO:0014014~negative regulation of gliogenesis	3	0.506757	0.049596	ENSRNOG00000001520, ENSRNOG00000016099, ENSRNOG00000001519	368	12	12092	8.21467	1	0.517612	58.9526
GOTERM_BP_FAT	GO:0045686~negative regulation of glial cell differentiation	3	0.506757	0.049596	ENSRNOG00000001520, ENSRNOG00000016099, ENSRNOG00000001519	368	12	12092	8.21467	1	0.517612	58.9526
GOTERM_BP_FAT	GO:0048511~rhythmic process	10	1.68919	0.051552	ENSRNOG00000017712, ENSRNOG00000030622, ENSRNOG00000020254, ENSRNOG00000021027, ENSRNOG00000017679, ENSRNOG00000010947, ENSRNOG00000013441, ENSRNOG00000005854, ENSRNOG00000004327, ENSRNOG00000033942	368	158	12092	2.07966	1	0.529475	60.4065
GOTERM_BP_FAT	GO:0030216~keratinocyte differentiation	4	0.675676	0.0518835	ENSRNOG00000005082, ENSRNOG00000009563, ENSRNOG00000021201, ENSRNOG00000019322	368	28	12092	4.6941	1	0.529654	60.648
GOTERM_BP_FAT	GO:0043010~camera-type eye development	8	1.35135	0.0519961	ENSRNOG00000013028, ENSRNOG00000020652, ENSRNOG00000006689, ENSRNOG00000008824, ENSRNOG00000006604, ENSRNOG00000005776, ENSRNOG00000005429, ENSRNOG00000012199	368	111	12092	2.36819	1	0.5283	60.7297
GOTERM_BP_FAT	GO:0055065~metal ion homeostasis	11	1.85811	0.0556369	ENSRNOG00000014081, ENSRNOG00000019570, ENSRNOG00000020652, ENSRNOG00000012061, ENSRNOG00000017679, ENSRNOG00000010997, ENSRNOG00000023126, ENSRNOG00000034007, ENSRNOG00000014149, ENSRNOG00000005048, ENSRNOG00000008080	368	185	12092	1.95376	1	0.551003	63.2878
GOTERM_BP_FAT	GO:0007435~salivary gland morphogenesis	4	0.675676	0.0566147	ENSRNOG00000020652, ENSRNOG00000016050, ENSRNOG00000006479, ENSRNOG00000006526	368	29	12092	4.53223	1	0.555309	63.9475
GOTERM_BP_FAT	GO:0032101~regulation of response to external stimulus	10	1.68919	0.0567768	ENSRNOG00000017712, ENSRNOG00000006589, ENSRNOG00000020652, ENSRNOG00000013604, ENSRNOG00000015055, ENSRNOG00000011680, ENSRNOG00000010997, ENSRNOG00000028896, ENSRNOG00000007917, ENSRNOG00000019321	368	161	12092	2.04091	1	0.554232	64.0558
GOTERM_BP_FAT	GO:0033555~multicellular organismal response to stress	5	0.844595	0.0571082	ENSRNOG00000014081, ENSRNOG00000010997, ENSRNOG00000037456, ENSRNOG00000019321, ENSRNOG00000008943	368	48	12092	3.42278	1	0.554266	64.2762
GOTERM_BP_FAT	GO:0048514~blood vessel morphogenesis	11	1.85811	0.0572924	ENSRNOG00000000805, ENSRNOG00000016050, ENSRNOG00000008332, ENSRNOG00000015055, ENSRNOG00000033134, ENSRNOG00000006850, ENSRNOG00000010947, ENSRNOG00000005854, ENSRNOG00000006604, ENSRNOG00000019322, ENSRNOG00000006526	368	186	12092	1.94326	1	0.553349	64.3982
GOTERM_BP_FAT	GO:0010558~negative regulation of macromolecule biosynthetic process	22	3.71622	0.0574297	ENSRNOG00000020254, ENSRNOG00000006649, ENSRNOG00000033134, ENSRNOG00000006850, ENSRNOG00000016099, ENSRNOG00000021201, ENSRNOG00000007152, ENSRNOG00000010188, ENSRNOG00000005429, ENSRNOG00000004174, ENSRNOG00000017907, ENSRNOG00000009184, ENSRNOG00000020652, ENSRNOG00000003348, ENSRNOG00000007042, ENSRNOG00000014460, ENSRNOG00000008824, ENSRNOG00000001520, ENSRNOG00000014795, ENSRNOG00000004423,…	368	480	12092	1.50602	1	0.552138	64.4889
GOTERM_BP_FAT	GO:0030835~negative regulation of actin filament depolymerization	3	0.506757	0.0574639	ENSRNOG00000019393, ENSRNOG00000019564, ENSRNOG00000013668	368	13	12092	7.58278	1	0.550274	64.5114
GOTERM_BP_FAT	GO:0001944~vasculature development	13	2.19595	0.0578809	ENSRNOG00000000805, ENSRNOG00000011292, ENSRNOG00000016050, ENSRNOG00000008332, ENSRNOG00000015055, ENSRNOG00000033134, ENSRNOG00000006689, ENSRNOG00000006850, ENSRNOG00000010947, ENSRNOG00000005854, ENSRNOG00000006604, ENSRNOG00000019322, ENSRNOG00000006526	368	237	12092	1.80238	1	0.550879	64.7852
GOTERM_BP_FAT	GO:0040014~regulation of multicellular organism growth	6	1.01351	0.0581153	ENSRNOG00000014081, ENSRNOG00000018692, ENSRNOG00000015835, ENSRNOG00000018854, ENSRNOG00000006689, ENSRNOG00000014149	368	69	12092	2.85728	1	0.550316	64.9383
GOTERM_BP_FAT	GO:0051480~cytosolic calcium ion homeostasis	8	1.35135	0.058431	ENSRNOG00000014081, ENSRNOG00000019570, ENSRNOG00000017679, ENSRNOG00000010997, ENSRNOG00000023126, ENSRNOG00000014149, ENSRNOG00000005048, ENSRNOG00000008080	368	114	12092	2.30587	1	0.550275	65.1434
GOTERM_BP_FAT	GO:0021893~cerebral cortex GABAergic interneuron fate commitment	2	0.337838	0.0597826	ENSRNOG00000001520, ENSRNOG00000001519	368	2	12092	32.8587	1	0.556724	66.009
GOTERM_BP_FAT	GO:0007208~activation of phospholipase C activity by serotonin receptor signaling pathway	2	0.337838	0.0597826	ENSRNOG00000010063, ENSRNOG00000030877	368	2	12092	32.8587	1	0.556724	66.009
GOTERM_BP_FAT	GO:0021898~commitment of multipotent stem cells to the neuronal lineage in the forebrain	2	0.337838	0.0597826	ENSRNOG00000001520, ENSRNOG00000001519	368	2	12092	32.8587	1	0.556724	66.009
GOTERM_BP_FAT	GO:0021882~regulation of transcription from RNA polymerase II promoter involved in forebrain neuron fate commitment	2	0.337838	0.0597826	ENSRNOG00000001520, ENSRNOG00000001519	368	2	12092	32.8587	1	0.556724	66.009
GOTERM_BP_FAT	GO:0007507~heart development	12	2.02703	0.0602018	ENSRNOG00000000805, ENSRNOG00000012556, ENSRNOG00000009184, ENSRNOG00000038951, ENSRNOG00000008332, ENSRNOG00000033134, ENSRNOG00000006689, ENSRNOG00000006850, ENSRNOG00000031232, ENSRNOG00000019322, ENSRNOG00000006526, ENSRNOG00000004174	368	213	12092	1.85119	1	0.557292	66.2733
GOTERM_BP_FAT	GO:0035150~regulation of tube size	5	0.844595	0.0607619	ENSRNOG00000004179, ENSRNOG00000018808, ENSRNOG00000018854, ENSRNOG00000010997, ENSRNOG00000021256	368	49	12092	3.35293	1	0.558719	66.6235
GOTERM_BP_FAT	GO:0050880~regulation of blood vessel size	5	0.844595	0.0607619	ENSRNOG00000004179, ENSRNOG00000018808, ENSRNOG00000018854, ENSRNOG00000010997, ENSRNOG00000021256	368	49	12092	3.35293	1	0.558719	66.6235
GOTERM_BP_FAT	GO:0006874~cellular calcium ion homeostasis	10	1.68919	0.062333	ENSRNOG00000014081, ENSRNOG00000019570, ENSRNOG00000020652, ENSRNOG00000012061, ENSRNOG00000017679, ENSRNOG00000010997, ENSRNOG00000023126, ENSRNOG00000014149, ENSRNOG00000005048, ENSRNOG00000008080	368	164	12092	2.00358	1	0.566236	67.5873
GOTERM_BP_FAT	GO:0001654~eye development	9	1.52027	0.0632468	ENSRNOG00000013028, ENSRNOG00000020652, ENSRNOG00000006689, ENSRNOG00000008824, ENSRNOG00000003736, ENSRNOG00000006604, ENSRNOG00000005776, ENSRNOG00000005429, ENSRNOG00000012199	368	140	12092	2.11234	1	0.569679	68.1359
GOTERM_BP_FAT	GO:0060191~regulation of lipase activity	6	1.01351	0.0641772	ENSRNOG00000014081, ENSRNOG00000010063, ENSRNOG00000030877, ENSRNOG00000010997, ENSRNOG00000023126, ENSRNOG00000019184	368	71	12092	2.77679	1	0.573159	68.6853
GOTERM_BP_FAT	GO:0048568~embryonic organ development	12	2.02703	0.065278	ENSRNOG00000013028, ENSRNOG00000010905, ENSRNOG00000016050, ENSRNOG00000027799, ENSRNOG00000011568, ENSRNOG00000006689, ENSRNOG00000006850, ENSRNOG00000021285, ENSRNOG00000005964, ENSRNOG00000010188, ENSRNOG00000012199, ENSRNOG00000001519	368	216	12092	1.82548	1	0.577564	69.324
GOTERM_BP_FAT	GO:0021879~forebrain neuron differentiation	3	0.506757	0.0657299	ENSRNOG00000001520, ENSRNOG00000012199, ENSRNOG00000001519	368	14	12092	7.04115	1	0.578179	69.5825
GOTERM_BP_FAT	GO:0030837~negative regulation of actin filament polymerization	3	0.506757	0.0657299	ENSRNOG00000019564, ENSRNOG00000013668, ENSRNOG00000030607	368	14	12092	7.04115	1	0.578179	69.5825
GOTERM_BP_FAT	GO:0048742~regulation of skeletal muscle fiber development	3	0.506757	0.0657299	ENSRNOG00000008645, ENSRNOG00000019322, ENSRNOG00000004174	368	14	12092	7.04115	1	0.578179	69.5825
GOTERM_BP_FAT	GO:0009712~catechol metabolic process	4	0.675676	0.0666639	ENSRNOG00000018039, ENSRNOG00000004327, ENSRNOG00000033942, ENSRNOG00000018254	368	31	12092	4.23983	1	0.581525	70.1104
GOTERM_BP_FAT	GO:0006584~catecholamine metabolic process	4	0.675676	0.0666639	ENSRNOG00000018039, ENSRNOG00000004327, ENSRNOG00000033942, ENSRNOG00000018254	368	31	12092	4.23983	1	0.581525	70.1104
GOTERM_BP_FAT	GO:0034311~diol metabolic process	4	0.675676	0.0666639	ENSRNOG00000018039, ENSRNOG00000004327, ENSRNOG00000033942, ENSRNOG00000018254	368	31	12092	4.23983	1	0.581525	70.1104
GOTERM_BP_FAT	GO:0043242~negative regulation of protein complex disassembly	4	0.675676	0.0666639	ENSRNOG00000019393, ENSRNOG00000019564, ENSRNOG00000013668, ENSRNOG00000003613	368	31	12092	4.23983	1	0.581525	70.1104
GOTERM_BP_FAT	GO:0002673~regulation of acute inflammatory response	4	0.675676	0.0666639	ENSRNOG00000006589, ENSRNOG00000010997, ENSRNOG00000028896, ENSRNOG00000007917	368	31	12092	4.23983	1	0.581525	70.1104
GOTERM_BP_FAT	GO:0006816~calcium ion transport	8	1.35135	0.0677441	ENSRNOG00000027233, ENSRNOG00000014081, ENSRNOG00000015835, ENSRNOG00000012061, ENSRNOG00000012362, ENSRNOG00000014714, ENSRNOG00000033942, ENSRNOG00000011133	368	118	12092	2.22771	1	0.585631	70.7102
GOTERM_BP_FAT	GO:0045664~regulation of neuron differentiation	10	1.68919	0.0682245	ENSRNOG00000012556, ENSRNOG00000006589, ENSRNOG00000029510, ENSRNOG00000014667, ENSRNOG00000003947, ENSRNOG00000021023, ENSRNOG00000016099, ENSRNOG00000006604, ENSRNOG00000019322, ENSRNOG00000012199	368	167	12092	1.96759	1	0.586346	70.9733
GOTERM_BP_FAT	GO:0003018~vascular process in circulatory system	5	0.844595	0.0684312	ENSRNOG00000004179, ENSRNOG00000018808, ENSRNOG00000018854, ENSRNOG00000010997, ENSRNOG00000021256	368	51	12092	3.22144	1	0.585543	71.0858
GOTERM_BP_FAT	GO:0035108~limb morphogenesis	7	1.18243	0.0688074	ENSRNOG00000010905, ENSRNOG00000017369, ENSRNOG00000016050, ENSRNOG00000006689, ENSRNOG00000005943, ENSRNOG00000019322, ENSRNOG00000018835	368	95	12092	2.42117	1	0.585681	71.2896
GOTERM_BP_FAT	GO:0019935~cyclic-nucleotide-mediated signaling	7	1.18243	0.0688074	ENSRNOG00000002793, ENSRNOG00000018827, ENSRNOG00000030877, ENSRNOG00000024120, ENSRNOG00000019134, ENSRNOG00000016654, ENSRNOG00000019184	368	95	12092	2.42117	1	0.585681	71.2896
GOTERM_BP_FAT	GO:0010769~regulation of cell morphogenesis involved in differentiation	7	1.18243	0.0688074	ENSRNOG00000006589, ENSRNOG00000020652, ENSRNOG00000029510, ENSRNOG00000003947, ENSRNOG00000021023, ENSRNOG00000019965, ENSRNOG00000006604	368	95	12092	2.42117	1	0.585681	71.2896
GOTERM_BP_FAT	GO:0030534~adult behavior	7	1.18243	0.0688074	ENSRNOG00000017712, ENSRNOG00000030877, ENSRNOG00000022162, ENSRNOG00000006689, ENSRNOG00000005964, ENSRNOG00000007079, ENSRNOG00000013171	368	95	12092	2.42117	1	0.585681	71.2896
GOTERM_BP_FAT	GO:0035107~appendage morphogenesis	7	1.18243	0.0688074	ENSRNOG00000010905, ENSRNOG00000017369, ENSRNOG00000016050, ENSRNOG00000006689, ENSRNOG00000005943, ENSRNOG00000019322, ENSRNOG00000018835	368	95	12092	2.42117	1	0.585681	71.2896
GOTERM_BP_FAT	GO:0055074~calcium ion homeostasis	10	1.68919	0.0702634	ENSRNOG00000014081, ENSRNOG00000019570, ENSRNOG00000020652, ENSRNOG00000012061, ENSRNOG00000017679, ENSRNOG00000010997, ENSRNOG00000023126, ENSRNOG00000014149, ENSRNOG00000005048, ENSRNOG00000008080	368	168	12092	1.95587	1	0.591687	72.0653
GOTERM_BP_FAT	GO:0006357~regulation of transcription from RNA polymerase II promoter	26	4.39189	0.0705193	ENSRNOG00000017801, ENSRNOG00000008332, ENSRNOG00000020254, ENSRNOG00000006966, ENSRNOG00000010188, ENSRNOG00000004174, ENSRNOG00000009184, ENSRNOG00000014460, ENSRNOG00000001520, ENSRNOG00000014795, ENSRNOG00000004423, ENSRNOG00000005964, ENSRNOG00000005776, ENSRNOG00000012199, ENSRNOG00000012556, ENSRNOG00000006649, ENSRNOG00000033134, ENSRNOG00000001339, ENSRNOG00000003463, ENSRNOG00000021201,…	368	604	12092	1.41445	1	0.591146	72.1996
GOTERM_BP_FAT	GO:0031327~negative regulation of cellular biosynthetic process	22	3.71622	0.0716405	ENSRNOG00000020254, ENSRNOG00000006649, ENSRNOG00000033134, ENSRNOG00000006850, ENSRNOG00000016099, ENSRNOG00000021201, ENSRNOG00000007152, ENSRNOG00000010188, ENSRNOG00000005429, ENSRNOG00000004174, ENSRNOG00000017907, ENSRNOG00000009184, ENSRNOG00000020652, ENSRNOG00000003348, ENSRNOG00000007042, ENSRNOG00000014460, ENSRNOG00000008824, ENSRNOG00000001520, ENSRNOG00000014795, ENSRNOG00000004423,…	368	491	12092	1.47228	1	0.595225	72.7808
GOTERM_BP_FAT	GO:0007169~transmembrane receptor protein tyrosine kinase signaling pathway	11	1.85811	0.0718122	ENSRNOG00000037340, ENSRNOG00000020652, ENSRNOG00000016050, ENSRNOG00000002881, ENSRNOG00000008683, ENSRNOG00000005854, ENSRNOG00000014010, ENSRNOG00000021201, ENSRNOG00000014367, ENSRNOG00000007079, ENSRNOG00000000830	368	194	12092	1.86312	1	0.594233	72.8688
GOTERM_BP_FAT	GO:0018958~phenol metabolic process	4	0.675676	0.0719728	ENSRNOG00000018039, ENSRNOG00000004327, ENSRNOG00000033942, ENSRNOG00000018254	368	32	12092	4.10734	1	0.593191	72.9508
GOTERM_BP_FAT	GO:0032570~response to progesterone stimulus	4	0.675676	0.0719728	ENSRNOG00000006589, ENSRNOG00000020652, ENSRNOG00000003463, ENSRNOG00000021201	368	32	12092	4.10734	1	0.593191	72.9508
GOTERM_BP_FAT	GO:0009913~epidermal cell differentiation	4	0.675676	0.0719728	ENSRNOG00000005082, ENSRNOG00000009563, ENSRNOG00000021201, ENSRNOG00000019322	368	32	12092	4.10734	1	0.593191	72.9508
GOTERM_BP_FAT	GO:0001558~regulation of cell growth	10	1.68919	0.07234	ENSRNOG00000020652, ENSRNOG00000003947, ENSRNOG00000008645, ENSRNOG00000023226, ENSRNOG00000027592, ENSRNOG00000019183, ENSRNOG00000000830, ENSRNOG00000010635, ENSRNOG00000011320, ENSRNOG00000028930	368	169	12092	1.9443	1	0.593243	73.1376
GOTERM_BP_FAT	GO:0007269~neurotransmitter secretion	5	0.844595	0.0724444	ENSRNOG00000019317, ENSRNOG00000006989, ENSRNOG00000008157, ENSRNOG00000019564, ENSRNOG00000013171	368	52	12092	3.15949	1	0.59192	73.1905
GOTERM_BP_FAT	GO:0001976~neurological system process involved in regulation of systemic arterial blood pressure	3	0.506757	0.0743627	ENSRNOG00000006589, ENSRNOG00000021256, ENSRNOG00000037456	368	15	12092	6.57174	1	0.6	74.1447
GOTERM_BP_FAT	GO:0030834~regulation of actin filament depolymerization	3	0.506757	0.0743627	ENSRNOG00000019393, ENSRNOG00000019564, ENSRNOG00000013668	368	15	12092	6.57174	1	0.6	74.1447
GOTERM_BP_FAT	GO:0030336~negative regulation of cell migration	5	0.844595	0.076575	ENSRNOG00000020652, ENSRNOG00000004100, ENSRNOG00000018109, ENSRNOG00000008645, ENSRNOG00000006604	368	53	12092	3.09988	1	0.609331	75.2053
GOTERM_BP_FAT	GO:0007188~G-protein signaling, coupled to cAMP nucleotide second messenger	6	1.01351	0.0773229	ENSRNOG00000002793, ENSRNOG00000018827, ENSRNOG00000024120, ENSRNOG00000019134, ENSRNOG00000016654, ENSRNOG00000019184	368	75	12092	2.6287	1	0.611197	75.5545
GOTERM_BP_FAT	GO:0051240~positive regulation of multicellular organismal process	13	2.19595	0.0775527	ENSRNOG00000017712, ENSRNOG00000010063, ENSRNOG00000018692, ENSRNOG00000013704, ENSRNOG00000006957, ENSRNOG00000020652, ENSRNOG00000030877, ENSRNOG00000016050, ENSRNOG00000017679, ENSRNOG00000018854, ENSRNOG00000006689, ENSRNOG00000009372, ENSRNOG00000014149	368	249	12092	1.71551	1	0.610491	75.6608
GOTERM_BP_FAT	GO:0048736~appendage development	7	1.18243	0.0804446	ENSRNOG00000010905, ENSRNOG00000017369, ENSRNOG00000016050, ENSRNOG00000006689, ENSRNOG00000005943, ENSRNOG00000019322, ENSRNOG00000018835	368	99	12092	2.32334	1	0.622683	76.9625
GOTERM_BP_FAT	GO:0060173~limb development	7	1.18243	0.0804446	ENSRNOG00000010905, ENSRNOG00000017369, ENSRNOG00000016050, ENSRNOG00000006689, ENSRNOG00000005943, ENSRNOG00000019322, ENSRNOG00000018835	368	99	12092	2.32334	1	0.622683	76.9625
GOTERM_BP_FAT	GO:0043066~negative regulation of apoptosis	16	2.7027	0.0831193	ENSRNOG00000008332, ENSRNOG00000033134, ENSRNOG00000010997, ENSRNOG00000028330, ENSRNOG00000006787, ENSRNOG00000006604, ENSRNOG00000019183, ENSRNOG00000018039, ENSRNOG00000006589, ENSRNOG00000016050, ENSRNOG00000015055, ENSRNOG00000007889, ENSRNOG00000001520, ENSRNOG00000013441, ENSRNOG00000019322, ENSRNOG00000005776	368	333	12092	1.5788	1	0.633417	78.1078
GOTERM_BP_FAT	GO:0007431~salivary gland development	4	0.675676	0.0831344	ENSRNOG00000020652, ENSRNOG00000016050, ENSRNOG00000006479, ENSRNOG00000006526	368	34	12092	3.86573	1	0.63167	78.1141
GOTERM_BP_FAT	GO:0021872~generation of neurons in the forebrain	3	0.506757	0.0833326	ENSRNOG00000001520, ENSRNOG00000012199, ENSRNOG00000001519	368	16	12092	6.16101	1	0.630778	78.1968
GOTERM_BP_FAT	GO:0009968~negative regulation of signal transduction	11	1.85811	0.0840587	ENSRNOG00000022684, ENSRNOG00000016343, ENSRNOG00000004100, ENSRNOG00000002369, ENSRNOG00000031396, ENSRNOG00000016346, ENSRNOG00000020474, ENSRNOG00000019965, ENSRNOG00000006604, ENSRNOG00000012199, ENSRNOG00000002773	368	200	12092	1.80723	1	0.632314	78.4971
GOTERM_BP_FAT	GO:0009612~response to mechanical stimulus	6	1.01351	0.0843997	ENSRNOG00000006589, ENSRNOG00000010947, ENSRNOG00000016346, ENSRNOG00000021201, ENSRNOG00000005429, ENSRNOG00000012199	368	77	12092	2.56042	1	0.632081	78.6368
GOTERM_BP_FAT	GO:0009890~negative regulation of biosynthetic process	22	3.71622	0.08479	ENSRNOG00000020254, ENSRNOG00000006649, ENSRNOG00000033134, ENSRNOG00000006850, ENSRNOG00000016099, ENSRNOG00000021201, ENSRNOG00000007152, ENSRNOG00000010188, ENSRNOG00000005429, ENSRNOG00000004174, ENSRNOG00000017907, ENSRNOG00000009184, ENSRNOG00000020652, ENSRNOG00000003348, ENSRNOG00000007042, ENSRNOG00000014460, ENSRNOG00000008824, ENSRNOG00000001520, ENSRNOG00000014795, ENSRNOG00000004423,…	368	501	12092	1.4429	1	0.632074	78.7957
GOTERM_BP_FAT	GO:0042981~regulation of apoptosis	28	4.72973	0.0882444	ENSRNOG00000001166, ENSRNOG00000008332, ENSRNOG00000010997, ENSRNOG00000028330, ENSRNOG00000008645, ENSRNOG00000018835, ENSRNOG00000019183, ENSRNOG00000012662, ENSRNOG00000006589, ENSRNOG00000016050, ENSRNOG00000001520, ENSRNOG00000013441, ENSRNOG00000005776, ENSRNOG00000033134, ENSRNOG00000011222, ENSRNOG00000021201, ENSRNOG00000006787, ENSRNOG00000033942, ENSRNOG00000006604, ENSRNOG00000013028,…	368	677	12092	1.359	1	0.645673	80.1538
GOTERM_BP_FAT	GO:0007368~determination of left/right symmetry	4	0.675676	0.0889767	ENSRNOG00000008332, ENSRNOG00000014667, ENSRNOG00000019322, ENSRNOG00000018835	368	35	12092	3.75528	1	0.647093	80.431
GOTERM_BP_FAT	GO:0021761~limbic system development	4	0.675676	0.0889767	ENSRNOG00000013028, ENSRNOG00000001520, ENSRNOG00000016099, ENSRNOG00000001519	368	35	12092	3.75528	1	0.647093	80.431
GOTERM_BP_FAT	GO:0007204~elevation of cytosolic calcium ion concentration	7	1.18243	0.0898515	ENSRNOG00000014081, ENSRNOG00000019570, ENSRNOG00000017679, ENSRNOG00000010997, ENSRNOG00000023126, ENSRNOG00000005048, ENSRNOG00000008080	368	102	12092	2.25501	1	0.649109	80.7574
GOTERM_BP_FAT	GO:0050769~positive regulation of neurogenesis	6	1.01351	0.0918061	ENSRNOG00000006589, ENSRNOG00000008332, ENSRNOG00000029510, ENSRNOG00000003947, ENSRNOG00000019322, ENSRNOG00000012199	368	79	12092	2.4956	1	0.655657	81.4681
GOTERM_BP_FAT	GO:0010648~negative regulation of cell communication	12	2.02703	0.0919989	ENSRNOG00000010063, ENSRNOG00000022684, ENSRNOG00000016343, ENSRNOG00000004100, ENSRNOG00000002369, ENSRNOG00000031396, ENSRNOG00000016346, ENSRNOG00000020474, ENSRNOG00000019965, ENSRNOG00000006604, ENSRNOG00000012199, ENSRNOG00000002773	368	230	12092	1.71437	1	0.65473	81.5368
GOTERM_BP_FAT	GO:0043069~negative regulation of programmed cell death	16	2.7027	0.0924685	ENSRNOG00000008332, ENSRNOG00000033134, ENSRNOG00000010997, ENSRNOG00000028330, ENSRNOG00000006787, ENSRNOG00000006604, ENSRNOG00000019183, ENSRNOG00000018039, ENSRNOG00000006589, ENSRNOG00000016050, ENSRNOG00000015055, ENSRNOG00000007889, ENSRNOG00000001520, ENSRNOG00000013441, ENSRNOG00000019322, ENSRNOG00000005776	368	338	12092	1.55544	1	0.654964	81.7033
GOTERM_BP_FAT	GO:0007274~neuromuscular synaptic transmission	3	0.506757	0.0926113	ENSRNOG00000018385, ENSRNOG00000010597, ENSRNOG00000037456	368	17	12092	5.79859	1	0.65384	81.7536
GOTERM_BP_FAT	GO:0060445~branching involved in salivary gland morphogenesis	3	0.506757	0.0926113	ENSRNOG00000016050, ENSRNOG00000006479, ENSRNOG00000006526	368	17	12092	5.79859	1	0.65384	81.7536
GOTERM_BP_FAT	GO:0060548~negative regulation of cell death	16	2.7027	0.0930029	ENSRNOG00000008332, ENSRNOG00000033134, ENSRNOG00000010997, ENSRNOG00000028330, ENSRNOG00000006787, ENSRNOG00000006604, ENSRNOG00000019183, ENSRNOG00000018039, ENSRNOG00000006589, ENSRNOG00000016050, ENSRNOG00000015055, ENSRNOG00000007889, ENSRNOG00000001520, ENSRNOG00000013441, ENSRNOG00000019322, ENSRNOG00000005776	368	339	12092	1.55085	1	0.653755	81.891
GOTERM_BP_FAT	GO:0050900~leukocyte migration	5	0.844595	0.0942386	ENSRNOG00000015055, ENSRNOG00000011680, ENSRNOG00000010997, ENSRNOG00000019728, ENSRNOG00000012662	368	57	12092	2.88234	1	0.657144	82.318
GOTERM_BP_FAT	GO:0042391~regulation of membrane potential	9	1.52027	0.0943139	ENSRNOG00000022297, ENSRNOG00000020652, ENSRNOG00000002419, ENSRNOG00000028330, ENSRNOG00000033942, ENSRNOG00000037456, ENSRNOG00000010263, ENSRNOG00000019321, ENSRNOG00000019183	368	153	12092	1.93286	1	0.655756	82.3437
GOTERM_BP_FAT	GO:0009799~determination of symmetry	4	0.675676	0.094986	ENSRNOG00000008332, ENSRNOG00000014667, ENSRNOG00000019322, ENSRNOG00000018835	368	36	12092	3.65097	1	0.656809	82.5717
GOTERM_BP_FAT	GO:0043244~regulation of protein complex disassembly	4	0.675676	0.094986	ENSRNOG00000019393, ENSRNOG00000019564, ENSRNOG00000013668, ENSRNOG00000003613	368	36	12092	3.65097	1	0.656809	82.5717
GOTERM_BP_FAT	GO:0009855~determination of bilateral symmetry	4	0.675676	0.094986	ENSRNOG00000008332, ENSRNOG00000014667, ENSRNOG00000019322, ENSRNOG00000018835	368	36	12092	3.65097	1	0.656809	82.5717
GOTERM_BP_FAT	GO:0021537~telencephalon development	6	1.01351	0.095631	ENSRNOG00000013028, ENSRNOG00000001520, ENSRNOG00000016099, ENSRNOG00000005429, ENSRNOG00000012199, ENSRNOG00000001519	368	80	12092	2.4644	1	0.657742	82.7878
GOTERM_BP_FAT	GO:0051050~positive regulation of transport	12	2.02703	0.0962291	ENSRNOG00000017712, ENSRNOG00000012556, ENSRNOG00000006589, ENSRNOG00000022684, ENSRNOG00000020652, ENSRNOG00000030877, ENSRNOG00000008332, ENSRNOG00000001339, ENSRNOG00000014232, ENSRNOG00000016346, ENSRNOG00000024923, ENSRNOG00000006604	368	232	12092	1.69959	1	0.658477	82.986
GOTERM_BP_FAT	GO:0048585~negative regulation of response to stimulus	7	1.18243	0.0964414	ENSRNOG00000017712, ENSRNOG00000020652, ENSRNOG00000028896, ENSRNOG00000031396, ENSRNOG00000016346, ENSRNOG00000007917, ENSRNOG00000019321	368	104	12092	2.21164	1	0.657664	83.0558
GOTERM_BP_FAT	GO:0007584~response to nutrient	11	1.85811	0.0971894	ENSRNOG00000031022, ENSRNOG00000019120, ENSRNOG00000006589, ENSRNOG00000020652, ENSRNOG00000012061, ENSRNOG00000028896, ENSRNOG00000003463, ENSRNOG00000005854, ENSRNOG00000013009, ENSRNOG00000018126, ENSRNOG00000012199	368	206	12092	1.75459	1	0.658992	83.2997
GOTERM_BP_FAT	GO:0030003~cellular cation homeostasis	12	2.02703	0.0984686	ENSRNOG00000014081, ENSRNOG00000019570, ENSRNOG00000020652, ENSRNOG00000012061, ENSRNOG00000017679, ENSRNOG00000010997, ENSRNOG00000032840, ENSRNOG00000023126, ENSRNOG00000034007, ENSRNOG00000014149, ENSRNOG00000005048, ENSRNOG00000008080	368	233	12092	1.69229	1	0.662395	83.7091
GOTERM_BP_FAT	GO:0031100~organ regeneration	5	0.844595	0.098931	ENSRNOG00000020652, ENSRNOG00000030877, ENSRNOG00000005854, ENSRNOG00000005964, ENSRNOG00000000830	368	58	12092	2.83265	1	0.662564	83.8548
GOTERM_BP_FAT	GO:0051271~negative regulation of cell motion	5	0.844595	0.098931	ENSRNOG00000020652, ENSRNOG00000004100, ENSRNOG00000018109, ENSRNOG00000008645, ENSRNOG00000006604	368	58	12092	2.83265	1	0.662564	83.8548
GOTERM_BP_FAT	GO:0042592~homeostatic process	29	4.89865	0.0989339	ENSRNOG00000017712, ENSRNOG00000010997, ENSRNOG00000002419, ENSRNOG00000028330, ENSRNOG00000010263, ENSRNOG00000034007, ENSRNOG00000019183, ENSRNOG00000012662, ENSRNOG00000008080, ENSRNOG00000010063, ENSRNOG00000014081, ENSRNOG00000012061, ENSRNOG00000037456, ENSRNOG00000018126, ENSRNOG00000012183, ENSRNOG00000012181, ENSRNOG00000023126, ENSRNOG00000032840, ENSRNOG00000003134, ENSRNOG00000033942,…	368	714	12092	1.3346	1	0.660942	83.8557
GOTERM_BP_FAT	GO:0009791~post-embryonic development	6	1.01351	0.0995358	ENSRNOG00000019584, ENSRNOG00000008890, ENSRNOG00000018854, ENSRNOG00000005776, ENSRNOG00000005429, ENSRNOG00000006526	368	81	12092	2.43398	1	0.661661	84.0434
GOTERM_BP_FAT	GO:0030005~cellular di-, tri-valent inorganic cation homeostasis	11	1.85811	0.0997741	ENSRNOG00000014081, ENSRNOG00000019570, ENSRNOG00000020652, ENSRNOG00000012061, ENSRNOG00000017679, ENSRNOG00000010997, ENSRNOG00000032840, ENSRNOG00000023126, ENSRNOG00000014149, ENSRNOG00000005048, ENSRNOG00000008080	368	207	12092	1.74611	1	0.660966	84.1172

## Sheet: DAVID KO14_WT14
Category	Term	Count	%	PValue	Genes	List Total	Pop Hits	Pop Total	Fold Enrichment	Bonferroni	Benjamini	FDR
GOTERM_BP_FAT	GO:0015669~gas transport	5	3.93701	6.15682e-06	ENSRNOG00000025510, ENSRNOG00000011648, ENSRNOG00000029886, ENSRNOG00000033465, ENSRNOG00000031686, ENSRNOG00000031230	85	18	12092	39.5163	0.00590537	0.00590537	0.00967912
GOTERM_BP_FAT	GO:0015671~oxygen transport	4	3.14961	6.80044e-05	ENSRNOG00000025510, ENSRNOG00000029886, ENSRNOG00000033465, ENSRNOG00000031686, ENSRNOG00000031230	85	12	12092	47.4196	0.0633284	0.032182	0.106861
GOTERM_BP_FAT	GO:0002673~regulation of acute inflammatory response	4	3.14961	0.00126322	ENSRNOG00000014172, ENSRNOG00000017469, ENSRNOG00000007917, ENSRNOG00000008193	85	31	12092	18.356	0.703583	0.333243	1.96764
GOTERM_BP_FAT	GO:0007155~cell adhesion	11	8.66142	0.00134042	ENSRNOG00000032206, ENSRNOG00000026902, ENSRNOG00000008217, ENSRNOG00000015036, ENSRNOG00000016538, ENSRNOG00000000699, ENSRNOG00000021023, ENSRNOG00000010031, ENSRNOG00000013850, ENSRNOG00000010263, ENSRNOG00000021410	85	463	12092	3.3798	0.724826	0.275728	2.08671
GOTERM_BP_FAT	GO:0022610~biological adhesion	11	8.66142	0.00134042	ENSRNOG00000032206, ENSRNOG00000026902, ENSRNOG00000008217, ENSRNOG00000015036, ENSRNOG00000016538, ENSRNOG00000000699, ENSRNOG00000021023, ENSRNOG00000010031, ENSRNOG00000013850, ENSRNOG00000010263, ENSRNOG00000021410	85	463	12092	3.3798	0.724826	0.275728	2.08671
GOTERM_BP_FAT	GO:0006633~fatty acid biosynthetic process	5	3.93701	0.0019013	ENSRNOG00000014813, ENSRNOG00000002419, ENSRNOG00000018735, ENSRNOG00000015550, ENSRNOG00000019183	85	76	12092	9.35913	0.839714	0.306607	2.9477
GOTERM_BP_FAT	GO:0051291~protein heterooligomerization	5	3.93701	0.00311388	ENSRNOG00000029886, ENSRNOG00000033465, ENSRNOG00000018018, ENSRNOG00000014813, ENSRNOG00000031686	85	87	12092	8.17579	0.950224	0.393492	4.78491
GOTERM_BP_FAT	GO:0008610~lipid biosynthetic process	8	6.29921	0.00334718	ENSRNOG00000006859, ENSRNOG00000016042, ENSRNOG00000014813, ENSRNOG00000002419, ENSRNOG00000018735, ENSRNOG00000009345, ENSRNOG00000015550, ENSRNOG00000019183	85	281	12092	4.05007	0.96026	0.369202	5.13465
GOTERM_BP_FAT	GO:0008366~axon ensheathment	4	3.14961	0.00446556	ENSRNOG00000016516, ENSRNOG00000002419, ENSRNOG00000010263, ENSRNOG00000009345	85	48	12092	11.8549	0.986506	0.416194	6.79449
GOTERM_BP_FAT	GO:0007272~ensheathment of neurons	4	3.14961	0.00446556	ENSRNOG00000016516, ENSRNOG00000002419, ENSRNOG00000010263, ENSRNOG00000009345	85	48	12092	11.8549	0.986506	0.416194	6.79449
GOTERM_BP_FAT	GO:0019228~regulation of action potential in neuron	4	3.14961	0.0112559	ENSRNOG00000016516, ENSRNOG00000002419, ENSRNOG00000010263, ENSRNOG00000009345	85	67	12092	8.49306	0.999981	0.701787	16.3028
GOTERM_BP_FAT	GO:0065003~macromolecular complex assembly	10	7.87402	0.0129655	ENSRNOG00000032138, ENSRNOG00000029886, ENSRNOG00000033465, ENSRNOG00000018018, ENSRNOG00000014813, ENSRNOG00000003220, ENSRNOG00000014179, ENSRNOG00000026646, ENSRNOG00000018735, ENSRNOG00000006532, ENSRNOG00000031686	85	544	12092	2.61505	0.999996	0.715049	18.5493
GOTERM_BP_FAT	GO:0006776~vitamin A metabolic process	3	2.3622	0.0149555	ENSRNOG00000002358, ENSRNOG00000016042, ENSRNOG00000014090	85	27	12092	15.8065	0.999999	0.732279	21.0932
GOTERM_BP_FAT	GO:0048545~response to steroid hormone stimulus	7	5.51181	0.0156549	ENSRNOG00000002916, ENSRNOG00000006859, ENSRNOG00000011648, ENSRNOG00000016042, ENSRNOG00000017469, ENSRNOG00000016957, ENSRNOG00000015550	85	291	12092	3.42203	1	0.71774	21.9693
GOTERM_BP_FAT	GO:0050727~regulation of inflammatory response	4	3.14961	0.0181046	ENSRNOG00000014172, ENSRNOG00000017469, ENSRNOG00000007917, ENSRNOG00000008193	85	80	12092	7.11294	1	0.741282	24.9671
GOTERM_BP_FAT	GO:0043933~macromolecular complex subunit organization	10	7.87402	0.0182012	ENSRNOG00000032138, ENSRNOG00000029886, ENSRNOG00000033465, ENSRNOG00000018018, ENSRNOG00000014813, ENSRNOG00000003220, ENSRNOG00000014179, ENSRNOG00000026646, ENSRNOG00000018735, ENSRNOG00000006532, ENSRNOG00000031686	85	576	12092	2.46977	1	0.71697	25.083
GOTERM_BP_FAT	GO:0001523~retinoid metabolic process	3	2.3622	0.0182877	ENSRNOG00000002358, ENSRNOG00000016042, ENSRNOG00000014090	85	30	12092	14.2259	1	0.693858	25.1867
GOTERM_BP_FAT	GO:0016101~diterpenoid metabolic process	3	2.3622	0.0182877	ENSRNOG00000002358, ENSRNOG00000016042, ENSRNOG00000014090	85	30	12092	14.2259	1	0.693858	25.1867
GOTERM_BP_FAT	GO:0046456~icosanoid biosynthetic process	3	2.3622	0.0182877	ENSRNOG00000018735, ENSRNOG00000015550, ENSRNOG00000019183	85	30	12092	14.2259	1	0.693858	25.1867
GOTERM_BP_FAT	GO:0001508~regulation of action potential	4	3.14961	0.0193236	ENSRNOG00000016516, ENSRNOG00000002419, ENSRNOG00000010263, ENSRNOG00000009345	85	82	12092	6.93945	1	0.690626	26.4183
GOTERM_BP_FAT	GO:0006636~unsaturated fatty acid biosynthetic process	3	2.3622	0.0194618	ENSRNOG00000018735, ENSRNOG00000015550, ENSRNOG00000019183	85	31	12092	13.767	1	0.671154	26.5811
GOTERM_BP_FAT	GO:0043627~response to estrogen stimulus	5	3.93701	0.0195431	ENSRNOG00000006859, ENSRNOG00000011648, ENSRNOG00000016042, ENSRNOG00000017469, ENSRNOG00000016957	85	148	12092	4.80604	1	0.651742	26.6768
GOTERM_BP_FAT	GO:0032355~response to estradiol stimulus	4	3.14961	0.0199498	ENSRNOG00000006859, ENSRNOG00000016042, ENSRNOG00000017469, ENSRNOG00000016957	85	83	12092	6.85585	1	0.639514	27.1535
GOTERM_BP_FAT	GO:0046394~carboxylic acid biosynthetic process	5	3.93701	0.0204201	ENSRNOG00000014813, ENSRNOG00000002419, ENSRNOG00000018735, ENSRNOG00000015550, ENSRNOG00000019183	85	150	12092	4.74196	1	0.629304	27.7011
GOTERM_BP_FAT	GO:0016053~organic acid biosynthetic process	5	3.93701	0.0204201	ENSRNOG00000014813, ENSRNOG00000002419, ENSRNOG00000018735, ENSRNOG00000015550, ENSRNOG00000019183	85	150	12092	4.74196	1	0.629304	27.7011
GOTERM_BP_FAT	GO:0042391~regulation of membrane potential	5	3.93701	0.0217806	ENSRNOG00000016516, ENSRNOG00000002419, ENSRNOG00000010263, ENSRNOG00000009345, ENSRNOG00000019183	85	153	12092	4.64898	1	0.635337	29.2637
GOTERM_BP_FAT	GO:0006721~terpenoid metabolic process	3	2.3622	0.0219022	ENSRNOG00000002358, ENSRNOG00000016042, ENSRNOG00000014090	85	33	12092	12.9326	1	0.620297	29.4018
GOTERM_BP_FAT	GO:0009725~response to hormone stimulus	9	7.08661	0.0250328	ENSRNOG00000017725, ENSRNOG00000002916, ENSRNOG00000006859, ENSRNOG00000011648, ENSRNOG00000016042, ENSRNOG00000039001, ENSRNOG00000017469, ENSRNOG00000016957, ENSRNOG00000015550	85	510	12092	2.51045	1	0.653666	32.8719
GOTERM_BP_FAT	GO:0006461~protein complex assembly	8	6.29921	0.0250926	ENSRNOG00000032138, ENSRNOG00000029886, ENSRNOG00000033465, ENSRNOG00000018018, ENSRNOG00000014813, ENSRNOG00000026646, ENSRNOG00000018735, ENSRNOG00000031686	85	415	12092	2.74234	1	0.63891	32.9366
GOTERM_BP_FAT	GO:0070271~protein complex biogenesis	8	6.29921	0.0250926	ENSRNOG00000032138, ENSRNOG00000029886, ENSRNOG00000033465, ENSRNOG00000018018, ENSRNOG00000014813, ENSRNOG00000026646, ENSRNOG00000018735, ENSRNOG00000031686	85	415	12092	2.74234	1	0.63891	32.9366
GOTERM_BP_FAT	GO:0006775~fat-soluble vitamin metabolic process	3	2.3622	0.0257862	ENSRNOG00000002358, ENSRNOG00000016042, ENSRNOG00000014090	85	36	12092	11.8549	1	0.634054	33.6828
GOTERM_BP_FAT	GO:0043066~negative regulation of apoptosis	7	5.51181	0.028172	ENSRNOG00000007889, ENSRNOG00000017469, ENSRNOG00000018735, ENSRNOG00000032902, ENSRNOG00000005108, ENSRNOG00000019183, ENSRNOG00000004232	85	333	12092	2.99043	1	0.652617	36.1906
GOTERM_BP_FAT	GO:0043069~negative regulation of programmed cell death	7	5.51181	0.0300047	ENSRNOG00000007889, ENSRNOG00000017469, ENSRNOG00000018735, ENSRNOG00000032902, ENSRNOG00000005108, ENSRNOG00000019183, ENSRNOG00000004232	85	338	12092	2.94619	1	0.662241	38.0564
GOTERM_BP_FAT	GO:0060548~negative regulation of cell death	7	5.51181	0.0303804	ENSRNOG00000007889, ENSRNOG00000017469, ENSRNOG00000018735, ENSRNOG00000032902, ENSRNOG00000005108, ENSRNOG00000019183, ENSRNOG00000004232	85	339	12092	2.9375	1	0.653533	38.4326
GOTERM_BP_FAT	GO:0010955~negative regulation of protein maturation by peptide bond cleavage	2	1.5748	0.0342601	ENSRNOG00000007917, ENSRNOG00000008193	85	5	12092	56.9035	1	0.685387	42.1935
GOTERM_BP_FAT	GO:0045916~negative regulation of complement activation	2	1.5748	0.0342601	ENSRNOG00000007917, ENSRNOG00000008193	85	5	12092	56.9035	1	0.685387	42.1935
GOTERM_BP_FAT	GO:0007229~integrin-mediated signaling pathway	3	2.3622	0.0343135	ENSRNOG00000015036, ENSRNOG00000016538, ENSRNOG00000002419	85	42	12092	10.1613	1	0.673602	42.2437
GOTERM_BP_FAT	GO:0048585~negative regulation of response to stimulus	4	3.14961	0.0356696	ENSRNOG00000017469, ENSRNOG00000032902, ENSRNOG00000007917, ENSRNOG00000008193	85	104	12092	5.47149	1	0.676039	43.5058
GOTERM_BP_FAT	GO:0042552~myelination	3	2.3622	0.038933	ENSRNOG00000016516, ENSRNOG00000002419, ENSRNOG00000009345	85	45	12092	9.48392	1	0.696938	46.4378
GOTERM_BP_FAT	GO:0002921~negative regulation of humoral immune response	2	1.5748	0.0409716	ENSRNOG00000007917, ENSRNOG00000008193	85	6	12092	47.4196	1	0.704634	48.1964
GOTERM_BP_FAT	GO:0006631~fatty acid metabolic process	5	3.93701	0.0417724	ENSRNOG00000014813, ENSRNOG00000002419, ENSRNOG00000018735, ENSRNOG00000015550, ENSRNOG00000019183	85	188	12092	3.78348	1	0.700999	48.8723
GOTERM_BP_FAT	GO:0006873~cellular ion homeostasis	7	5.51181	0.0436014	ENSRNOG00000016516, ENSRNOG00000002419, ENSRNOG00000010263, ENSRNOG00000009345, ENSRNOG00000005108, ENSRNOG00000000167, ENSRNOG00000019183	85	370	12092	2.69138	1	0.706339	50.3852
GOTERM_BP_FAT	GO:0006690~icosanoid metabolic process	3	2.3622	0.0437747	ENSRNOG00000018735, ENSRNOG00000015550, ENSRNOG00000019183	85	48	12092	8.89118	1	0.697638	50.5263
GOTERM_BP_FAT	GO:0009719~response to endogenous stimulus	9	7.08661	0.0451224	ENSRNOG00000017725, ENSRNOG00000002916, ENSRNOG00000006859, ENSRNOG00000011648, ENSRNOG00000016042, ENSRNOG00000039001, ENSRNOG00000017469, ENSRNOG00000016957, ENSRNOG00000015550	85	573	12092	2.23443	1	0.698949	51.6113
GOTERM_BP_FAT	GO:0033559~unsaturated fatty acid metabolic process	3	2.3622	0.045436	ENSRNOG00000018735, ENSRNOG00000015550, ENSRNOG00000019183	85	49	12092	8.70972	1	0.691859	51.8605
GOTERM_BP_FAT	GO:0055082~cellular chemical homeostasis	7	5.51181	0.0460266	ENSRNOG00000016516, ENSRNOG00000002419, ENSRNOG00000010263, ENSRNOG00000009345, ENSRNOG00000005108, ENSRNOG00000000167, ENSRNOG00000019183	85	375	12092	2.6555	1	0.687228	52.3266
GOTERM_BP_FAT	GO:0019226~transmission of nerve impulse	6	4.72441	0.0469251	ENSRNOG00000014172, ENSRNOG00000016516, ENSRNOG00000002419, ENSRNOG00000010263, ENSRNOG00000009345, ENSRNOG00000026036	85	283	12092	3.01609	1	0.685222	53.0277
GOTERM_BP_FAT	GO:0030449~regulation of complement activation	2	1.5748	0.047637	ENSRNOG00000007917, ENSRNOG00000008193	85	7	12092	40.6454	1	0.681848	53.5763
GOTERM_BP_FAT	GO:0010953~regulation of protein maturation by peptide bond cleavage	2	1.5748	0.0542567	ENSRNOG00000007917, ENSRNOG00000008193	85	8	12092	35.5647	1	0.721328	58.3979
GOTERM_BP_FAT	GO:0051259~protein oligomerization	5	3.93701	0.0591318	ENSRNOG00000029886, ENSRNOG00000033465, ENSRNOG00000018018, ENSRNOG00000014813, ENSRNOG00000031686	85	211	12092	3.37106	1	0.744269	61.6445
GOTERM_BP_FAT	GO:0019217~regulation of fatty acid metabolic process	3	2.3622	0.0595246	ENSRNOG00000006859, ENSRNOG00000014813, ENSRNOG00000017469	85	57	12092	7.48731	1	0.738616	61.8954
GOTERM_BP_FAT	GO:0045596~negative regulation of cell differentiation	5	3.93701	0.0599623	ENSRNOG00000006859, ENSRNOG00000016516, ENSRNOG00000018735, ENSRNOG00000021023, ENSRNOG00000013850	85	212	12092	3.35516	1	0.733372	62.1733
GOTERM_BP_FAT	GO:0050801~ion homeostasis	7	5.51181	0.0605707	ENSRNOG00000016516, ENSRNOG00000002419, ENSRNOG00000010263, ENSRNOG00000009345, ENSRNOG00000005108, ENSRNOG00000000167, ENSRNOG00000019183	85	402	12092	2.47714	1	0.729289	62.5564
GOTERM_BP_FAT	GO:0070613~regulation of protein processing	2	1.5748	0.0608309	ENSRNOG00000007917, ENSRNOG00000008193	85	9	12092	31.6131	1	0.723231	62.7191
GOTERM_BP_FAT	GO:0006720~isoprenoid metabolic process	3	2.3622	0.0613797	ENSRNOG00000002358, ENSRNOG00000016042, ENSRNOG00000014090	85	58	12092	7.35822	1	0.719035	63.0601
GOTERM_BP_FAT	GO:0020027~hemoglobin metabolic process	2	1.5748	0.0673599	ENSRNOG00000020165, ENSRNOG00000000167	85	10	12092	28.4518	1	0.745664	66.5917
GOTERM_BP_FAT	GO:0034754~cellular hormone metabolic process	3	2.3622	0.0709437	ENSRNOG00000002358, ENSRNOG00000016042, ENSRNOG00000014090	85	63	12092	6.77423	1	0.757267	68.5539
GOTERM_BP_FAT	GO:0010565~regulation of cellular ketone metabolic process	3	2.3622	0.0729117	ENSRNOG00000006859, ENSRNOG00000014813, ENSRNOG00000017469	85	64	12092	6.66838	1	0.760219	69.5849
GOTERM_BP_FAT	GO:0030823~regulation of cGMP metabolic process	2	1.5748	0.073844	ENSRNOG00000018854, ENSRNOG00000007889	85	11	12092	25.8652	1	0.758089	70.0623
GOTERM_BP_FAT	GO:0007610~behavior	7	5.51181	0.0742506	ENSRNOG00000014172, ENSRNOG00000028404, ENSRNOG00000039001, ENSRNOG00000011483, ENSRNOG00000015550, ENSRNOG00000005108, ENSRNOG00000007079	85	424	12092	2.34861	1	0.753496	70.2683
GOTERM_BP_FAT	GO:0001889~liver development	3	2.3622	0.0850779	ENSRNOG00000016042, ENSRNOG00000017469, ENSRNOG00000007079	85	70	12092	6.09681	1	0.794853	75.2888
GOTERM_BP_FAT	GO:0046457~prostanoid biosynthetic process	2	1.5748	0.0866791	ENSRNOG00000018735, ENSRNOG00000015550	85	13	12092	21.886	1	0.795229	75.96
GOTERM_BP_FAT	GO:0001516~prostaglandin biosynthetic process	2	1.5748	0.0866791	ENSRNOG00000018735, ENSRNOG00000015550	85	13	12092	21.886	1	0.795229	75.96
GOTERM_BP_FAT	GO:0002920~regulation of humoral immune response	2	1.5748	0.0930305	ENSRNOG00000007917, ENSRNOG00000008193	85	14	12092	20.3227	1	0.813146	78.458
GOTERM_BP_FAT	GO:0003013~circulatory system process	4	3.14961	0.0931187	ENSRNOG00000004179, ENSRNOG00000029886, ENSRNOG00000018854, ENSRNOG00000031686	85	155	12092	3.6712	1	0.807881	78.4909
GOTERM_BP_FAT	GO:0008015~blood circulation	4	3.14961	0.0931187	ENSRNOG00000004179, ENSRNOG00000029886, ENSRNOG00000018854, ENSRNOG00000031686	85	155	12092	3.6712	1	0.807881	78.4909
GOTERM_BP_FAT	GO:0019725~cellular homeostasis	7	5.51181	0.0947892	ENSRNOG00000016516, ENSRNOG00000002419, ENSRNOG00000010263, ENSRNOG00000009345, ENSRNOG00000005108, ENSRNOG00000000167, ENSRNOG00000019183	85	453	12092	2.19826	1	0.808291	79.1055
GOTERM_BP_FAT	GO:0010817~regulation of hormone levels	4	3.14961	0.0958692	ENSRNOG00000002358, ENSRNOG00000016042, ENSRNOG00000017469, ENSRNOG00000014090	85	157	12092	3.62443	1	0.806649	79.494
GOTERM_BP_FAT	GO:0006766~vitamin metabolic process	3	2.3622	0.0999804	ENSRNOG00000002358, ENSRNOG00000016042, ENSRNOG00000014090	85	77	12092	5.54255	1	0.815283	80.9119

## Sheet: DAVID KO21_WT21
Category	Term	Count	%	PValue	Genes	List Total	Pop Hits	Pop Total	Fold Enrichment	Bonferroni	Benjamini	FDR
GOTERM_BP_FAT	GO:0010033~response to organic substance	18	15	3.37347e-05	ENSRNOG00000001300, ENSRNOG00000019857, ENSRNOG00000018991, ENSRNOG00000021090, ENSRNOG00000016957, ENSRNOG00000028896, ENSRNOG00000001416, ENSRNOG00000003300, ENSRNOG00000000640, ENSRNOG00000007244, ENSRNOG00000019573, ENSRNOG00000020369, ENSRNOG00000013704, ENSRNOG00000016042, ENSRNOG00000008015, ENSRNOG00000003977, ENSRNOG00000006094, ENSRNOG00000014350	75	928	12092	3.12724	0.0332378	0.0332378	0.0533002
GOTERM_BP_FAT	GO:0048878~chemical homeostasis	13	10.8333	3.96152e-05	ENSRNOG00000017712, ENSRNOG00000001300, ENSRNOG00000021090, ENSRNOG00000001416, ENSRNOG00000006454, ENSRNOG00000000640, ENSRNOG00000010263, ENSRNOG00000019183, ENSRNOG00000019573, ENSRNOG00000013704, ENSRNOG00000016516, ENSRNOG00000016558, ENSRNOG00000015445	75	492	12092	4.26005	0.0389176	0.0196519	0.0625884
GOTERM_BP_FAT	GO:0019228~regulation of action potential in neuron	6	5	5.38092e-05	ENSRNOG00000016516, ENSRNOG00000001300, ENSRNOG00000016558, ENSRNOG00000000640, ENSRNOG00000015445, ENSRNOG00000010263	75	67	12092	14.4382	0.0524904	0.0178122	0.0850047
GOTERM_BP_FAT	GO:0009991~response to extracellular stimulus	10	8.33333	8.92427e-05	ENSRNOG00000017712, ENSRNOG00000020369, ENSRNOG00000013704, ENSRNOG00000016042, ENSRNOG00000018991, ENSRNOG00000028896, ENSRNOG00000008015, ENSRNOG00000016957, ENSRNOG00000003977, ENSRNOG00000006094	75	302	12092	5.33863	0.0855434	0.0221083	0.140944
GOTERM_BP_FAT	GO:0042592~homeostatic process	15	12.5	9.198e-05	ENSRNOG00000017712, ENSRNOG00000001300, ENSRNOG00000021090, ENSRNOG00000001416, ENSRNOG00000006454, ENSRNOG00000000640, ENSRNOG00000010263, ENSRNOG00000019183, ENSRNOG00000019106, ENSRNOG00000019573, ENSRNOG00000013704, ENSRNOG00000016516, ENSRNOG00000029886, ENSRNOG00000016558, ENSRNOG00000015445	75	714	12092	3.38711	0.0880482	0.0182648	0.145264
GOTERM_BP_FAT	GO:0001508~regulation of action potential	6	5	0.000141581	ENSRNOG00000016516, ENSRNOG00000001300, ENSRNOG00000016558, ENSRNOG00000000640, ENSRNOG00000015445, ENSRNOG00000010263	75	82	12092	11.7971	0.132269	0.0233683	0.223516
GOTERM_BP_FAT	GO:0007272~ensheathment of neurons	5	4.16667	0.000205107	ENSRNOG00000016516, ENSRNOG00000016558, ENSRNOG00000000640, ENSRNOG00000015445, ENSRNOG00000010263	75	48	12092	16.7944	0.185791	0.0289357	0.323654
GOTERM_BP_FAT	GO:0008366~axon ensheathment	5	4.16667	0.000205107	ENSRNOG00000016516, ENSRNOG00000016558, ENSRNOG00000000640, ENSRNOG00000015445, ENSRNOG00000010263	75	48	12092	16.7944	0.185791	0.0289357	0.323654
GOTERM_BP_FAT	GO:0009725~response to hormone stimulus	12	10	0.00025321	ENSRNOG00000019573, ENSRNOG00000020369, ENSRNOG00000013704, ENSRNOG00000019857, ENSRNOG00000016042, ENSRNOG00000028896, ENSRNOG00000008015, ENSRNOG00000016957, ENSRNOG00000001416, ENSRNOG00000003300, ENSRNOG00000000640, ENSRNOG00000003977	75	510	12092	3.79357	0.224113	0.0312209	0.399418
GOTERM_BP_FAT	GO:0031667~response to nutrient levels	9	7.5	0.000314739	ENSRNOG00000017712, ENSRNOG00000020369, ENSRNOG00000013704, ENSRNOG00000016042, ENSRNOG00000018991, ENSRNOG00000028896, ENSRNOG00000016957, ENSRNOG00000003977, ENSRNOG00000006094	75	282	12092	5.14553	0.270516	0.0344395	0.496249
GOTERM_BP_FAT	GO:0019226~transmission of nerve impulse	9	7.5	0.000322321	ENSRNOG00000017712, ENSRNOG00000006403, ENSRNOG00000016516, ENSRNOG00000001300, ENSRNOG00000018452, ENSRNOG00000016558, ENSRNOG00000000640, ENSRNOG00000015445, ENSRNOG00000010263	75	283	12092	5.12735	0.276039	0.0317857	0.508174
GOTERM_BP_FAT	GO:0042391~regulation of membrane potential	7	5.83333	0.000339249	ENSRNOG00000016516, ENSRNOG00000001300, ENSRNOG00000016558, ENSRNOG00000000640, ENSRNOG00000015445, ENSRNOG00000010263, ENSRNOG00000019183	75	153	12092	7.37638	0.288219	0.030435	0.534796
GOTERM_BP_FAT	GO:0051591~response to cAMP	5	4.16667	0.000622109	ENSRNOG00000013704, ENSRNOG00000021090, ENSRNOG00000008015, ENSRNOG00000001416, ENSRNOG00000003977	75	64	12092	12.5958	0.46396	0.0506353	0.978651
GOTERM_BP_FAT	GO:0009719~response to endogenous stimulus	12	10	0.000678606	ENSRNOG00000019573, ENSRNOG00000020369, ENSRNOG00000013704, ENSRNOG00000019857, ENSRNOG00000016042, ENSRNOG00000028896, ENSRNOG00000008015, ENSRNOG00000016957, ENSRNOG00000001416, ENSRNOG00000003300, ENSRNOG00000000640, ENSRNOG00000003977	75	573	12092	3.37647	0.493481	0.0509773	1.06708
GOTERM_BP_FAT	GO:0051384~response to glucocorticoid stimulus	6	5	0.000957635	ENSRNOG00000019573, ENSRNOG00000013704, ENSRNOG00000028896, ENSRNOG00000008015, ENSRNOG00000016957, ENSRNOG00000003977	75	124	12092	7.80129	0.617111	0.0662739	1.50274
GOTERM_BP_FAT	GO:0031960~response to corticosteroid stimulus	6	5	0.00122463	ENSRNOG00000019573, ENSRNOG00000013704, ENSRNOG00000028896, ENSRNOG00000008015, ENSRNOG00000016957, ENSRNOG00000003977	75	131	12092	7.38443	0.707072	0.0785947	1.91792
GOTERM_BP_FAT	GO:0048545~response to steroid hormone stimulus	8	6.66667	0.00197425	ENSRNOG00000019573, ENSRNOG00000020369, ENSRNOG00000013704, ENSRNOG00000016042, ENSRNOG00000028896, ENSRNOG00000008015, ENSRNOG00000016957, ENSRNOG00000003977	75	291	12092	4.43235	0.861952	0.116408	3.07487
GOTERM_BP_FAT	GO:0055082~cellular chemical homeostasis	9	7.5	0.00200621	ENSRNOG00000017712, ENSRNOG00000016516, ENSRNOG00000001300, ENSRNOG00000021090, ENSRNOG00000016558, ENSRNOG00000000640, ENSRNOG00000015445, ENSRNOG00000010263, ENSRNOG00000019183	75	375	12092	3.86944	0.866311	0.11163	3.12391
GOTERM_BP_FAT	GO:0015671~oxygen transport	3	2.5	0.00234366	ENSRNOG00000029886, ENSRNOG00000033465, ENSRNOG00000031686	75	12	12092	40.3067	0.904736	0.122446	3.6403
GOTERM_BP_FAT	GO:0042552~myelination	4	3.33333	0.00259625	ENSRNOG00000016516, ENSRNOG00000016558, ENSRNOG00000000640, ENSRNOG00000015445	75	45	12092	14.3313	0.926084	0.128114	4.02513
GOTERM_BP_FAT	GO:0050801~ion homeostasis	9	7.5	0.00308377	ENSRNOG00000013704, ENSRNOG00000016516, ENSRNOG00000001300, ENSRNOG00000021090, ENSRNOG00000016558, ENSRNOG00000000640, ENSRNOG00000015445, ENSRNOG00000010263, ENSRNOG00000019183	75	402	12092	3.60955	0.954712	0.143358	4.76382
GOTERM_BP_FAT	GO:0033273~response to vitamin	5	4.16667	0.00503448	ENSRNOG00000016042, ENSRNOG00000018991, ENSRNOG00000016957, ENSRNOG00000003977, ENSRNOG00000006094	75	113	12092	7.13392	0.993637	0.21402	7.66663
GOTERM_BP_FAT	GO:0015669~gas transport	3	2.5	0.00530559	ENSRNOG00000029886, ENSRNOG00000033465, ENSRNOG00000031686	75	18	12092	26.8711	0.995158	0.215171	8.06344
GOTERM_BP_FAT	GO:0019725~cellular homeostasis	9	7.5	0.00630673	ENSRNOG00000017712, ENSRNOG00000016516, ENSRNOG00000001300, ENSRNOG00000021090, ENSRNOG00000016558, ENSRNOG00000000640, ENSRNOG00000015445, ENSRNOG00000010263, ENSRNOG00000019183	75	453	12092	3.20318	0.998235	0.240902	9.51495
GOTERM_BP_FAT	GO:0006873~cellular ion homeostasis	8	6.66667	0.00735474	ENSRNOG00000016516, ENSRNOG00000001300, ENSRNOG00000021090, ENSRNOG00000016558, ENSRNOG00000000640, ENSRNOG00000015445, ENSRNOG00000010263, ENSRNOG00000019183	75	370	12092	3.48598	0.999387	0.265228	11.0114
GOTERM_BP_FAT	GO:0033189~response to vitamin A	4	3.33333	0.00796336	ENSRNOG00000016042, ENSRNOG00000016957, ENSRNOG00000003977, ENSRNOG00000006094	75	67	12092	9.62547	0.999668	0.274177	11.8698
GOTERM_BP_FAT	GO:0007584~response to nutrient	6	5	0.00851165	ENSRNOG00000016042, ENSRNOG00000018991, ENSRNOG00000028896, ENSRNOG00000016957, ENSRNOG00000003977, ENSRNOG00000006094	75	206	12092	4.69592	0.999809	0.280666	12.6364
GOTERM_BP_FAT	GO:0040008~regulation of growth	7	5.83333	0.00971066	ENSRNOG00000016957, ENSRNOG00000001416, ENSRNOG00000007244, ENSRNOG00000006094, ENSRNOG00000002414, ENSRNOG00000014350, ENSRNOG00000019183	75	298	12092	3.7872	0.999943	0.303811	14.2912
GOTERM_BP_FAT	GO:0006776~vitamin A metabolic process	3	2.5	0.0117473	ENSRNOG00000002358, ENSRNOG00000016042, ENSRNOG00000014090	75	27	12092	17.9141	0.999993	0.344839	17.0349
GOTERM_BP_FAT	GO:0044057~regulation of system process	7	5.83333	0.0132653	ENSRNOG00000017712, ENSRNOG00000013704, ENSRNOG00000001300, ENSRNOG00000029886, ENSRNOG00000001416, ENSRNOG00000000640, ENSRNOG00000031686	75	319	12092	3.53789	0.999998	0.369603	19.0261
GOTERM_BP_FAT	GO:0000272~polysaccharide catabolic process	3	2.5	0.0134816	ENSRNOG00000013704, ENSRNOG00000021090, ENSRNOG00000015858	75	29	12092	16.6786	0.999999	0.364503	19.3062
GOTERM_BP_FAT	GO:0032355~response to estradiol stimulus	4	3.33333	0.0142495	ENSRNOG00000020369, ENSRNOG00000016042, ENSRNOG00000016957, ENSRNOG00000003977	75	83	12092	7.76996	0.999999	0.371169	20.2931
GOTERM_BP_FAT	GO:0016101~diterpenoid metabolic process	3	2.5	0.0143879	ENSRNOG00000002358, ENSRNOG00000016042, ENSRNOG00000014090	75	30	12092	16.1227	1	0.364786	20.4699
GOTERM_BP_FAT	GO:0001523~retinoid metabolic process	3	2.5	0.0143879	ENSRNOG00000002358, ENSRNOG00000016042, ENSRNOG00000014090	75	30	12092	16.1227	1	0.364786	20.4699
GOTERM_BP_FAT	GO:0006091~generation of precursor metabolites and energy	6	5	0.0151845	ENSRNOG00000013704, ENSRNOG00000028884, ENSRNOG00000021090, ENSRNOG00000001416, ENSRNOG00000025873, ENSRNOG00000018950	75	238	12092	4.06454	1	0.371609	21.4796
GOTERM_BP_FAT	GO:0006721~terpenoid metabolic process	3	2.5	0.0172594	ENSRNOG00000002358, ENSRNOG00000016042, ENSRNOG00000014090	75	33	12092	14.657	1	0.401354	24.0537
GOTERM_BP_FAT	GO:0019748~secondary metabolic process	4	3.33333	0.0182	ENSRNOG00000002358, ENSRNOG00000016042, ENSRNOG00000001239, ENSRNOG00000014090	75	91	12092	7.08689	1	0.408941	25.1944
GOTERM_BP_FAT	GO:0001558~regulation of cell growth	5	4.16667	0.0198721	ENSRNOG00000016957, ENSRNOG00000007244, ENSRNOG00000006094, ENSRNOG00000014350, ENSRNOG00000019183	75	169	12092	4.77002	1	0.428035	27.1827
GOTERM_BP_FAT	GO:0006775~fat-soluble vitamin metabolic process	3	2.5	0.0203527	ENSRNOG00000002358, ENSRNOG00000016042, ENSRNOG00000014090	75	36	12092	13.4356	1	0.426995	27.7449
GOTERM_BP_FAT	GO:0010035~response to inorganic substance	6	5	0.0240159	ENSRNOG00000019573, ENSRNOG00000018991, ENSRNOG00000028896, ENSRNOG00000008015, ENSRNOG00000016957, ENSRNOG00000003977	75	268	12092	3.60955	1	0.473229	31.8986
GOTERM_BP_FAT	GO:0008217~regulation of blood pressure	4	3.33333	0.0270922	ENSRNOG00000017712, ENSRNOG00000001300, ENSRNOG00000029886, ENSRNOG00000031686	75	106	12092	6.08403	1	0.506219	35.213
GOTERM_BP_FAT	GO:0031644~regulation of neurological system process	5	4.16667	0.0280273	ENSRNOG00000017712, ENSRNOG00000029886, ENSRNOG00000001416, ENSRNOG00000000640, ENSRNOG00000031686	75	188	12092	4.28794	1	0.509392	36.1901
GOTERM_BP_FAT	GO:0045916~negative regulation of complement activation	2	1.66667	0.0302315	ENSRNOG00000028896, ENSRNOG00000008193	75	5	12092	64.4907	1	0.52774	38.4389
GOTERM_BP_FAT	GO:0010955~negative regulation of protein maturation by peptide bond cleavage	2	1.66667	0.0302315	ENSRNOG00000028896, ENSRNOG00000008193	75	5	12092	64.4907	1	0.52774	38.4389
GOTERM_BP_FAT	GO:0033500~carbohydrate homeostasis	3	2.5	0.0347717	ENSRNOG00000017712, ENSRNOG00000001416, ENSRNOG00000006454	75	48	12092	10.0767	1	0.57015	42.8393
GOTERM_BP_FAT	GO:0042593~glucose homeostasis	3	2.5	0.0347717	ENSRNOG00000017712, ENSRNOG00000001416, ENSRNOG00000006454	75	48	12092	10.0767	1	0.57015	42.8393
GOTERM_BP_FAT	GO:0002921~negative regulation of humoral immune response	2	1.66667	0.0361686	ENSRNOG00000028896, ENSRNOG00000008193	75	6	12092	53.7422	1	0.576174	44.1328
GOTERM_BP_FAT	GO:0006461~protein complex assembly	7	5.83333	0.0412473	ENSRNOG00000001300, ENSRNOG00000003938, ENSRNOG00000029886, ENSRNOG00000033465, ENSRNOG00000018991, ENSRNOG00000026646, ENSRNOG00000031686	75	415	12092	2.71949	1	0.616814	48.6079
GOTERM_BP_FAT	GO:0070271~protein complex biogenesis	7	5.83333	0.0412473	ENSRNOG00000001300, ENSRNOG00000003938, ENSRNOG00000029886, ENSRNOG00000033465, ENSRNOG00000018991, ENSRNOG00000026646, ENSRNOG00000031686	75	415	12092	2.71949	1	0.616814	48.6079
GOTERM_BP_FAT	GO:0044247~cellular polysaccharide catabolic process	2	1.66667	0.04207	ENSRNOG00000013704, ENSRNOG00000021090	75	7	12092	46.0648	1	0.61597	49.3005
GOTERM_BP_FAT	GO:0009251~glucan catabolic process	2	1.66667	0.04207	ENSRNOG00000013704, ENSRNOG00000021090	75	7	12092	46.0648	1	0.61597	49.3005
GOTERM_BP_FAT	GO:0005980~glycogen catabolic process	2	1.66667	0.04207	ENSRNOG00000013704, ENSRNOG00000021090	75	7	12092	46.0648	1	0.61597	49.3005
GOTERM_BP_FAT	GO:0030449~regulation of complement activation	2	1.66667	0.04207	ENSRNOG00000028896, ENSRNOG00000008193	75	7	12092	46.0648	1	0.61597	49.3005
GOTERM_BP_FAT	GO:0009611~response to wounding	7	5.83333	0.0449981	ENSRNOG00000038540, ENSRNOG00000018991, ENSRNOG00000028896, ENSRNOG00000001239, ENSRNOG00000016558, ENSRNOG00000006094, ENSRNOG00000008193	75	424	12092	2.66176	1	0.633191	51.695
GOTERM_BP_FAT	GO:0046209~nitric oxide metabolic process	2	1.66667	0.0479357	ENSRNOG00000013704, ENSRNOG00000001300	75	8	12092	40.3067	1	0.6491	53.9905
GOTERM_BP_FAT	GO:0010953~regulation of protein maturation by peptide bond cleavage	2	1.66667	0.0479357	ENSRNOG00000028896, ENSRNOG00000008193	75	8	12092	40.3067	1	0.6491	53.9905
GOTERM_BP_FAT	GO:0006720~isoprenoid metabolic process	3	2.5	0.0490124	ENSRNOG00000002358, ENSRNOG00000016042, ENSRNOG00000014090	75	58	12092	8.33931	1	0.649732	54.8059
GOTERM_BP_FAT	GO:0070613~regulation of protein processing	2	1.66667	0.0537659	ENSRNOG00000028896, ENSRNOG00000008193	75	9	12092	35.8281	1	0.677005	58.247
GOTERM_BP_FAT	GO:0032870~cellular response to hormone stimulus	4	3.33333	0.0552851	ENSRNOG00000019857, ENSRNOG00000008015, ENSRNOG00000016957, ENSRNOG00000003977	75	141	12092	4.57381	1	0.68009	59.2939
GOTERM_BP_FAT	GO:0034754~cellular hormone metabolic process	3	2.5	0.0567967	ENSRNOG00000002358, ENSRNOG00000016042, ENSRNOG00000014090	75	63	12092	7.67746	1	0.682993	60.3111
GOTERM_BP_FAT	GO:0043933~macromolecular complex subunit organization	8	6.66667	0.0619111	ENSRNOG00000019573, ENSRNOG00000001300, ENSRNOG00000003938, ENSRNOG00000029886, ENSRNOG00000033465, ENSRNOG00000018991, ENSRNOG00000026646, ENSRNOG00000031686	75	576	12092	2.23926	1	0.708148	63.579
GOTERM_BP_FAT	GO:0043627~response to estrogen stimulus	4	3.33333	0.0621216	ENSRNOG00000020369, ENSRNOG00000016042, ENSRNOG00000016957, ENSRNOG00000003977	75	148	12092	4.35748	1	0.702551	63.708
GOTERM_BP_FAT	GO:0007155~cell adhesion	7	5.83333	0.0636877	ENSRNOG00000038540, ENSRNOG00000006403, ENSRNOG00000010263, ENSRNOG00000006094, ENSRNOG00000012660, ENSRNOG00000014350, ENSRNOG00000032490	75	463	12092	2.43755	1	0.705086	64.654
GOTERM_BP_FAT	GO:0022610~biological adhesion	7	5.83333	0.0636877	ENSRNOG00000038540, ENSRNOG00000006403, ENSRNOG00000010263, ENSRNOG00000006094, ENSRNOG00000012660, ENSRNOG00000014350, ENSRNOG00000032490	75	463	12092	2.43755	1	0.705086	64.654
GOTERM_BP_FAT	GO:0007568~aging	4	3.33333	0.0641444	ENSRNOG00000018991, ENSRNOG00000008015, ENSRNOG00000016957, ENSRNOG00000002414	75	150	12092	4.29938	1	0.701134	64.9255
GOTERM_BP_FAT	GO:0008015~blood circulation	4	3.33333	0.069334	ENSRNOG00000017712, ENSRNOG00000001300, ENSRNOG00000029886, ENSRNOG00000031686	75	155	12092	4.16069	1	0.723539	67.8762
GOTERM_BP_FAT	GO:0003013~circulatory system process	4	3.33333	0.069334	ENSRNOG00000017712, ENSRNOG00000001300, ENSRNOG00000029886, ENSRNOG00000031686	75	155	12092	4.16069	1	0.723539	67.8762
GOTERM_BP_FAT	GO:0010817~regulation of hormone levels	4	3.33333	0.071462	ENSRNOG00000002358, ENSRNOG00000016042, ENSRNOG00000001416, ENSRNOG00000014090	75	157	12092	4.10769	1	0.728386	69.0176
GOTERM_BP_FAT	GO:0048511~rhythmic process	4	3.33333	0.072537	ENSRNOG00000017712, ENSRNOG00000001416, ENSRNOG00000000640, ENSRNOG00000001607	75	158	12092	4.08169	1	0.727717	69.5797
GOTERM_BP_FAT	GO:0019953~sexual reproduction	6	5	0.0780084	ENSRNOG00000001294, ENSRNOG00000001347, ENSRNOG00000001416, ENSRNOG00000025787, ENSRNOG00000010263, ENSRNOG00000001607	75	373	12092	2.59346	1	0.748258	72.2953
GOTERM_BP_FAT	GO:0006766~vitamin metabolic process	3	2.5	0.0806214	ENSRNOG00000002358, ENSRNOG00000016042, ENSRNOG00000014090	75	77	12092	6.28156	1	0.754328	73.5104
GOTERM_BP_FAT	GO:0009612~response to mechanical stimulus	3	2.5	0.0806214	ENSRNOG00000008015, ENSRNOG00000016957, ENSRNOG00000003300	75	77	12092	6.28156	1	0.754328	73.5104
GOTERM_BP_FAT	GO:0002920~regulation of humoral immune response	2	1.66667	0.082393	ENSRNOG00000028896, ENSRNOG00000008193	75	14	12092	23.0324	1	0.756449	74.3057
GOTERM_BP_FAT	GO:0042573~retinoic acid metabolic process	2	1.66667	0.0936031	ENSRNOG00000002358, ENSRNOG00000016042	75	16	12092	20.1533	1	0.795727	78.8421
GOTERM_BP_FAT	GO:0010038~response to metal ion	4	3.33333	0.0943049	ENSRNOG00000019573, ENSRNOG00000018991, ENSRNOG00000016957, ENSRNOG00000003977	75	177	12092	3.64354	1	0.793077	79.0996
GOTERM_BP_FAT	GO:0009628~response to abiotic stimulus	6	5	0.0971631	ENSRNOG00000020369, ENSRNOG00000008015, ENSRNOG00000016957, ENSRNOG00000001416, ENSRNOG00000003300, ENSRNOG00000003977	75	399	12092	2.42446	1	0.79816	80.1179
GOTERM_BP_FAT	GO:0051931~regulation of sensory perception	2	1.66667	0.0991574	ENSRNOG00000029886, ENSRNOG00000031686	75	17	12092	18.9678	1	0.800062	80.8008
GOTERM_BP_FAT	GO:0051930~regulation of sensory perception of pain	2	1.66667	0.0991574	ENSRNOG00000029886, ENSRNOG00000031686	75	17	12092	18.9678	1	0.800062	80.8008
GOTERM_BP_FAT	GO:0051291~protein heterooligomerization	3	2.5	0.0992009	ENSRNOG00000029886, ENSRNOG00000033465, ENSRNOG00000031686	75	87	12092	5.55954	1	0.795276	80.8154

## Sheet: DAVID KO35_WT35 
Category	Term	Count	%	PValue	Genes	List Total	Pop Hits	Pop Total	Fold Enrichment	Bonferroni	Benjamini	FDR
GOTERM_BP_FAT	GO:0006414~translational elongation	5	5.68182	0.00102707	ENSRNOG00000029958, ENSRNOG00000004741, ENSRNOG00000019578, ENSRNOG00000008551, ENSRNOG00000013508	58	95	12092	10.9728	0.513418	0.513418	1.53803
GOTERM_BP_FAT	GO:0008217~regulation of blood pressure	4	4.54545	0.0136012	ENSRNOG00000037385, ENSRNOG00000002525, ENSRNOG00000011130, ENSRNOG00000017286	58	106	12092	7.86727	0.999932	0.99177	18.6624
GOTERM_BP_FAT	GO:0006412~translation	7	7.95455	0.0150174	ENSRNOG00000031273, ENSRNOG00000029958, ENSRNOG00000004741, ENSRNOG00000014214, ENSRNOG00000019578, ENSRNOG00000029173, ENSRNOG00000008551, ENSRNOG00000013508	58	428	12092	3.40976	0.999975	0.970861	20.4061
GOTERM_BP_FAT	GO:0051384~response to glucocorticoid stimulus	4	4.54545	0.0206064	ENSRNOG00000008015, ENSRNOG00000002525, ENSRNOG00000003977, ENSRNOG00000019018	58	124	12092	6.72525	1	0.973983	26.9528
GOTERM_BP_FAT	GO:0031960~response to corticosteroid stimulus	4	4.54545	0.0237759	ENSRNOG00000008015, ENSRNOG00000002525, ENSRNOG00000003977, ENSRNOG00000019018	58	131	12092	6.36589	1	0.965736	30.4383
GOTERM_BP_FAT	GO:0010033~response to organic substance	10	11.3636	0.0285154	ENSRNOG00000012196, ENSRNOG00000017810, ENSRNOG00000008015, ENSRNOG00000002525, ENSRNOG00000003300, ENSRNOG00000003977, ENSRNOG00000013610, ENSRNOG00000019018, ENSRNOG00000014350, ENSRNOG00000011921	58	928	12092	2.24658	1	0.965952	35.3617
GOTERM_BP_FAT	GO:0006364~rRNA processing	3	3.40909	0.0334548	ENSRNOG00000019578, ENSRNOG00000027017, ENSRNOG00000008551	58	61	12092	10.2533	1	0.966879	40.1453
GOTERM_BP_FAT	GO:0016072~rRNA metabolic process	3	3.40909	0.0354914	ENSRNOG00000019578, ENSRNOG00000027017, ENSRNOG00000008551	58	63	12092	9.92775	1	0.957848	42.0196
GOTERM_BP_FAT	GO:0006334~nucleosome assembly	3	3.40909	0.0365274	ENSRNOG00000030493, ENSRNOG00000034159, ENSRNOG00000031790	58	64	12092	9.77263	1	0.944885	42.9519
GOTERM_BP_FAT	GO:0051591~response to cAMP	3	3.40909	0.0365274	ENSRNOG00000008015, ENSRNOG00000003977, ENSRNOG00000019018	58	64	12092	9.77263	1	0.944885	42.9519
GOTERM_BP_FAT	GO:0008015~blood circulation	4	4.54545	0.0365386	ENSRNOG00000037385, ENSRNOG00000002525, ENSRNOG00000011130, ENSRNOG00000017286	58	155	12092	5.3802	1	0.926416	42.9619
GOTERM_BP_FAT	GO:0003013~circulatory system process	4	4.54545	0.0365386	ENSRNOG00000037385, ENSRNOG00000002525, ENSRNOG00000011130, ENSRNOG00000017286	58	155	12092	5.3802	1	0.926416	42.9619
GOTERM_BP_FAT	GO:0031497~chromatin assembly	3	3.40909	0.0397047	ENSRNOG00000030493, ENSRNOG00000034159, ENSRNOG00000031790	58	67	12092	9.33505	1	0.924368	45.7246
GOTERM_BP_FAT	GO:0034728~nucleosome organization	3	3.40909	0.0418793	ENSRNOG00000030493, ENSRNOG00000034159, ENSRNOG00000031790	58	69	12092	9.06447	1	0.917845	47.5492
GOTERM_BP_FAT	GO:0065004~protein-DNA complex assembly	3	3.40909	0.0440979	ENSRNOG00000030493, ENSRNOG00000034159, ENSRNOG00000031790	58	71	12092	8.80913	1	0.912132	49.3516
GOTERM_BP_FAT	GO:0051926~negative regulation of calcium ion transport	2	2.27273	0.0596053	ENSRNOG00000002525, ENSRNOG00000011130	58	13	12092	32.0743	1	0.953911	60.4247
GOTERM_BP_FAT	GO:0042274~ribosomal small subunit biogenesis	2	2.27273	0.0596053	ENSRNOG00000019578, ENSRNOG00000008551	58	13	12092	32.0743	1	0.953911	60.4247
GOTERM_BP_FAT	GO:0055114~oxidation reduction	7	7.95455	0.0671781	ENSRNOG00000023588, ENSRNOG00000032840, ENSRNOG00000037385, ENSRNOG00000002525, ENSRNOG00000015807, ENSRNOG00000027017, ENSRNOG00000014090	58	612	12092	2.38461	1	0.961221	64.9685
GOTERM_BP_FAT	GO:0042254~ribosome biogenesis	3	3.40909	0.0671861	ENSRNOG00000019578, ENSRNOG00000027017, ENSRNOG00000008551	58	90	12092	6.94943	1	0.952505	64.973
GOTERM_BP_FAT	GO:0006323~DNA packaging	3	3.40909	0.071134	ENSRNOG00000030493, ENSRNOG00000034159, ENSRNOG00000031790	58	93	12092	6.72525	1	0.952298	67.1436
GOTERM_BP_FAT	GO:0014070~response to organic cyclic substance	4	4.54545	0.0772459	ENSRNOG00000008015, ENSRNOG00000002525, ENSRNOG00000003300, ENSRNOG00000013610	58	211	12092	3.95228	1	0.956319	70.2577
GOTERM_BP_FAT	GO:0006333~chromatin assembly or disassembly	3	3.40909	0.0778778	ENSRNOG00000030493, ENSRNOG00000034159, ENSRNOG00000031790	58	98	12092	6.38213	1	0.94978	70.5634
GOTERM_BP_FAT	GO:0032147~activation of protein kinase activity	3	3.40909	0.0792502	ENSRNOG00000002338, ENSRNOG00000013090, ENSRNOG00000011130	58	99	12092	6.31766	1	0.944644	71.2174
GOTERM_BP_FAT	GO:0007565~female pregnancy	3	3.40909	0.0820178	ENSRNOG00000008015, ENSRNOG00000002525, ENSRNOG00000011130	58	101	12092	6.19256	1	0.942539	72.4951
GOTERM_BP_FAT	GO:0016337~cell-cell adhesion	4	4.54545	0.0842133	ENSRNOG00000013330, ENSRNOG00000000699, ENSRNOG00000011130, ENSRNOG00000014350	58	219	12092	3.8079	1	0.939378	73.4708
GOTERM_BP_FAT	GO:0006470~protein amino acid dephosphorylation	3	3.40909	0.0848153	ENSRNOG00000003977, ENSRNOG00000011921, ENSRNOG00000016180	58	103	12092	6.07231	1	0.93288	73.7326
GOTERM_BP_FAT	GO:0030728~ovulation	2	2.27273	0.0945357	ENSRNOG00000002525, ENSRNOG00000001607	58	21	12092	19.8555	1	0.94501	77.6402
GOTERM_BP_FAT	GO:0006915~apoptosis	5	5.68182	0.0949532	ENSRNOG00000001166, ENSRNOG00000012196, ENSRNOG00000010747, ENSRNOG00000020373, ENSRNOG00000013090	58	368	12092	2.83265	1	0.939038	77.7951
GOTERM_BP_FAT	GO:0010243~response to organic nitrogen	3	3.40909	0.0977517	ENSRNOG00000017810, ENSRNOG00000002525, ENSRNOG00000003300	58	112	12092	5.58436	1	0.937551	78.8085
GOTERM_BP_FAT	GO:0001503~ossification	3	3.40909	0.0977517	ENSRNOG00000002525, ENSRNOG00000007539, ENSRNOG00000034159	58	112	12092	5.58436	1	0.937551	78.8085

[truncated: 1 more sheets: DAVID KO70_WT70]
