# Supplementary material for: Genetic Inactivation of the Serotonin Transporter Dysregulates Expression of Neurotransmission Genes and Genome‐Wide DNA Methylation Levels in the Medial Prefrontal Cortex of Male Rats During Postnatal Development
Source: Dev Neurobiol. 2025 Jun 8;85(3):e22973. doi: 10.1002/dneu.22973 (PMC12146603; doi:10.1002/dneu.22973)
Supplement: Supplementary file 3 — Table S6 Heatmap_Matrix_WT_KO_ZScores_CoV03. [file DNEU-85-0-s003.xlsx]

## Sheet: Sheet 1
	KO_PND08	WT_PND08	KO_PND14	WT_PND14	KO_PND21	WT_PND21	KO_PND35	WT_PND35	KO_PND70	WT_PND70
Colq	-0.151639	0.447136	1.8782	0.655319	0.281953	-1.15856	-1.24127	0.823841	-0.749097	-0.78588
Fam3b	-0.0883395	-0.425446	1.61417	-0.289439	-1.36877	0.936288	-1.29149	1.19217	-0.488529	0.209381
Mir322	-0.450833	-0.431496	1.4166	0.181227	-0.35189	-0.50646	-0.957426	2.15211	-0.737132	-0.314698
Mir343	-1.1584	0.0990676	0.522593	0.677554	-0.858198	0.0549376	-0.71235	1.92085	-1.22968	0.68363
Mir761	0.347771	-0.263278	0.612406	-1.23474	0.516275	0.0290345	-1.82974	1.7882	0.236768	-0.202701
Mir124-3	0.317671	0.634083	1.1729	-1.48939	-0.195237	-0.359914	-1.3126	1.51689	-0.721457	0.437054
Mir195	-0.269369	0.711358	1.1057	-1.42394	0.340419	-0.887396	-0.193468	1.81155	-0.940132	-0.254714
Rgn	0.831896	0.110949	-0.00625093	-1.99461	-0.407786	0.673257	-0.665777	1.02028	-0.80991	1.24795
Tex12	1.34638	0.0259289	0.283376	-0.0767981	-0.216082	0.704427	-1.75728	0.863407	-1.59554	0.422178
Abcg3l4	0.80328	-0.224414	0.0719442	-1.82974	-0.204257	0.991909	0.471069	-1.55042	0.404713	1.06591
Mir101b	1.14297	0.810863	0.83983	-1.40462	-1.40421	0.381424	0.492268	-1.24705	-0.234451	0.622985
Ovol3	1.68422	0.442085	0.0382412	-1.57261	-1.02694	0.333679	0.186219	-1.09365	-0.0377821	1.04654
Hspb9	0.711988	0.388612	-0.194087	-0.352557	-1.86228	0.562316	0.736744	-1.45951	1.30193	0.166843
RGD1563528	0.956934	-0.370158	-0.414356	-0.603533	-1.19084	1.09408	-0.0133865	-1.02396	1.90568	-0.340461
Mir181d	1.48692	0.700324	0.0956818	-0.685264	-1.14889	-0.0634392	-1.14889	-1.14889	1.0731	0.839345
LOC499573	0.158199	0.228883	0.0875528	-0.994128	-0.67712	1.05795	-1.1112	-1.25466	1.70149	0.803047
Mir3555	0.264148	0.993126	0.102753	-0.674189	-1.75016	0.728408	-0.676232	-1.09586	1.1047	1.00331
Mir25	1.04459	0.190082	-0.376732	0.425932	-0.421221	2.21829	-0.705861	-0.670519	-0.693392	-1.01117
RGD1305928	1.9798	-0.0734396	-0.522078	0.0620703	-0.745641	1.64824	-0.49191	-0.803212	-0.322582	-0.731247
Mir1224	1.269	0.325462	-1.14968	-0.764444	-0.727162	1.84287	-0.475227	-0.782995	0.734524	-0.272352
Mir3584	0.617782	0.310952	-0.766302	-0.766302	-0.766302	2.32677	-0.766302	0.341919	0.234091	-0.766302
LOC499715	1.45126	0.742406	-1.62281	-0.694386	-1.46358	0.908067	0.419169	0.0476158	0.279122	-0.0668672
Sfrp5	1.58156	0.321378	-1.22919	-0.341155	-1.80373	0.95809	0.198524	-0.471359	0.27825	0.50763
Mir3541	2.20843	0.247184	-1.08357	-0.255057	-0.941921	0.476955	-0.204924	0.0855152	0.604539	-1.13715
Spink4	2.55409	0.152285	-0.806628	-0.416403	-0.806628	0.439215	-0.806628	0.120084	-0.0951955	-0.334195
Ifnk	2.06602	-0.415878	-1.44445	-0.826646	-0.24165	1.10639	-0.57624	-0.0854355	0.408522	0.00937474
Scn7a	2.20305	-0.298455	-0.730002	-0.924038	-0.656321	1.22548	-0.327791	0.152328	-0.769343	0.125091
Milr1	0.695446	0.798488	-1.54218	0.344388	0.141644	1.2111	-0.71816	-1.6281	0.841342	-0.143972
Mir542	-0.7315	1.88369	-0.7315	0.577252	-0.7315	1.12094	-0.7315	-0.7315	0.807121	-0.7315
Mir106b	-0.237725	1.33088	-1.10167	-0.248001	-0.65163	0.895152	-0.852392	-1.04112	1.67549	0.231018
Mir144	-0.252857	0.709663	-1.11858	0.402887	-1.11858	1.50022	-0.372044	-1.11858	1.4559	-0.08804
Cyp2d5	0.557689	-0.949357	-1.63056	-0.0932019	0.0903094	1.21317	-0.311989	-0.938208	1.54904	0.513108
Mir673	0.796541	-0.448466	-2.13372	0.22803	0.728387	0.782199	-0.746677	-0.496895	1.26981	0.0207914
Cytl1	0.79231	0.977049	-1.08556	-1.68537	-0.966122	0.960678	-0.552312	0.40804	1.02737	0.123924
Ghrh	1.30204	0.546569	-1.35409	-0.663873	-1.1652	0.67362	-0.870793	-0.417199	1.18507	0.763856
RGD1561282	0.556415	0.117474	-1.09394	-0.969269	-1.09223	1.14037	-0.499829	0.106888	1.93527	-0.20115
Ldhc	1.13371	0.256239	-1.71176	-0.608256	-0.65371	0.826712	-0.859173	0.323647	1.52943	-0.236832
Spta1	0.59609	0.681005	-1.95479	-0.841565	-0.655056	0.753909	-0.368132	-0.0334547	1.5658	0.256192
Vsig1	-0.280184	0.721052	-0.21438	0.398961	-1.77861	-0.27284	0.555234	-1.41115	1.30736	0.97455
Mos	0.512184	1.53093	-0.652958	-1.08938	-1.1324	-0.469801	-0.248012	-0.700648	1.4364	0.813691
Ass1	0.36432	0.700179	-0.788535	-0.736546	-0.990361	-1.14544	-0.335297	-0.160015	1.50982	1.58187
Prokr2	0.569089	0.997555	-1.31259	-1.09475	-0.82793	-0.85736	0.240902	-0.238991	1.40077	1.12331
Crb1	0.548607	0.431728	-0.0903975	-0.450749	-1.18963	-1.26775	0.730092	-1.16098	1.67119	0.777888
Fgf23	0.273397	0.300092	-0.0879589	-0.687752	-1.68271	-0.707463	0.0417153	-0.388991	1.99355	0.94612
Cbr3	1.42537	1.09902	-0.395933	-0.954395	-0.747244	-1.76415	0.147666	0.346387	-0.0906484	0.933938
Mir3589	1.43856	0.0269869	-0.956525	-0.745407	-1.01072	-1.35674	0.495559	0.429806	0.223622	1.45486
Hhip	1.21669	0.715933	-1.41673	-1.93898	-0.297603	0.281724	0.860652	-0.111639	0.143516	0.546441
Fbxo36	1.0244	0.700953	-1.10815	-1.02523	-0.690003	-0.908714	0.826132	-0.831029	0.514962	1.49668
Mir32	0.260432	0.458578	-0.839741	-0.839741	-0.839741	-0.839741	0.549527	-0.839741	0.916846	2.01332
Itgb6	1.15637	0.232772	-1.33606	-0.593006	-1.18772	-0.402803	1.26275	-0.273757	-0.317545	1.459
Ppap2c	1.18892	0.462783	-1.15529	-1.05192	-1.53992	-0.241901	0.556073	0.022868	0.311109	1.44729
Akr1c12l1	1.09405	0.223459	-1.48195	-1.15779	-0.491763	0.0814822	-0.125561	-0.412109	0.358703	1.91147
Akr7a3	0.956354	-0.554558	-1.49886	-1.42709	-0.475955	0.201607	0.832252	-0.152637	0.69422	1.42466
Pdlim3	0.352733	-0.368253	-1.19217	-1.66612	-0.708418	0.626307	0.636869	0.0207551	0.600743	1.69756
Gipc2	0.703306	-0.248449	-0.926689	-0.994774	-1.29858	-0.541116	0.230392	0.0674325	1.37566	1.63282
Erich2	1.72191	-0.12004	-1.13396	-1.32129	-0.0565227	-0.60817	-0.525849	-0.111764	1.11895	1.03673
Id4	1.45432	-0.754891	-1.27392	-1.35608	-0.595904	-0.312833	0.438809	0.362826	1.02068	1.017
Perp	1.26705	0.217565	-0.997029	-1.50776	-0.649974	-0.990158	0.645024	-0.0938187	1.17275	0.936347
Gpha2	1.16766	-0.586411	-0.526791	-1.14447	0.395988	-0.791876	-0.318117	0.0925058	-0.437912	2.14941
RT1-CE3	1.5014	-0.813892	-0.192554	-1.01991	0.31927	-1.08885	-0.0229038	0.507977	-0.84675	1.65621
RGD1560242	1.05505	-1.31237	-0.354838	-1.46735	1.05525	-1.13409	0.24635	0.636193	0.316526	0.959283
Mir30c-1	1.88657	-0.580062	-0.575167	-1.23174	0.573936	-1.22405	0.827223	0.241725	-0.543448	0.625009
Npffr1	2.12448	-0.556892	-0.146423	-1.20507	0.809104	-1.16679	0.0221441	-0.597407	0.168099	0.548756
Mir540	2.23848	-1.39412	-0.0182117	-1.05574	0.58261	-0.0202712	-0.327286	-0.422355	0.538977	-0.12208
Mir764	1.60243	-0.890095	-0.287955	-0.407412	0.843551	-0.494297	-0.782187	-1.09208	1.61819	-0.110145
Clcf1	1.9009	-1.12468	-0.529081	-1.01995	-0.116661	-0.15198	-0.342424	-0.0327613	1.61469	-0.198045
Phldb3	1.8714	-0.396928	-0.340252	-0.748486	-0.720046	-0.483062	-0.169654	-0.818599	1.7926	0.0130199
Scgb1d2	1.95051	-0.438356	-0.89514	-0.86862	-0.780189	0.481134	-0.525878	-0.222064	-0.198741	1.49735
LOC300308	2.10618	-0.755976	-0.956	-0.657748	-0.541875	-0.500197	0.847032	0.114175	0.982244	-0.637831
Crhr2	2.23707	-0.218159	-0.916233	-1.11441	-0.123977	-0.548186	0.631169	-0.840754	0.59885	0.294636
Mir378b	2.4302	-0.178218	-0.769749	-0.801983	-0.211519	-0.172378	0.935558	-0.889405	-0.28797	-0.0545385
Fibcd1	2.15669	-1.03384	-1.02072	-0.96974	-0.319491	-0.521701	0.162257	0.258474	0.662036	0.626041
Prkcd	2.22954	-0.803009	-0.848414	-1.10439	-0.46864	-0.483748	0.034615	0.085599	0.852426	0.506027
Ano1	2.66522	-0.559228	-0.709787	-0.862463	-0.085949	-0.256896	-0.33473	-0.222009	0.314443	0.0513995
Zic2	2.56729	-0.698538	-0.78707	-0.60253	-0.499665	-0.209266	-0.295191	-0.379173	0.399974	0.504167
Tnnt1	1.99982	-0.934204	-0.974404	-0.99938	-0.669466	-0.0299303	1.03764	-0.30208	0.133906	0.73809
Dynlrb2	2.42033	-0.553852	-1.15539	-0.695625	-0.739021	-0.033006	0.366468	0.210722	-0.280721	0.460098
Tas2r137	2.43955	-0.196078	-1.07232	-0.504411	-0.443252	-0.778468	0.396539	-0.436359	-0.0759846	0.670783
Iqch	0.567808	-1.04206	-1.3311	-0.140026	-0.538385	-0.746563	1.39985	-0.0952789	0.211175	1.71458
LOC685157	-0.359307	-1.83624	-0.848188	0.482343	0.0411818	-0.367993	0.871376	0.479719	-0.289552	1.82666
Fam26e	0.624308	-0.81502	-0.624449	0.470397	0.259205	-1.31694	0.366514	-1.47584	1.07404	1.43779
Sftpc	0.442163	-1.35558	-0.37825	0.0391223	0.4585	-1.93483	1.15307	-0.0115409	0.42021	1.16714
Ccdc77	0.907736	0.0806763	-1.04048	1.3923	-1.21642	-0.0104091	1.42112	-1.27012	-0.153333	-0.111071
Cnfn	0.959206	-0.828047	-0.93653	0.818486	0.152962	0.0994813	1.95176	-0.747941	-0.30711	-1.16227
Mir351	1.71604	-0.58164	-1.13201	0.886901	0.775428	-1.13201	0.63145	-1.13201	-0.222719	0.190585
LOC680489	0.220565	-0.518886	-0.402393	-0.0542729	-0.82541	-0.712613	1.70205	-1.1625	1.75492	-0.00145223
Tshb	1.51124	-0.475509	-1.69086	0.221973	-0.911269	0.239249	0.696967	-0.878456	1.19511	0.091557
Slfn3	1.13956	-0.664226	-0.918674	-0.643415	0.32244	-0.249902	1.45998	-1.40897	1.27382	-0.310611
Ctsw	0.757988	-0.11737	-1.47719	0.0146525	0.632287	-1.01129	0.664738	-1.23599	1.68202	0.0901602
Esr2	1.40221	-1.04397	-1.36257	0.184895	0.135623	-1.08418	1.04426	-0.689754	1.09019	0.323295
Mir3562	1.96736	-1.07598	0.128711	0.143877	-1.07598	1.06597	0.538091	-0.349511	-1.07598	-0.266564
Spata22	1.1491	-0.705934	1.35787	0.454965	-1.00397	-0.394793	0.677506	0.262074	-1.85356	0.0567387
Mir3085	-0.097542	-1.01055	2.313	-1.01055	0.0488468	-0.086785	0.475695	0.55602	-0.17758	-1.01055
Mir3583	1.06142	-0.960539	1.61683	-0.960539	-0.960539	-0.960539	1.23793	0.0065398	-0.16863	0.0880638
Mir425	1.74541	-0.756377	0.978208	-0.924198	-0.238554	-0.689309	0.0925881	0.644476	0.634842	-1.48708
LOC498339	1.66333	0.244631	-0.277985	-0.459944	0.241802	-1.73393	-0.815052	1.19471	0.573872	-0.631428
Mir875	1.99719	-0.307453	0.568079	-0.609535	-0.151533	-1.64117	-0.248263	0.964636	0.132561	-0.70451
Brdt	1.31107	0.889826	0.303288	-0.443965	-0.912736	-1.29202	0.706801	-0.49504	1.18107	-1.2483
Tsacc	1.12924	0.548813	0.378204	-0.139462	-0.0825066	-1.83882	0.751789	0.0128806	0.848509	-1.60865
LOC100363531	0.71898	-0.716255	-0.497321	-0.798313	0.985592	-0.65495	1.44373	0.42423	0.774055	-1.67975
Mirlet7f-2	1.4118	-0.0259445	0.42139	-0.532786	0.631478	-0.762853	1.21303	-0.389996	0.0188622	-1.98498
Aanat	1.03243	-0.33518	1.16913	0.237557	0.00109447	-1.77859	-0.373226	-0.726316	1.45177	-0.678671
Rnf133	1.01205	-0.875213	1.02717	0.785714	1.16971	-1.43279	-0.351528	-1.33677	0.321529	-0.319856
Mir336	1.59246	-2.02997	0.379816	0.16829	0.277632	0.524249	0.151247	-0.384841	0.502395	-1.18128
Fam71d	1.77288	-0.76813	1.03322	1.20775	-0.690558	-0.401772	-0.132568	-0.424167	-0.236981	-1.35968
Mir376c	2.15339	-1.15139	0.315155	0.774597	-0.339296	0.0393385	-0.736294	-0.638336	0.561029	-0.97819
Clec2d	0.787579	-1.10484	1.41608	1.06521	-1.03343	-0.865652	-0.491206	1.10334	-0.0151618	-0.86192
Igfbp1	0.913132	-1.43169	1.15918	1.3072	-0.759555	-1.36507	0.7046	-0.308566	-0.172575	-0.0466587
Cyp2d1	-0.330803	0.768067	-0.644244	-0.391022	1.81693	-1.24866	-1.38467	0.121658	0.87506	0.417686
Ccl3	1.52682	0.550365	-1.12193	-0.65823	1.34419	-0.632896	-1.06185	0.854595	-0.0211933	-0.779869
Foxh1	0.745174	1.05342	-1.61129	-0.950006	1.34637	-0.18651	-1.08883	0.379641	0.708465	-0.396442
Foxa3	-0.11508	2.18173	0.69751	-0.731359	0.330499	-1.41577	-0.704451	0.322081	-0.690066	0.124903
Mir3578	-0.364372	2.34039	0.496062	0.577839	0.222174	-1.22959	-0.354985	-0.650846	-0.802619	-0.234046
RGD1359334	-0.20893	1.7637	0.508125	0.308973	0.638964	-0.81185	-0.276998	-1.85149	-0.712541	0.642042
Apoa2	0.328051	0.558824	-0.515288	-0.255202	2.48044	-0.369695	-0.994912	-0.254626	-0.951229	-0.0263577
Nr1i2	0.42255	0.659046	0.861798	0.137042	1.81089	-0.813602	-1.69846	-0.287884	-0.299565	-0.791815
Mir497	-0.758586	1.52811	-0.758586	1.00485	0.721926	-0.758586	-0.758586	1.29663	-0.758586	-0.758586
Il21	-0.191425	1.43179	-0.0787732	0.918966	1.63052	-0.948374	-0.948278	-0.501964	-0.160182	-1.15228
LOC689766	-0.339357	1.78547	-0.0581102	1.07483	0.749662	-1.24868	-1.50646	-0.187628	-0.329892	0.0601679
Mir181b1	0.00595099	1.24307	0.887139	-0.23749	0.440244	-0.56318	1.51975	-0.850047	-1.02523	-1.42021
Tfec	0.762112	1.42501	-0.168755	-0.314488	0.590813	-0.99195	1.50247	-0.964295	-1.07275	-0.768164
Lhx4	-0.257725	0.42922	0.558386	-0.224761	0.0557836	0.824655	1.32855	-2.03073	0.547544	-1.23092
Mrgprb5	-0.39081	1.72239	1.03497	-0.433297	-0.343798	-0.015192	1.13911	-1.45752	-0.24534	-1.01052
LOC500331	1.13537	0.210443	0.0430194	-0.198189	-1.36485	-0.98451	1.863	0.433222	-1.06273	-0.0747718
Mir346	0.128852	1.21994	-0.829101	-0.259181	-1.15754	-0.464348	2.18262	-0.221774	0.0103807	-0.609855
Dpys	0.0887544	1.57882	-1.31389	-1.13253	-1.00118	0.962203	0.994919	0.385588	0.0829857	-0.645672
Fgf5	0.568429	1.9653	-1.52356	-0.591886	-0.449455	0.886179	0.0685343	0.340675	-0.288799	-0.975418
Mir455	0.254713	1.36135	-0.865061	0.144214	-0.865061	1.16064	1.40439	-0.865061	-0.865061	-0.865061
Tsx	0.230124	1.58108	-0.677503	-0.0383897	-1.28964	1.53714	0.303766	0.250936	-0.897328	-1.00018
Ifng	0.672077	0.50133	0.554466	0.744022	-0.79038	1.06878	0.895922	-0.677452	-1.50146	-1.4673
Mir328	0.102049	1.79883	0.410034	0.338837	-1.25174	0.245307	0.842509	0.0176462	-1.25174	-1.25174
Mir6334	0.975628	0.501824	0.787073	-0.642389	-0.249321	0.738589	1.06383	-0.824189	-2.06484	-0.286204
Ncr3	0.378486	1.28272	0.167053	-0.608988	0.123467	0.537461	0.85951	0.505781	-1.9744	-1.27109
LOC498231	-0.354848	1.17428	0.941721	-1.38716	-0.0206217	-0.441832	0.548416	-1.63612	1.22805	-0.0518842
Sebox	0.786841	0.74784	1.32858	-1.75714	-1.22548	-0.62848	0.0986696	-0.539115	0.775524	0.412758
Mir337	-0.362583	0.330428	1.62498	-0.944043	-0.369242	-0.944043	-0.485275	-0.944043	1.71071	0.383107
Mir872	0.805	0.0560714	0.946625	-1.55381	-0.132514	-0.170519	-0.968051	-0.912816	1.7893	0.14071
Mir324	0.160065	0.566427	1.80969	0.169549	-1.20597	-1.38064	-0.749924	-0.652146	0.342641	0.940312
Wfdc11	-0.205558	1.73966	1.06089	-0.107216	-0.698811	-1.41083	-0.136907	-1.25417	0.181762	0.831171
Dbil5	0.738554	1.57026	0.347611	0.0946828	-0.554794	0.289815	-1.74998	-1.27352	0.833734	-0.296358
Mir181b2	0.343777	1.63007	0.0169113	0.195257	-0.987377	0.973932	-1.27335	-1.55718	0.320301	0.337652
Magix	0.575314	1.90452	0.686661	-0.477664	-1.65301	-1.15331	-0.0762085	-0.327861	0.383805	0.137755
Gpr143	0.701323	2.22205	0.33124	-0.539116	-0.816842	-1.05571	-0.847907	-0.650819	0.452365	0.203423
Gsta4	0.00617332	2.45425	0.125409	-0.468619	-0.578175	-0.829556	-0.948493	-0.638557	0.553621	0.323946
Il17re	0.399537	1.952	-0.27666	-0.571239	-1.341	0.184823	-0.602893	-1.13781	0.408436	0.984809
Taar8a	-0.13262	2.29559	-0.0941151	0.0505683	-1.05368	-0.319203	-1.00934	-0.889224	0.48642	0.665599
Mt4	-1.17807	0.744707	0.877036	0.375285	-1.04115	-0.49079	-1.08479	-0.30389	1.87091	0.230757
LOC171573	-0.234447	1.64981	1.13118	-1.12353	-0.58405	0.174514	-1.15085	-0.614605	1.18986	-0.437877
Slc38a8	0.0674443	2.23513	0.868089	-1.10261	-0.418881	-0.564544	-0.958344	-0.336896	0.596257	-0.385645
Omp	-0.452033	1.37314	1.30539	-0.122949	-0.907549	-0.307178	-0.620217	-0.9054	1.51544	-0.878644
Smlr1	-0.97216	1.73976	1.19387	-1.03984	-0.904913	-0.161583	0.0286752	-0.421284	1.09149	-0.554017
Mir543	1.81723	0.333535	-0.333754	-0.319232	0.359989	-0.188111	0.851521	-1.37964	-1.55263	0.411096
Tssk2	2.06674	-0.119696	0.331814	-0.357396	0.249418	-0.754266	0.587596	-1.44964	-1.06622	0.511647
Dnaaf1	2.07582	0.174599	0.777387	-0.430384	0.187044	-1.41467	0.342842	-0.339715	-1.26059	-0.112333
Hsd11b2	2.28749	0.238925	0.59494	-1.47277	-0.463602	-0.510349	0.448717	-0.419561	-0.560333	-0.14346
Mir879	2.5476	-0.574799	0.713336	-0.574799	-0.574799	-0.574799	0.0729728	-0.574799	-0.574799	0.114885
Mir6324	0.719167	0.465146	0.925133	-0.0874921	1.69038	-0.864095	0.3464	-0.813224	-1.49232	-0.889097
Cetn1	1.73054	-0.409565	0.517163	-0.568612	1.2968	-0.914632	-0.111936	-1.47687	-0.547605	0.48472
Obp1f	0.78866	0.423311	1.01571	-0.648739	1.60532	-0.888246	-0.467156	-1.08973	-1.29189	0.55275
Creb3l4	1.28564	-0.597074	-0.893214	-1.52431	1.27534	0.508762	0.113218	0.0068261	0.901274	-1.07646
Nrtn	1.87045	-0.684706	-1.34574	-0.975795	1.06969	0.41377	0.711481	-0.170125	-0.335843	-0.553185
Galr3	1.72033	-0.883358	0.436729	-0.900658	1.40262	-1.00794	-0.462207	-0.249168	0.678095	-0.734439
LOC685391	1.95563	-0.0585962	-0.0737964	-0.396741	1.48872	-1.25749	-0.954854	-0.20199	0.00807174	-0.508959
Mir125a	1.96522	-0.465845	-0.807772	-0.248227	1.36502	-0.885182	-0.808726	-0.448265	0.736652	-0.402877
Mir448	2.07808	-0.378377	-1.13358	-0.377708	0.622951	-0.0636991	-0.143203	-0.533284	1.0624	-1.13358
Olr1096	2.1012	-0.00989062	-0.382802	0.426288	0.862433	-0.781153	-0.404397	-0.914221	0.417466	-1.31492
Glra1	2.11097	-0.528894	0.00408218	0.0737019	1.22699	-0.216191	-0.813883	-0.213718	-1.39095	-0.252102
Cldn9	2.25362	-0.152782	-0.447067	0.0367932	0.798843	0.456884	-0.158854	-0.676433	-1.31891	-0.792093
Ntn1	2.45804	-0.223617	-0.0183496	0.626975	0.376657	-0.192509	-0.627743	-0.848694	-0.678105	-0.872651
Glod5	2.23708	0.41451	0.384661	-0.786365	0.754603	-0.767951	-0.124943	-0.387496	-0.511247	-1.21285
Mir181c	1.83878	-0.292015	1.16102	-0.365301	1.01851	-1.15075	-0.892707	-0.031697	-0.824537	-0.461307
Kcnn4	0.48279	1.59061	-1.02448	-1.77559	-0.0753791	-0.688447	-0.264795	0.482834	1.10642	0.166037
RT1-M5	0.90054	1.86734	-0.405482	-1.24054	0.0490692	-1.25376	-0.523651	0.2446	0.896797	-0.534913
Il7	0.622892	1.23085	0.424857	-1.60245	-0.55804	-0.756248	-1.20361	0.08106	1.35997	0.400708
C1qtnf7	1.4881	1.56252	-0.263171	-1.14696	-0.723116	-0.463979	-1.00732	-0.0759287	1.02286	-0.39301
Rrh	1.4149	0.916869	0.868857	-0.731731	-1.05211	-0.319954	-1.51276	-0.0265502	1.01834	-0.575853
Cst7	1.00132	1.14554	-0.0503851	-0.711603	0.498583	-0.716022	-0.822614	-1.47896	1.54374	-0.409602
Gjb3	0.268515	0.855905	0.104929	0.0411793	0.843662	-1.20076	0.179587	-1.78685	1.479	-0.78517
Tdh	0.468302	2.05261	-0.191467	0.0695372	0.113665	-1.44398	-1.08151	-0.458799	0.920143	-0.448499
Fgf21	1.45262	1.17376	-0.464631	0.22567	0.886636	-1.58201	-1.17762	-0.281929	0.365019	-0.597506
LOC687707	0.578418	0.692551	-0.0389252	0.536282	1.12253	-1.63396	-1.24488	-0.748654	1.25862	-0.521977
Rhod	1.07781	0.760944	0.256489	1.05083	-1.4475	-1.35437	-0.82316	-0.180047	1.11453	-0.455519
Gimap4	1.27578	0.560882	1.23083	-0.576879	-1.11029	-1.72164	-0.606635	-0.040181	0.772852	0.215279
Stpg2	1.76708	0.764732	0.530536	-0.0833885	-0.918278	-1.61709	-0.567042	-0.66117	0.881927	-0.0973079
Pate2	1.91737	0.0164196	-0.389724	0.659672	-1.4432	-0.233924	-0.210508	-1.15259	1.08013	-0.243647
Pabpc4l	2.10004	0.63709	-0.698598	0.166119	-0.515875	-1.22434	-0.267514	-0.858029	0.992693	-0.33159
Mir365	2.03565	0.339635	-0.823888	0.243573	-0.823888	-0.823888	-0.823888	-0.823888	1.03456	0.466027
Mir708	1.73098	0.679029	-0.796321	-0.226846	-0.354731	-0.628233	-1.00635	-1.1345	1.38238	0.354589
Prr22	0.999506	1.05557	-0.559413	-0.516519	-1.13456	-0.514727	0.477746	-1.04879	1.77306	-0.531874
Mir471	0.729077	1.15971	-0.724578	0.539815	-0.724578	-0.724578	-0.724578	-0.724578	1.91887	-0.724578
Scp2d1	1.11621	0.253771	-0.11287	0.357346	-0.184415	-1.55947	-0.652165	-0.796989	1.9676	-0.389014
Mirlet7c-2	0.661265	1.5623	0.567578	-0.558713	0.642209	0.198045	-1.71332	-0.858102	0.536305	-1.03756
Mirlet7d	0.46165	1.46355	0.795913	-0.196222	-0.605915	0.862956	-1.01645	-0.294117	0.417344	-1.88871
Acr	0.744761	0.0632418	1.98625	0.263889	0.602026	-0.361175	-0.858524	-1.71198	-0.351671	-0.376822
Mir129-1	1.49186	0.304506	2.05483	-0.551859	-0.0773756	-0.820096	-0.512432	-0.508239	-0.663165	-0.718024
Fabp2	-0.344142	0.535835	2.07545	0.568434	-0.794751	0.417842	-0.855228	-0.141037	0.0864178	-1.54882
Cda	0.284286	0.620297	2.3404	-0.170256	-0.122686	0.127403	-1.4355	-0.421555	-0.536422	-0.685968
Prnd	0.0557136	1.11341	1.96671	-0.0153783	-0.0188686	0.352494	-1.45477	-1.02472	-0.239228	-0.73536
Ccl17	-0.273368	1.23977	2.14134	-0.487453	-0.722677	-0.870175	-0.313676	-0.916751	-0.302485	0.505478
LOC680227	-0.391643	0.664218	2.67619	-0.401795	-0.440305	-0.413533	-0.414642	-0.410774	-0.433622	-0.434092
RGD1311447	-0.427832	1.5185	1.8637	-0.174025	0.269017	-0.623434	-0.617607	-0.527445	0.0897825	-1.37066
Gpbar1	0.539817	1.64046	1.71385	-0.228687	-1.05295	-0.5641	-0.423586	-0.74008	0.0487964	-0.933525
Mir466d	-0.0139656	1.1151	2.14376	0.384564	-0.520829	-0.485988	-0.232282	-1.34964	-0.31027	-0.730445
Mir5132	-1.23175	0.815253	1.43393	1.74643	-0.191448	-0.584985	-0.273709	-0.717047	-0.146648	-0.850026
Hspb3	-0.819207	0.237719	0.772818	2.38624	0.291966	-0.869357	-0.262852	-0.377129	-0.637595	-0.722599
Pparg	-0.487905	0.405363	1.03725	2.36066	-0.591485	-0.630587	-0.402557	-0.800442	-0.480138	-0.410159
Tnfrsf17	0.337394	1.12658	1.27072	1.06227	0.447976	-1.20349	-0.0721067	-1.10298	-0.571682	-1.29468
Haao	0.346008	0.771215	0.858862	1.89668	-0.72084	-0.909453	0.256647	-1.37031	-0.457057	-0.671749
Rpl39l	0.707559	0.221497	0.856035	1.75182	-0.130568	-0.980036	0.534652	-0.533779	-0.935429	-1.49175
Trim63	-0.583536	1.00661	1.13325	1.02766	-0.243636	1.22613	-0.370881	-1.24288	-0.698568	-1.25414
Kiss1	-0.577284	1.6891	1.20984	0.993029	0.114871	-0.0187178	-1.3496	-0.846934	-0.79994	-0.414364
Gngt2	-0.49736	2.02044	0.597284	0.530331	0.208628	0.675575	-0.363792	-1.02641	-0.919328	-1.22536
Rhbg	-0.874523	2.03377	0.584371	1.01249	0.0923179	0.363175	-0.866994	-0.806686	-0.827858	-0.710061
RGD1561648	0.488938	0.302504	0.135108	1.69813	0.769725	0.636522	-0.711742	-1.20377	-0.520693	-1.59472
Rhbdl2	1.06153	0.799954	0.849398	1.56627	-1.37999	-0.205829	-0.817044	-0.496781	-1.04139	-0.336121
Serpini2	1.53272	0.555393	0.84314	1.38848	-0.889368	-0.235307	-1.0218	-1.05125	-0.75916	-0.362856
F2	1.50564	-0.287339	1.0713	1.36354	-0.380048	-0.641317	-1.47395	0.0536209	-0.306882	-0.904568
Pabpc6	0.967056	0.308697	0.34674	2.12073	-0.932178	-0.524419	-1.07494	-0.118241	-0.0773997	-1.01604
Cd2	0.202892	1.81033	0.741548	1.34969	-0.673742	-0.684128	-1.02188	-0.267943	-1.05312	-0.403642
Fabp12	-0.160561	1.91144	0.51168	1.51769	-0.262665	-0.508815	-0.633458	-0.494274	-1.02051	-0.860526
Procr	0.17467	2.00874	0.798885	1.05742	-0.328513	-0.366573	-0.88637	-0.563473	-0.810377	-1.08441
Spdef	0.123555	1.81345	0.880412	1.2818	-0.174487	-0.513349	-0.67746	-0.787482	-0.900181	-1.04625
Myl1	0.108489	1.39871	1.51184	1.05314	-0.820843	-0.369	-0.948035	-0.769603	-1.15585	-0.00884639
Gprc5a	-0.204091	1.21214	1.14156	1.7866	-0.76202	-0.410445	-0.652392	-0.376159	-1.1611	-0.574084
Naglt1	-0.180856	1.06121	1.53545	1.61442	-0.481868	-0.715232	-0.757632	-0.426344	-0.918971	-0.73017
Tppp3	-0.0727728	1.29577	1.19995	1.71375	-0.660005	-0.662331	-0.873825	-0.738015	-0.730303	-0.472219
Bmp8a	1.73048	0.716748	0.703496	0.592708	-0.317649	0.379422	-0.395683	-1.19803	-0.679467	-1.53203
Haus1	1.37809	1.50518	0.29232	0.646686	0.00104144	-0.101023	-0.475726	-1.38594	-0.459516	-1.40112
Rhoj	1.04658	1.20295	0.509546	1.19005	-0.134107	0.413355	-1.17684	-0.865159	-0.907026	-1.27935
Casp6	1.05885	0.701382	0.587875	0.909247	0.383251	0.893003	-0.894658	-1.07552	-1.39901	-1.16441
Spem1	1.27378	1.02189	0.679724	0.583556	0.167026	0.667568	-0.960041	-0.825193	-1.14159	-1.46672
Angptl4	1.01229	1.35159	0.0815644	0.948472	0.417192	0.333532	-0.674106	-0.609929	-1.29068	-1.56992
Cdkn1c	1.5364	1.46161	-0.197594	0.416136	0.312307	0.397349	-0.915366	-0.662692	-1.14612	-1.20204
Madcam1	1.25202	1.83439	-0.0681499	0.729557	0.0718158	-0.121552	-1.01473	-0.832377	-0.73177	-1.1192
Tnfrsf26	0.423361	0.918364	0.739994	2.02138	-0.87712	-0.392631	-0.863118	-1.1246	-0.585702	-0.259924
Mir363	0.632314	0.606001	0.734439	1.94446	-0.865409	0.40983	-0.865409	-0.865409	-0.865409	-0.865409
Sfrp2	0.614076	0.6044	0.793958	2.02369	-0.295753	-0.116576	-0.984233	-0.848213	-1.15854	-0.632818
Lxn	0.299096	0.945351	1.36115	1.61009	-0.210456	-0.371525	-1.15001	-0.759891	-0.904818	-0.818988
Igbp1b	0.270656	0.710804	1.34223	1.84066	-0.55015	-0.255855	-0.790732	-0.882609	-0.983671	-0.701341
Lsm11	0.18856	0.523084	1.24393	1.95028	-0.118539	-0.18452	-0.793769	-0.795686	-0.976458	-1.03688
Ccdc116	1.07979	0.78538	0.877978	1.46565	0.0658119	-0.445539	-1.01581	-1.23796	-0.406719	-1.16858
Mgst2	1.19348	0.299905	0.918624	1.05876	0.451445	0.25804	-0.309158	-1.29068	-1.00761	-1.5728
Spata3	1.21486	0.675851	0.769475	1.32834	0.065405	0.0745606	-0.649965	-1.25116	-0.77273	-1.45463
Grap	0.497429	1.06011	0.981789	1.40269	0.101488	0.122163	-1.08464	-0.618949	-1.43301	-1.02908
Il20ra	0.502366	1.03436	0.685601	1.74227	0.00913283	-0.0238072	-0.988382	-0.567431	-1.1389	-1.25521
Bdkrb2	0.626051	1.53837	0.552688	1.0287	0.436374	-0.0651411	-1.06844	-0.545508	-1.48735	-1.01575
Gch1	0.654165	1.23015	0.214525	1.56948	0.434288	-0.164004	-1.02514	-0.421288	-1.23753	-1.25465
Ctla2a	1.1473	1.01742	1.16529	0.848624	-0.0819887	-0.0172619	-1.28373	-0.532066	-1.31953	-0.944051
Pm20d2	1.29061	0.788401	1.24432	1.00212	-0.063815	-0.246832	-0.915461	-0.841505	-1.13364	-1.1242
Prdm1	1.12741	0.625209	1.34546	0.954609	0.1305	0.0508881	-0.963859	-0.84055	-1.28461	-1.14505
Col6a2	1.4283	0.805844	1.00031	0.674648	0.417301	-0.00482107	-0.999449	-1.07292	-1.148	-1.10121
Fam57b	0.959017	1.17538	0.769863	0.960651	0.237323	0.219826	-0.60627	-1.085	-1.12403	-1.50676
Hr	0.945189	0.988862	1.00313	1.09008	0.365525	-0.0353323	-0.898572	-1.11329	-1.14471	-1.2009
Slc35c1	1.02912	1.10443	1.13943	0.928281	0.188032	-0.189864	-0.814109	-1.08782	-1.19524	-1.10227
Col4a1	1.0788	1.30344	0.80486	0.800526	0.269533	0.0792865	-1.08781	-0.87978	-1.12699	-1.24186
Fzd6	1.1683	1.18139	0.814444	0.90798	0.247064	-0.0659221	-0.798773	-0.937641	-1.22849	-1.28835
Slc31a1	1.12473	1.17081	0.957146	0.9525	0.00100114	0.0171346	-0.922224	-0.913575	-1.14253	-1.24499
Msantd1	1.39359	0.685882	1.29289	1.02856	-0.18418	-0.506714	-0.836225	-1.20329	-0.723893	-0.946625
Sctr	1.41512	0.974861	1.27676	0.647123	-0.0259583	-0.420477	-0.731074	-1.1033	-1.05069	-0.982364
Igsf21	0.576016	1.49815	1.30827	0.78997	0.150164	-0.354471	-1.0205	-0.997019	-1.00753	-0.943045
Sppl2b	0.894724	1.33194	1.1865	0.87669	0.0685559	-0.303313	-1.17289	-0.933483	-0.917156	-1.03156
Inha	1.07217	1.50805	1.15978	0.479008	0.158977	-0.619234	-1.10297	-0.887677	-0.771427	-0.996672
Pcdha8	1.26809	1.28985	0.925718	0.794299	0.193216	-0.57484	-0.974845	-1.19915	-0.837888	-0.884454
Cdh13	1.18712	1.46462	0.988715	0.757925	-0.159927	-0.472443	-0.992656	-1.1421	-0.704747	-0.926501
Nacad	1.09566	1.24234	1.19821	0.921328	-0.214653	-0.387995	-0.994174	-1.05015	-0.755796	-1.05477
Ptn	1.27799	0.665507	0.95036	1.51056	-0.450896	-0.241111	-0.829346	-0.848764	-1.0182	-1.01611
Gys2	1.06268	0.447109	1.31775	1.54916	-0.512826	-0.34875	-0.918457	-0.671229	-0.994685	-0.930756
Plch1	1.10531	0.699345	1.25578	1.47213	-0.56599	-0.560219	-0.794655	-0.915053	-0.885448	-0.811202
Kcne1l	0.93107	0.950368	0.893464	1.51008	-0.236821	-0.0629187	-0.718486	-1.12776	-0.981344	-1.15765
Filip1	0.948584	0.579788	1.33414	1.29445	-0.173431	0.112397	-0.802638	-1.15738	-1.04597	-1.08994
Slc16a7	0.925853	0.466788	1.32614	1.4151	-0.15267	-0.0734325	-0.489478	-1.1306	-1.12958	-1.15813
Dusp18	0.861312	0.607891	1.07776	1.52679	-0.0133698	0.0511207	-0.755942	-0.955263	-1.08085	-1.31945
rnf141	0.692279	0.428882	1.22135	1.59445	-0.0812748	0.185842	-0.649246	-1.09566	-1.18336	-1.11326
Cckar	0.646294	1.00315	1.48819	1.32878	-0.388615	-0.794544	-0.973314	-0.973314	-0.555756	-0.780874
Col14a1	0.604253	1.20557	1.31436	1.40412	-0.661119	-0.672428	-0.762419	-0.908247	-0.649047	-0.875041
Cd40	0.684506	1.13059	1.19329	1.25749	-0.447952	-0.0479126	-0.848403	-1.09435	-0.434974	-1.39228
Hcrtr1	0.219916	1.38294	1.24111	1.3046	-0.318846	-0.0101523	-0.944562	-0.780616	-1.05821	-1.03618
Nod2	0.439357	1.54028	0.829428	1.30307	-0.181251	0.0334765	-0.848342	-0.889756	-1.22523	-1.00103
Grp	-0.157054	1.65338	1.28614	1.22736	-0.351524	-0.261495	-0.838241	-0.819507	-0.906462	-0.832603
St3gal1	0.372419	1.60078	1.27945	0.969638	-0.0777845	-0.40881	-0.780863	-1.08294	-1.01944	-0.852451
Col9a1	0.396643	1.21564	1.60719	1.11644	-0.357561	-0.366521	-0.933871	-0.963231	-0.817754	-0.896974
Slc4a5	0.381648	1.41572	1.34851	1.2187	-0.404853	-0.361463	-0.980837	-0.935528	-0.831923	-0.849975
Adam19	0.488392	1.0399	1.41037	1.22566	-0.233648	0.00752333	-0.762053	-0.881448	-0.879476	-1.41523
Mrap	0.409516	1.01992	1.67635	1.04062	-0.0589854	-0.173916	-0.876004	-0.890809	-1.0633	-1.0834
Nrarp	0.731198	0.964848	1.45693	1.17167	-0.125969	-0.241919	-1.00883	-1.15716	-0.848504	-0.942272
Pdzd2	0.850615	1.0318	1.32339	1.20004	-0.147648	-0.386338	-0.906177	-1.20044	-0.761945	-1.00329
Gjd2	0.727189	0.933938	1.29695	1.47461	-0.290248	-0.449326	-0.750741	-0.913547	-1.01394	-1.01489
Kif21b	0.760638	0.861401	1.36896	1.35521	-0.133315	-0.296847	-0.891162	-1.01543	-0.908199	-1.10126
Arhgdig	0.497604	1.32656	1.25356	1.26312	-0.182718	-0.355051	-0.851481	-0.827058	-1.07745	-1.04708
Pou3f1	0.645521	1.17171	1.24404	1.30916	-0.211901	-0.28293	-0.796366	-0.896652	-1.04709	-1.13549
Pak6	0.754396	1.30471	1.08208	1.18787	-0.0928707	-0.188631	-0.991801	-1.00519	-0.970344	-1.08021
Tmem163	0.595542	1.40161	1.17977	1.09927	-0.0310918	-0.262001	-0.986207	-0.844274	-1.01061	-1.14202
Tdg	1.00574	0.959075	1.08163	1.27126	-0.186014	-0.047079	-0.83373	-0.947017	-1.15169	-1.15217
Zfand2a	0.853365	1.0794	1.16975	1.17174	-0.0782553	-0.0573006	-0.875354	-0.925915	-1.18589	-1.15155
Bdh1	0.485856	0.92932	1.32454	1.38365	0.0285942	-0.0751332	-0.878314	-0.913298	-1.07805	-1.20716
Slc16a1	0.721742	0.962977	1.33085	1.13247	0.0993505	-0.0213116	-0.963113	-1.00188	-1.14069	-1.12038
Dmrtc1c1	0.592742	1.43019	0.872796	1.4318	-0.0676181	-0.672454	-0.714087	-0.963797	-0.764284	-1.14528
Slc12a8	0.632891	1.4255	1.01491	1.37741	-0.30946	-0.608008	-1.0756	-0.769563	-0.825493	-0.86259
Hs3st5	0.980461	1.13045	1.35108	1.01976	-0.259855	-0.549113	-0.620866	-0.884661	-1.01362	-1.15364
Zmym6nb	1.13659	1.2177	0.809207	1.23248	-0.0853595	-0.461604	-0.881734	-0.955005	-1.24809	-0.764186
Calb2	0.899548	1.41417	0.772895	1.38395	-0.465349	-0.354491	-0.870841	-0.89365	-0.952019	-0.934206
Gabra5	0.993985	1.20034	1.05619	1.2574	-0.405874	-0.356589	-0.727071	-0.914934	-1.10036	-1.00308
Sema3c	0.785239	1.27123	1.12147	1.3122	-0.310248	-0.538086	-0.763608	-0.7721	-1.10306	-1.00303
Nkx1-2	0.690984	0.980179	0.641063	1.44609	0.509054	-0.358145	-0.248848	-0.91676	-1.31643	-1.42719
Pik3r6	0.265855	0.339064	0.969962	1.64536	0.895889	-0.184284	-0.654199	-0.754225	-0.988676	-1.53474
Prg2	0.490516	0.546293	1.24769	1.3629	0.234979	0.387829	-0.739506	-1.47992	-1.05008	-1.0007
Dnmt3a	0.429034	0.414958	1.35948	1.25989	0.545315	0.349765	-0.948127	-1.05672	-1.13658	-1.21702
Hsbp1	0.114198	0.274798	1.4076	1.44665	0.598517	0.272858	-0.770156	-0.912161	-1.11262	-1.31968
Angpt2	0.917273	0.634135	1.21012	1.08054	0.454111	0.113613	-1.088	-1.11131	-0.957759	-1.25273
Slc16a14	0.822086	0.445017	1.48468	1.14766	0.375534	-0.0702906	-0.961257	-0.953276	-1.10255	-1.1876
Myct1	0.838847	0.846888	1.36473	0.729748	0.104292	0.53085	-1.08512	-1.00521	-1.18003	-1.145
Slc6a13	0.662155	0.789119	1.00801	1.14422	0.361105	0.536291	-1.08516	-1.00024	-0.984014	-1.43149
Bik	0.447063	0.679897	1.39524	0.780564	0.350381	0.590304	-1.16945	-0.297492	-1.39392	-1.38259
Wdr86	-0.165664	1.26233	0.979448	0.778228	0.831913	0.603237	-1.31281	-0.802169	-0.971136	-1.20337
Il2rg	0.0815942	0.994424	1.30554	1.15667	0.375826	0.372708	-1.10351	-0.878385	-1.01743	-1.28745
Mdfi	0.116426	1.08247	1.25967	1.10383	0.160274	0.558631	-1.19115	-1.02292	-0.846816	-1.22041
RGD1565166	0.183764	0.551917	0.810816	1.05469	0.693069	1.01021	-0.521232	-0.785627	-1.56673	-1.43088
C1qtnf6	0.348917	1.25847	0.947265	0.898392	0.208518	0.715662	-0.750801	-0.97064	-1.3595	-1.29628
Fbln5	0.487396	0.90364	0.672863	1.16814	0.32112	0.934669	-0.949294	-0.955577	-1.26202	-1.32094
Plaur	-0.124888	1.45895	1.19948	0.288729	0.734533	0.4325	-1.31906	-1.38686	-0.396427	-0.886958
Gimap1	0.521822	1.34245	0.701003	0.925134	0.928335	-0.156688	-1.33341	-1.01595	-0.794218	-1.11848
Pdlim1	0.702666	1.26151	1.42325	0.314973	0.616251	-0.308886	-1.06576	-0.553286	-1.28232	-1.1084
Cpg1	0.16913	0.503652	2.06079	1.08375	0.103239	-0.769126	-1.03978	-0.580859	-0.993367	-0.537423
Mir1249	0.27707	0.950251	2.00696	0.721437	0.0416002	-0.650502	-1.18051	-0.801163	-0.88223	-0.482915
Ubash3a	0.375895	0.846062	1.82151	1.04452	0.00986338	-0.592264	-1.31677	-0.902293	-0.704535	-0.581985
Cwh43	0.0763006	0.739247	1.77293	1.15777	0.232552	-0.461698	-0.795801	-1.10487	-0.290391	-1.32604
LOC100361092	-0.0173652	1.04949	1.77087	0.529808	0.459406	-0.169091	-0.834431	-1.19461	-0.145874	-1.4482
Gabra6	-0.502822	-0.0488412	1.63941	2.04103	-0.52906	-0.299585	-0.816797	-0.215501	-0.587248	-0.680587
Gsta5	-0.625274	0.149858	2.33375	1.18832	-0.391777	-0.340566	-0.876836	-0.502125	-0.478495	-0.456846
Msln	-0.602924	0.345778	1.95233	1.48554	0.158282	-0.250496	-0.879264	-0.659849	-0.805191	-0.744209
S100a3	-1.02927	0.124065	1.82113	1.69316	0.0505196	-0.214251	-0.844931	-0.814765	-0.452345	-0.333312
Cps1	0.268937	0.86177	1.63397	1.08983	-0.608284	0.419574	-0.570554	-0.640965	-1.09818	-1.3561
Lcn2	0.338255	0.492012	1.64351	1.25123	-0.21313	0.46675	-0.799946	-0.800915	-1.13755	-1.24022
Bcl2l11	-0.320208	0.206718	1.52042	1.46495	0.3143	0.603958	-0.445253	-1.05854	-1.16543	-1.12091
Gng7	-0.094379	0.254192	1.39996	1.76055	0.286662	0.2177	-0.751032	-1.03445	-0.909667	-1.12953
Chia	-0.110289	0.23931	1.59062	1.6127	-0.143122	0.52064	-0.781102	-0.819699	-1.08667	-1.02238
Clrn1	-0.0298131	0.498907	1.59879	1.60294	-0.0873235	0.191475	-0.9031	-0.883529	-1.05491	-0.933437
Bank1	0.671583	0.0421419	1.93252	1.31922	-0.475893	-0.21317	-0.673045	-0.736513	-1.10998	-0.756857
Cbln4	0.900809	0.443081	1.66398	1.16059	-0.476963	0.110442	-1.04689	-0.836315	-0.976301	-0.942428
Cdkn1a	-0.0644091	0.386893	1.85433	1.3864	-0.0641683	-0.169659	-1.08063	-0.117585	-1.05774	-1.07342
Cytip	0.294111	0.67163	1.93183	1.24698	-0.572545	-0.314115	-0.843153	-0.555191	-0.908435	-0.951112
Krt13	-0.0562264	0.154146	2.13886	1.33696	-0.410881	-0.0786281	-0.597628	-0.754355	-0.797823	-0.934424
Trpv3	1.46812	-0.236821	1.70601	0.706654	0.277123	-0.636438	-1.12781	-0.641069	-0.577326	-0.938433
Crisp1	1.0241	0.201183	1.20032	1.50809	0.112324	-0.275748	-0.670091	-0.904367	-1.56119	-0.634626
Wdr63	1.22018	-0.0876352	1.45728	1.19618	0.32956	-0.336532	-0.604613	-1.01955	-1.06471	-1.09016
Dmkn	0.210436	-0.213776	2.26009	0.740379	-0.235892	0.445623	-1.18495	-0.406132	-0.557705	-1.05808
Sytl3	1.42499	0.014729	1.68713	0.585358	-0.522245	0.403414	-0.998888	-0.624897	-1.07637	-0.893209
Col7a1	0.756444	0.182788	1.54935	0.972452	-0.0537726	0.610493	-1.47212	-0.412677	-0.892665	-1.2403
Fam19a4	1.19216	0.47647	1.38369	0.800849	-0.15577	0.410463	-1.43915	-0.876959	-0.61512	-1.17662
Bco2	1.84214	-0.142807	1.57411	-0.163936	-1.22702	-0.300807	-0.245467	-0.735089	-0.893885	0.292761
Cd46	1.90236	0.642758	1.3146	-0.146683	-0.913897	-0.459499	-1.13928	-0.906873	-0.21158	-0.0819064
Coch	2.01178	0.461662	1.36441	0.0902132	-1.02076	-0.537091	-0.79028	-0.676177	-0.608855	-0.294908
Hpx	2.00231	0.849649	0.800808	-0.167648	-1.32618	0.202758	-1.0401	-0.659847	-0.508975	-0.152769
Slurp1	2.0303	0.73399	1.13353	-0.719724	-1.0344	-0.292805	-0.58474	-0.620706	-0.794431	0.148981
Drd5	1.93692	-0.444339	1.25739	-1.06213	-0.754692	0.034964	-0.68379	0.113148	-0.977061	0.579584
Mir450a	1.86102	-0.175733	0.818991	-0.28558	-1.34927	0.163677	-1.34927	-0.500376	-0.0926291	0.909177
Atp6v1e2	1.33837	-0.731718	1.48551	-1.29077	-0.507054	0.64179	-1.38936	0.145487	0.41144	-0.103692
Mir377	1.64732	0.46008	-0.272995	-1.19541	0.789619	0.857532	-1.47529	-0.311308	0.388241	-0.887785
Gp1ba	2.07762	0.1631	0.313219	-0.262861	0.0160434	-0.638187	-1.70455	-0.60264	0.871294	-0.233041
Mir6329	1.92702	0.317135	0.397631	-1.23375	-0.0826893	-0.395565	-1.23375	-0.685356	1.15089	-0.16157
Ttc36	2.09828	0.445796	0.823498	-0.86204	0.0785451	-0.37959	-0.974728	-1.12929	0.495899	-0.596376
Mir3099	2.1333	0.774204	0.279691	-0.434196	-0.491888	0.354077	-1.55776	-0.616268	0.174305	-0.615459
Mir3571	2.0601	-0.0939896	0.549928	-0.975363	-1.19061	0.162995	-1.03123	-0.193221	0.945392	-0.233993
Slc25a21	2.01485	0.325362	0.978357	-0.63896	-1.14493	0.412673	-0.756435	-0.529352	0.346213	-1.00778
Mir301a	1.23969	1.07586	-0.927087	0.441149	-0.947947	0.472044	-1.4577	1.15818	-0.294436	-0.75975
Apoh	1.25998	1.34293	0.127476	-0.363431	-0.817671	-1.28927	-1.42005	1.03162	0.207079	-0.078653
Wfdc10	1.47147	1.26307	0.528831	0.106716	-1.52247	-0.494951	-1.0554	0.802938	-0.65422	-0.445996
Mir3084d	1.82642	0.676365	-0.631613	-0.151672	-1.74422	-0.908257	-0.24623	-0.111612	0.570066	0.720756
Srd5a2	1.91632	-0.128148	-0.541111	0.978921	-1.00835	-1.24277	-0.871552	0.0349865	0.0025633	0.859143
Bcl2l12	2.13111	0.521021	-0.389405	1.0589	-1.00575	-0.515469	-0.910664	-0.469355	-0.709584	0.289192
Tyr	2.13574	0.697692	-0.029814	0.355324	-1.62572	-0.597709	-0.373388	-0.763017	-0.102919	0.303813
Ccdc69	0.952292	0.243713	-0.508129	0.644996	-0.85783	-1.76802	0.831204	-0.43343	-0.605568	1.50077
LOC691215	1.59144	0.111167	0.149585	1.14608	-1.39862	-1.47399	0.287365	-0.861457	0.0438605	0.404562
Mirlet7i	2.02823	0.642629	-0.370333	0.127979	-1.18716	-1.29543	0.438011	-0.366434	-0.681813	0.664315
Dnd1	1.50611	1.25387	0.490388	0.518487	-0.855499	-1.80015	-0.031216	-0.599442	-0.558281	0.0757429
LOC689412	1.58214	0.889952	0.430716	0.441464	-0.825564	-1.32326	0.743257	-0.952394	-1.18089	0.194568
Olr854	0.993929	-0.0964759	-0.242987	1.53402	-0.381252	1.19077	-1.40757	-1.42341	-0.0289929	-0.138029
Apoc4	1.04459	1.1935	0.254139	0.877791	-1.21243	0.98275	-1.43807	-0.322755	-0.901588	-0.477928
Gja5	0.823442	1.61048	-0.000983154	0.57555	-0.176212	1.10333	-1.42423	-0.87511	-0.906705	-0.729571
Mospd4	1.94378	0.0971314	-0.131864	0.83255	-0.931503	0.829329	-0.965758	-0.376009	-1.36655	0.0689015
Tff3	1.97806	0.419377	-0.462896	1.03499	-0.982812	0.719231	-0.962462	-0.386353	-0.948927	-0.408212
Ceacam9	1.41761	0.7591	-0.57354	0.666753	-1.86034	1.03288	-0.691522	-0.378285	-0.645784	0.273122
Efcab9	1.73144	0.618445	-0.414632	1.18595	-1.50609	0.662454	-0.45432	-0.712678	-0.515973	-0.594592
Gpr65	1.19596	1.25773	-0.495367	0.919445	1.05502	-0.680469	-0.746247	-1.15065	-1.18832	-0.167095
Msc	0.6421	1.52746	-0.64472	1.0675	1.05967	-0.150391	-0.589769	-0.526581	-0.9877	-1.39756
RGD1564319	0.953649	0.518608	-0.528233	2.26403	0.0846601	-0.790798	-0.757864	-0.60174	-0.883668	-0.258642
Hes2	0.579189	1.41623	-0.328249	1.69176	-0.366409	-0.223603	-0.774927	0.184133	-0.589949	-1.58818
S100z	0.931537	1.33796	-0.514557	1.89428	-0.359096	-0.45066	-0.677316	-0.419184	-0.913556	-0.829412
Ccdc60	0.776416	1.35413	0.94916	0.962093	0.290243	-1.24797	-1.10722	-1.24797	-0.516614	-0.212259
Fam217a	1.24253	1.0141	0.0888053	1.33543	0.00867667	-1.66601	-0.983622	-0.453946	-0.800696	0.214732
Oaz3	1.66625	0.529077	-0.0820026	0.456124	0.600906	-0.953349	-1.85621	-0.796139	-0.159709	0.59505
Tmem89	1.35505	0.32479	-0.571344	0.664922	1.6763	-1.21163	-0.78477	-1.13816	0.00180909	-0.316974
Cryge	0.470985	2.08538	0.167382	0.601163	-0.423222	-0.278981	-1.1149	-0.773346	-1.28162	0.547164
Odf4	1.12963	0.98519	0.339306	0.834961	-1.1563	-0.224869	-0.12198	-0.480904	-1.967	0.661976
RGD1563222	0.834453	1.27508	0.507692	0.505099	-1.06996	-1.06899	-0.561593	-0.797427	-1.00709	1.38273
Ptgdr	0.556566	2.00633	0.148048	-1.2033	-1.05117	-0.145455	0.463723	0.49517	-0.0015812	-1.26833
Pth2	0.832316	1.78492	-0.259871	-1.14045	-0.459922	0.127899	0.725943	-0.58294	0.518079	-1.54597
Spag5	1.7334	1.30208	-0.698177	-1.1794	-0.704017	-0.371632	0.470578	-0.560875	0.795121	-0.787073
Cyct	0.991035	2.06753	-1.22633	0.262263	-0.160484	-0.243853	-0.839684	-0.756629	0.586846	-0.680699
Prok2	1.60848	1.53111	-1.13835	-0.385638	-0.0921579	-0.0844283	-0.869392	-0.436475	0.842564	-0.975719
Cyp26a1	1.57899	1.5345	-0.90204	0.688225	-0.71	-1.24028	0.109932	-0.461595	0.158615	-0.756354
Fscn3	1.66681	1.67691	-1.2277	0.136375	-0.243866	-0.736397	0.219799	-0.98358	0.00770306	-0.516059
RGD1561415	1.38519	1.95886	-0.430206	0.170292	-0.0580164	-0.764446	0.0729294	-0.417275	-0.497805	-1.41952
Kdf1	1.51822	1.96349	-0.714172	-0.256716	-0.172758	-1.15225	0.293839	-0.444547	-0.309516	-0.725592
Mir7578	1.39132	2.01118	-0.457721	-0.584462	-0.303489	-1.21839	-0.187187	-0.14145	0.339524	-0.849332
Avp	0.808384	2.38525	-0.699561	-0.577131	-0.514883	-0.955979	-0.19405	-0.514318	0.530556	-0.268266
Dupd1	0.518068	2.41277	-0.869056	-0.582161	-1.04754	-0.619601	0.513584	-0.0529147	-0.0123439	-0.260804
Mir17	1.29136	2.15869	-0.728373	-0.728373	-0.728373	0.0282611	0.0286172	0.134942	-0.728373	-0.728373
Rnf182	1.36416	2.09755	-0.85651	-1.04933	-0.433502	-0.177251	-0.164723	-0.305905	-0.712648	0.238158
Dio3	1.36199	1.90564	-1.2414	-1.08969	-0.540418	-0.664745	0.0326385	-0.0130843	0.027524	0.22155
Itga11	1.41362	1.98988	-0.794375	-1.13771	-0.720069	-0.329212	0.137747	-0.54405	0.287611	-0.303447
Mmp23	1.55067	1.00762	0.196003	-0.673029	0.206768	0.368858	-0.68765	-1.98271	-0.496182	0.509652
RGD1563263	1.58015	1.02221	0.619269	-1.08062	1.22259	-0.599105	-0.856942	-0.896439	-0.551478	-0.45963
Pglyrp1	1.36231	1.3258	0.778612	-0.266312	0.624955	-0.455612	-1.19826	-1.55101	-0.506588	-0.113901
Uchl3	1.97745	0.693998	0.554224	-0.189531	0.312015	-0.969938	-0.884204	-1.55651	0.132137	-0.0696357
Rpl8	1.85935	1.26572	-0.024732	-0.734345	-1.41652	-0.679634	0.22444	0.283809	0.110358	-0.888451
Apoc2	1.51854	1.11351	0.856661	-0.299666	-1.87577	0.0249715	0.110863	-0.332349	-0.985568	-0.131193
Cistr-act	1.58249	1.33294	0.902007	-1.01116	-1.39043	-0.214907	0.257541	-0.301058	-0.382945	-0.774485
Spink2	1.08658	1.09129	0.395334	-0.405008	0.344145	-1.28141	0.396972	-1.00347	-1.57479	0.950356
Mir199a2	1.96742	1.28129	-0.0199814	-0.792522	0.293358	-1.26764	0.178432	-0.858458	-0.605002	-0.176891
Rasef	1.9841	1.53411	-0.118577	-0.713773	-0.0977129	-0.692209	-0.156367	-0.796547	-1.0165	0.073469
Krt23	1.16537	1.53487	0.0900045	-0.259064	0.0635664	-1.48752	0.795306	-1.48088	-0.410422	-0.0112239
Mir672	1.34125	1.68304	-0.623718	0.177692	-0.119699	-0.74867	0.594749	-1.22443	-1.22443	0.144222
Mir345	1.6888	0.985325	-0.551472	-0.988385	-0.393209	-0.41648	-0.749156	0.218457	-1.10892	1.31504
Rnase12	2.29073	0.815585	-0.610112	-0.262466	-0.525128	-0.68288	-0.867498	0.298002	-0.920477	0.46424
Rps14	1.41254	1.2414	-0.413579	-0.645881	-0.143522	-0.928956	-1.32585	-0.671633	0.148495	1.32699
Mir181a2	1.75294	1.38234	-0.0183252	-0.103743	-0.637366	-0.118497	-1.52908	-0.843631	-0.456371	0.571733
Pole2	1.82524	1.71809	-0.140989	-0.217557	-0.659542	-0.470346	-1.11175	-0.857958	-0.136173	0.0509793
Ribc2	1.75041	1.18725	-0.727009	-0.420691	-0.894511	-0.434085	-0.784237	-0.784544	-0.149382	1.2568
Cd8a	2.28272	0.90544	-0.480619	-0.419148	-0.871698	-0.16701	-0.933542	-0.709907	-0.204338	0.598107
LOC316124	1.87906	1.49327	-0.599802	-0.493066	-1.05261	-0.029093	-0.846082	-0.348042	-0.58943	0.585791
Asic3	1.86812	1.54278	-0.825219	-0.511889	-0.12642	-0.810385	-0.458572	-0.86762	-0.421769	0.610969
RT1-CE4	1.42168	1.77267	-1.19909	0.0679171	-0.487045	-0.786307	-0.793366	-0.687443	0.0309859	0.660006
Znrf4	1.32859	2.04413	-1.01372	-0.224302	-0.504963	-0.46611	-0.948327	-0.654719	0.421787	0.0176325
Smim22	1.87029	0.883959	-0.801754	-1.49089	-0.057702	-1.24664	0.432052	0.0592512	0.326884	0.024556
Drgx	1.69769	1.47287	-0.938532	-0.91875	-0.117355	-0.89006	-0.277507	-0.930942	0.633738	0.268842
Tdrd5	1.5665	1.22529	-1.30454	-1.2008	0.151565	-0.900843	-0.438809	-0.263577	0.833229	0.331984
RGD1560672	2.41713	0.209443	-0.68768	-1.03718	-0.999066	-0.34321	-0.13489	-0.14939	0.0924092	0.632437
A2m	2.21286	0.495036	-1.0766	-1.23025	-0.872302	0.0337387	-0.199153	0.131292	-0.0929678	0.59835
Cabp7	2.34508	0.710575	-1.0866	-1.22222	-0.477796	-0.192082	-0.162133	-0.016682	-0.0590883	0.160944
Rassf6	2.40217	0.591852	-0.167955	-0.745845	-0.773118	-0.640453	-0.845404	-0.0684566	0.641742	-0.394536
Lrrc36	2.19219	0.904043	-0.333856	-1.25673	-0.850094	-0.492967	-0.750186	0.145359	0.360442	0.081798
Ugt1a6	2.36802	0.769308	-0.352844	-1.05154	-0.784566	-0.0412903	-0.769769	-0.531765	0.19279	0.201656
Pde1c	2.15604	0.858694	-0.724056	-0.598465	-0.567599	-0.796362	-0.684266	-0.272976	1.03381	-0.404814
Dnali1	2.25389	0.866424	-0.936051	-0.842231	-0.628018	-0.5146	-0.539848	-0.423521	0.666492	0.0974614
Il17rb	2.11916	1.22962	-0.973312	-0.893181	-0.602202	-0.344255	-0.57869	-0.275242	0.552552	-0.234452
Pax6	2.10186	0.797869	-1.14889	-1.18261	-0.638972	-0.500647	-0.1119	-0.283331	0.547179	0.41944
St18	1.9457	1.30366	-1.20553	-1.25859	-0.377136	-0.0861875	-0.395125	-0.311849	0.202473	0.182583
Plek2	2.34813	0.584795	0.130493	-0.553641	-0.33735	-1.10318	-1.17408	-0.123948	-0.0726229	0.301402
Slc34a1	2.0605	1.04839	0.0169745	-0.803351	-0.602811	-1.45407	-0.587223	-0.092632	0.422355	-0.00813238
Mir487b	2.40745	0.341692	-0.514497	-1.37457	0.471079	-0.371312	-0.641698	-0.28535	0.183335	-0.216128
Hnf1a	2.43901	0.435052	-0.561179	-0.185654	0.0330553	-0.776298	-0.973192	-0.647628	0.62549	-0.388661
Mr1	2.50825	0.463378	-0.599323	-0.767832	0.0894468	-0.82181	-0.676401	-0.552649	0.311082	0.0458532
Prlr	2.14458	0.670664	0.24413	-1.21835	-0.805399	0.524406	0.30607	-0.976461	-0.302577	-0.587057
Mir361	2.5388	-0.568342	-0.361115	-0.970438	0.0307812	0.0528375	0.351974	-0.665928	0.298088	-0.706661
Slitrk6	2.47463	-0.0202742	0.214957	-0.796253	0.0159836	0.136242	0.30139	-1.15233	-0.402121	-0.772232
Gnb3	1.99859	0.422786	0.170163	1.00234	0.0173307	-1.48548	-0.139975	-1.06346	-0.533395	-0.388901
Tekt2	2.12241	0.405516	-0.251034	1.16918	-0.496721	-1.10002	-0.527187	-1.05868	-0.0585672	-0.204892
Gast	2.39277	0.177101	-0.551482	0.8522	-0.393099	-0.203972	-0.719571	0.0175881	-0.422576	-1.14896
Mir3570	2.12597	0.451973	-0.492965	0.998978	-0.941049	-0.0558581	-1.09496	-0.269145	0.192431	-0.915372
Galr1	2.27282	-0.269233	-0.0316857	1.16763	-0.924479	-0.242653	-0.21531	-0.597569	-0.127997	-1.03153
RGD1311251	2.38949	0.422268	0.0673071	0.581491	-1.12812	-0.369221	0.00369159	-0.796388	-0.728587	-0.44193
Anxa13	2.37293	0.0624828	-0.0786841	0.922825	-0.632541	-0.339392	-0.683588	-1.18042	-0.093072	-0.350535
Tpsb2	2.57414	0.331833	-0.412468	0.643801	-0.431854	-0.503046	-0.519998	-0.624962	-0.430077	-0.627369
Tsnaxip1	2.50219	-0.675117	0.0108244	-0.398566	0.561622	-0.981301	-0.230817	-0.153405	0.214838	-0.850268
Angpt4	2.65578	-0.274823	-0.224295	0.2026	0.114039	-0.848924	-0.5834	0.00305911	-0.805633	-0.238408
Dlk1	2.75951	-0.582504	-0.598243	-0.486923	-0.0146267	-0.52874	0.0685436	-0.0448776	-0.303672	-0.26847
Caps2	1.98822	1.3849	-0.288262	0.384575	-0.412989	-1.09745	-0.379176	-0.658801	-0.970972	0.0499494
Enpp3	2.04737	1.42356	-0.669586	0.426879	-0.406755	-0.999808	-0.492935	-0.72527	-0.434096	-0.169356
Mir150	2.34505	0.929263	-0.7836	0.434994	-0.7836	-0.7836	-0.485956	-0.0129951	-0.439426	-0.420128
Txlnb	2.43891	0.946381	-0.50256	-0.233714	-0.533789	-1.03957	-0.0624668	-0.0803048	-0.603876	-0.32901
Mir485	2.14475	1.28822	-0.827277	-0.435732	0.00545075	-0.566777	0.116443	-0.0513261	-1.08996	-0.583796
Ascl1	2.3895	0.934342	-0.465013	0.129801	-0.270655	-0.311195	-0.109363	-0.717524	-0.444046	-1.13584
Guca1a	2.21436	1.08984	-0.611658	0.106896	0.0951296	-0.893879	0.0294132	-0.76217	-0.227967	-1.03996
Fut1	2.07331	1.04731	-0.0278767	0.0950039	-1.11329	0.301974	0.155108	-0.603351	-0.871632	-1.05655
Mir18a	2.14883	1.16009	-0.657758	0.190389	-0.888132	0.166113	-0.0368908	-0.462892	-0.475173	-1.14457
Rd3l	2.18515	1.13158	0.322746	-0.0529373	-1.02681	-0.202606	-0.184919	-0.990901	-0.709951	-0.471355
Rps18	2.18997	1.18817	-0.131479	0.248038	-1.06863	-0.108587	-0.653568	-0.924588	-0.322892	-0.416439
Tnni3k	2.4573	0.622918	-0.428019	-0.100378	-0.791922	0.52526	-0.746413	-0.544985	-0.751231	-0.242533
Gjb5	2.55019	0.560873	-0.0182754	-0.103963	-0.832527	0.180838	-0.63899	-0.674491	-0.341786	-0.681869
Ccdc67	2.52739	0.812491	-0.194806	-0.39895	-0.702541	0.00142233	-0.227357	-0.848291	-0.383725	-0.585631
Wnt11	2.5092	0.78084	-0.34591	-0.0445447	-0.863955	0.0491237	-0.516435	-0.782976	-0.526074	-0.25927
Iqcg	2.56545	0.206977	0.14344	-0.453901	-0.130277	0.393255	-0.444595	-0.92939	-0.634103	-0.716856
Capg	2.65153	0.244013	-0.0689618	-0.594896	-0.286713	0.15072	-0.804582	-0.0373381	-0.550784	-0.702982
Chrm5	2.6358	-0.0652524	-0.197771	-0.450238	0.168177	0.354256	-0.66149	-0.404388	-0.465238	-0.913858
Ccdc153	2.44512	0.541224	-0.125677	-0.411908	0.695767	-0.432295	-0.82341	-0.684366	-0.614935	-0.589518
Casr	2.45315	0.41884	-0.507723	-0.703356	0.382252	0.469192	-0.531072	-0.405743	-0.793562	-0.781975
Tgfa	2.53413	0.540628	-0.471102	-0.679469	0.354694	-0.0388856	-0.270382	-0.816625	-0.389023	-0.763967
Fgf10	2.6316	0.461295	-0.602236	-0.226038	-0.0745775	0.109841	-0.538506	-0.685885	-0.751862	-0.323635
Micb	2.57491	0.748511	-0.471464	-0.548665	-0.149647	0.0628865	-0.601938	-0.468134	-0.676367	-0.470088
Hmgcs2	2.18789	1.24327	-0.338456	-0.473258	0.140154	0.192013	-0.688231	-0.892923	-0.86179	-0.508665
Slc35g1	2.43365	0.985737	-0.0608759	-0.636266	-0.00641738	-0.16939	-0.539894	-0.678343	-0.795809	-0.532393
Fgf17	2.57273	0.643329	-0.742379	-0.501339	-0.602304	-0.129257	0.1284	-0.589718	-0.631802	-0.147662
Armc3	2.57364	0.740115	-0.387161	-0.557645	-0.686417	-0.322696	-0.174711	-0.279316	-0.822806	-0.0830038
Hils1	2.49484	0.788734	-0.880098	-0.586632	-0.642627	-0.0800448	-0.178773	-0.0372056	-0.752658	-0.125533
Atp8b1	2.66625	-0.0857804	-0.24326	-1.02851	0.0560972	-0.446991	0.0791008	-0.71643	-0.0905371	-0.189939
Tekt4	2.6637	0.357201	-0.14518	-0.957066	-0.202927	-0.735377	-0.186262	-0.322136	-0.171805	-0.300152
Zmynd10	2.5138	0.629561	-0.754163	-0.365916	-0.305405	-0.900936	-0.0585808	-0.775081	0.19882	-0.182095
Rftn1	2.66419	0.129537	-0.741931	-0.623056	-0.676914	-0.685451	0.00532049	-0.12756	0.0471656	0.00869888
RGD1310587	2.73328	0.141759	-0.444514	-0.203945	-0.775908	-0.598383	-0.171605	-0.470011	0.0311566	-0.241829
Olr1462	2.5697	0.528983	0.203507	-0.470133	-0.866795	-0.581749	-0.354788	0.0618505	-0.403481	-0.687097
Myo3b	2.51169	0.226118	0.619914	0.0889002	-0.347852	-0.36087	-0.402836	-0.696655	-0.759845	-0.878566
Cxcl1	2.70672	0.0194053	0.346128	-0.122194	-0.573838	-0.355738	-0.479079	-0.715529	-0.402705	-0.423166
Vax1	2.69144	0.148534	0.1835	-0.294366	-0.374504	-0.0769614	-0.358118	-0.434558	-0.587699	-0.897271
St8sia6	2.80031	-0.351569	-0.124847	-0.179587	-0.395149	-0.368541	-0.312365	-0.721288	-0.265263	-0.0816991
Cdh23	2.80386	-0.05516	-0.180825	-0.154164	-0.454759	-0.409771	-0.597527	-0.485904	-0.197418	-0.268337
Scn5a	2.79815	-0.128772	-0.389281	-0.0518742	-0.375866	-0.441091	-0.50345	-0.59835	-0.107998	-0.201463
Gpr101	2.81124	-0.262367	-0.137706	-0.353365	-0.308678	0.00753657	-0.466126	-0.345969	-0.418099	-0.526464
Otx2	2.81859	0.0775255	-0.368349	-0.368349	-0.368349	-0.335496	-0.368349	-0.350529	-0.368349	-0.368349
Zic4	2.82217	-0.0144015	-0.259021	-0.393065	-0.42898	-0.442	-0.248034	-0.441127	-0.278531	-0.317007
Ndst4	2.84117	-0.317038	-0.388929	-0.323032	-0.395621	-0.371535	-0.295081	-0.287883	-0.245129	-0.21692
Fgf3	2.84605	-0.316228	-0.316228	-0.316228	-0.316228	-0.316228	-0.316228	-0.316228	-0.316228	-0.316228
Isl1	2.84548	-0.260821	-0.325874	-0.325874	-0.325874	-0.325874	-0.325874	-0.325874	-0.31501	-0.314401
Ttr	2.82594	-0.153025	-0.339219	-0.207131	-0.24249	-0.278749	-0.417292	-0.488708	-0.488708	-0.210618
Asb4	2.8352	-0.0973578	-0.262775	-0.305798	-0.390564	-0.328729	-0.343738	-0.405315	-0.372132	-0.328788
Ecel1	2.83162	-0.134799	-0.261388	-0.32923	-0.285302	-0.182912	-0.420231	-0.417254	-0.423303	-0.377205
Ripk4	2.81263	-0.0445303	-0.151885	-0.138581	-0.288898	-0.389872	-0.447596	-0.445294	-0.439933	-0.466046
Zic1	2.79657	0.133071	-0.403504	-0.202316	-0.382137	-0.207939	-0.375697	-0.533428	-0.374914	-0.449705
Pbx3	2.77382	0.228882	-0.231116	-0.259549	-0.272877	-0.288552	-0.381748	-0.591577	-0.458722	-0.518562
Zfp521	2.77953	0.11705	-0.267146	-0.312457	-0.10737	-0.236431	-0.443034	-0.620574	-0.334298	-0.575271
Dlx2	2.58231	0.537468	0.0427286	-0.584123	0.0782146	-0.753462	-0.460078	-0.756497	-0.112703	-0.573856
Gyltl1b	2.64365	0.572527	-0.0226588	-0.300107	-0.176505	-0.423751	-0.490131	-0.421734	-0.619983	-0.761304
Lypd3	2.64902	0.514066	-0.492964	-0.137926	0.092413	-0.546223	-0.365724	-0.69361	-0.597258	-0.421797
Neil3	2.63958	0.559465	-0.322072	0.0715137	-0.152089	-0.437384	-0.568781	-0.591366	-0.552098	-0.646766
Tnni3	2.68848	0.0223868	-0.221701	-0.0462245	0.121362	-0.507108	-0.712043	-0.916127	-0.143643	-0.285388
Cacna2d2	2.68714	0.186484	0.0520094	0.00923213	-0.0895765	-0.53106	-0.480517	-0.786434	-0.359457	-0.687819
Usp51	2.67463	0.364406	-0.0246523	-0.0365081	-0.26989	-0.772405	-0.441918	-0.760001	-0.358826	-0.374839
Twist1	2.34612	0.990197	-0.15074	0.25888	-0.809943	-0.625324	-0.403584	-0.452208	-0.992594	-0.1608
Drc7	2.51278	0.682555	0.0427358	-0.394241	-1.00851	-0.580436	-0.560586	-0.384679	-0.469948	0.160322
T2	2.60797	0.526494	-0.202197	0.0189481	-0.341449	-0.674653	-0.874518	-0.64077	-0.359594	-0.060232
Ccdc114	2.49707	0.798674	0.0183469	-0.0397097	-0.793333	-0.681798	-0.66711	-0.683902	-0.317399	-0.130839
RGD1309870	2.51079	0.871918	-0.0323533	-0.0478017	-0.595983	-0.72701	-0.69079	-0.355128	-0.53562	-0.398023
Fam227a	2.59336	0.393946	-0.164879	-0.549292	-0.50178	-0.250172	-0.475789	-1.05096	0.272146	-0.266573
Txnip	2.56399	0.542599	-0.541993	-0.671103	-0.602632	-0.145654	-0.216029	-0.853087	0.297901	-0.373989
Amy1a	2.44263	1.00759	-0.0763517	-0.6847	-0.41801	-0.618679	-0.366274	-0.851486	-0.344786	-0.0899429
Car13	2.50962	0.706677	-0.630465	-0.453895	-0.478366	-0.478579	-0.689718	-0.704571	-0.159489	0.378786
Mybl1	2.46305	1.00922	-0.596173	-0.625459	-0.498186	-0.55088	-0.593659	-0.502951	-0.1057	0.000734503
Tekt1	2.52325	0.752122	-0.387556	-0.730002	-0.400171	-0.545744	-0.644785	-0.699651	0.145039	-0.0125
Fam154b	2.53913	0.61083	0.127757	-0.758725	-0.474921	-0.0496047	-0.977238	-0.488901	-0.378414	-0.149917
Ccl2	2.67246	0.396213	0.172745	-0.513425	-0.582477	-0.546191	-0.657319	-0.324057	-0.164211	-0.453737
Krt18	2.63976	0.515194	0.0753666	-0.727415	-0.225296	-0.345408	-0.731131	-0.499814	-0.225838	-0.475413
Lag3	2.58585	0.598643	-0.508887	-0.29654	-0.292527	-0.0303355	-0.814392	-0.360018	-0.0286047	-0.853191
Nkx2-1	2.61176	0.592552	-0.358672	-0.305151	-0.375161	0.121847	-0.651451	-0.43742	-0.357721	-0.840578
Agtr2	2.5541	0.752058	-0.541318	0.061181	-0.445625	-0.153556	-0.556135	-0.36219	-0.43573	-0.87278
Rpl39	2.5704	0.788183	-0.418637	-0.0226088	-0.491061	-0.348961	-0.686639	-0.199968	-0.675216	-0.515497
Angptl3	2.58419	0.508789	-0.157885	-0.345203	-0.600407	-0.742839	-0.343104	-0.722646	0.32813	-0.509023
Dlx5	2.57598	0.785298	-0.359788	-0.303385	-0.3709	-0.545394	-0.610058	-0.539734	0.0215604	-0.653581
Gnrh1	2.66049	0.539524	-0.470771	-0.301315	-0.563859	-0.450898	-0.500883	-0.561452	0.115609	-0.466446
Dusp4	2.47239	1.05075	-0.527561	-0.430587	-0.411072	-0.318887	-0.493039	-0.0786387	-0.604024	-0.659328
RGD1310371	2.58689	0.868541	-0.446255	-0.515093	-0.318065	-0.462369	-0.501573	-0.293673	-0.373569	-0.544835
Bbox1	2.73722	0.350875	-0.450806	-0.37153	-0.511822	-0.000201633	-0.496301	-0.346388	-0.455156	-0.455889
Folr1	2.76096	0.341914	-0.493396	-0.407827	-0.341009	-0.264546	-0.430593	-0.404711	-0.267398	-0.493396
Lrrc1	2.66028	0.631139	-0.492918	-0.415012	-0.492751	-0.283164	-0.33129	-0.694554	-0.178989	-0.402739
Dnah1	2.72665	0.480168	-0.376427	-0.394658	-0.399644	-0.467256	-0.499667	-0.481707	-0.243495	-0.343966
Lnc016	2.70712	0.512931	-0.220459	-0.467323	-0.374658	-0.444425	-0.392047	-0.648633	-0.297786	-0.374723
Ak7	2.66251	0.693311	-0.389384	-0.49916	-0.39493	-0.400201	-0.425262	-0.410115	-0.502905	-0.333868
Calcr	2.70203	0.55883	-0.20639	-0.374814	-0.410793	-0.392103	-0.483458	-0.467795	-0.449847	-0.475658
Tmem212	2.70513	0.570685	-0.339541	-0.368913	-0.449885	-0.404338	-0.449885	-0.363483	-0.449885	-0.449885
Lix1l	2.4882	1.05433	-0.586752	-0.238494	-0.565128	-0.416631	-0.32059	-0.557272	-0.323913	-0.533751
Mir92a1	2.61697	0.774182	-0.516276	-0.280742	-0.516276	-0.516276	-0.282767	-0.516276	-0.246263	-0.516276
Nmur2	2.56746	0.896114	-0.42375	-0.623544	-0.548519	-0.237179	-0.424683	-0.470196	-0.429295	-0.30641
Gsx2	2.48911	1.04938	-0.331552	-0.469588	-0.541136	-0.566898	-0.533345	-0.571591	-0.332411	-0.191962
Sp8	2.5548	0.885068	-0.270628	-0.352143	-0.473333	-0.452869	-0.528101	-0.780431	-0.237529	-0.34483
Rec114	2.12179	0.605069	0.675437	0.068197	-0.420844	-0.693796	-0.911028	-1.12759	-0.81468	0.497441
Eras	2.15501	0.480239	0.492814	-0.859579	0.241118	-0.637589	-0.938665	-0.939979	-0.672789	0.679422
Phex	2.13479	1.01613	0.260525	-0.718071	-0.556991	-0.5533	-0.953986	-0.944045	-0.266423	0.581376
Mirlet7c-1	2.39675	0.638511	-0.578183	0.0531234	0.151279	-0.27403	-0.562178	-1.39937	-0.367545	-0.0583564
Spp1	2.49934	-0.115386	-0.124919	0.19192	-0.171967	-0.318665	-0.51811	-1.32874	-0.564671	0.451197
Hrasls5	2.19927	0.138721	0.860525	0.191526	-0.565329	-0.187124	-0.147419	-1.58126	-0.650646	-0.25827
Slfn13	2.38523	0.407898	0.582176	0.268472	-0.421006	-0.583382	-0.516501	-1.15555	-0.753649	-0.213692
Spag16	2.32527	0.514595	0.82868	0.0579856	-0.614436	-0.438895	-0.306902	-1.01842	-0.792944	-0.554929
Spata18	2.59039	0.0646724	0.294548	-0.0820866	-0.500735	-0.80817	-0.814361	-0.77228	-0.105006	0.133029
Abcg5	2.26409	-0.156907	0.503177	0.307009	0.0182489	-0.36161	-1.09482	-1.3982	0.286508	-0.367492
Shisa6	2.46557	0.132251	0.647748	0.141578	-0.273077	-0.446674	-1.04526	-0.825356	-0.176419	-0.62036
Btla	0.886617	1.82458	1.28494	-0.902703	-0.22762	-0.628486	0.0875383	-0.525989	-0.71267	-1.08621
Mir93	0.61547	1.80459	0.838842	-1.37723	-0.0656925	-0.734036	0.846568	-0.222891	-0.842937	-0.86268
Krt33a	0.390474	2.24253	0.910682	-0.125152	0.0219436	-0.0261417	-0.64788	-0.954458	-0.903657	-0.908341
Col13a1	0.784046	1.71937	1.20707	0.0804407	0.0110367	-0.0551305	-0.57969	-0.694934	-1.02693	-1.44528
Setl1	0.838708	1.87192	0.857424	-0.220114	0.245715	-0.188022	-0.148676	-0.67419	-1.06647	-1.51629
Prss8	1.39342	1.79551	0.559011	-0.745542	0.0545277	-0.115818	-0.0518363	-1.12405	-1.13324	-0.631979
Defb29	1.16738	1.93082	1.09993	-0.565057	-0.699173	-0.23064	-0.712946	-0.719791	-0.587924	-0.682599
Slc44a4	1.69856	1.60038	0.602194	-0.537643	-0.33531	0.242799	-0.899138	-0.614216	-0.866713	-0.890906
Crygb	0.958956	2.06579	0.259218	-0.181745	0.39041	-0.901981	-0.584961	-0.917034	-1.24111	0.152458
Chst9	0.932287	2.4234	-0.334578	-0.258239	0.235166	-0.568003	-0.833956	-0.854159	-0.394649	-0.347269
LOC100366054	1.08053	2.13518	0.326237	-0.0439795	0.236675	-0.290122	-1.00266	-0.937996	-0.818834	-0.685032
Rbpjl	1.38163	1.93307	0.146863	-0.240294	0.435139	-0.54446	-1.20674	-0.766276	-0.789961	-0.348983
Actg2	1.42501	1.95654	-0.423505	-0.671564	-0.374102	0.566318	-0.882682	-0.704531	-0.880158	-0.0113189
Prss12	1.16944	2.29688	-0.4384	-0.701131	-0.615213	-0.0886723	-0.644943	-0.85352	-0.321478	0.197036
S100a11	1.05553	2.45462	-0.581101	-0.176529	-0.376854	-0.312938	-0.59657	-0.725137	-0.589211	-0.151804
Syt15	1.02196	2.39304	-0.198845	-0.528668	-0.948847	-0.665471	-0.593738	0.142637	-0.296876	-0.325194
Mir3573	1.17241	2.30794	0.042123	-0.928077	-0.318758	-0.928077	-0.278129	-0.386127	-0.261175	-0.422126
Nme4	1.28225	2.17847	-0.00362467	-0.567615	-0.321469	-1.07248	-0.731146	-0.530294	-0.426202	0.192113
Fbxw17	1.36778	2.12974	0.220833	-0.448702	-0.774373	-0.988742	-0.525969	-0.656822	-0.214583	-0.109161
Rps15a	1.53403	1.99844	0.305256	-0.453651	-0.656847	-1.04162	-0.698591	-0.328735	-0.440482	-0.217811
Nxph3	1.22306	2.17142	-0.00395862	-1.07757	0.216016	-0.480522	-0.61132	-0.742482	-0.650689	-0.0439599
Ltb	1.2334	2.19608	-0.568438	-0.667518	0.0831344	-0.587906	0.0770931	-1.12002	-0.141551	-0.504273
Mir19a	1.46307	2.06948	-0.535782	-0.63798	-0.00269081	-1.03124	-0.190527	-0.730977	-0.490763	0.0874051
Il24	0.765788	2.35382	0.288358	-0.0160379	-0.440469	-0.115126	-0.211046	-0.6526	-1.27467	-0.698011
Kpna2	1.1266	2.29114	0.0435539	-0.237703	-0.610485	-0.158766	-0.0838215	-0.500204	-0.837957	-1.03236
Rcvrn	-0.0874235	2.63274	-0.041219	0.0487692	-0.803625	0.396788	-0.295914	-0.633728	-0.496947	-0.719438
Mir532	-0.46586	2.70522	0.341812	-0.46586	-0.46586	-0.46586	0.213996	-0.46586	-0.46586	-0.46586
Crygn	0.33882	2.61822	0.382754	-0.210181	-0.376784	-0.635923	-0.321867	-0.378	-0.854457	-0.562584
Ptpn22	0.843147	2.58187	-0.199751	-0.441614	-0.554114	-0.443082	-0.191647	-0.532773	-0.520472	-0.541564
Slc6a4	0.333726	2.73382	-0.234347	0.0126448	-0.40552	-0.441272	-0.507996	-0.478188	-0.528136	-0.48473
Mir298	0.126361	2.8116	-0.367245	-0.367245	-0.367245	-0.367245	-0.367245	-0.367245	-0.367245	-0.367245
Rps2	0.295494	2.74445	-0.0985297	-0.585934	-0.291296	-0.343771	-0.552987	-0.433496	-0.191498	-0.542433
Ccdc24	1.21159	1.88572	0.00344405	0.252396	-0.160728	-0.455048	-0.36761	-1.70525	0.123637	-0.78816
LOC360933	1.12481	2.25049	-0.458379	0.105333	-0.986207	-0.348719	-0.126571	-0.944552	0.0501195	-0.666322
Gnmt	0.57887	2.05693	0.248677	0.692211	-0.368776	-0.429752	-1.51172	-0.885643	0.273334	-0.654127
Slc30a2	0.461537	2.27483	0.27574	0.661156	0.0531623	-0.299782	-1.0837	-0.817418	-0.755942	-0.769585
Ripply3	0.794926	1.98131	0.809507	0.496647	-0.569876	-0.596714	-0.381692	-1.44957	-0.653284	-0.431259
Bco1	0.750864	2.35515	0.556947	-0.0930567	-1.00554	-0.265928	-0.875372	-0.541656	-0.583295	-0.298118
Akap7	0.952805	2.24772	0.27998	0.101625	-0.90514	-0.993857	-0.698943	-0.798701	-0.108878	-0.0766121
Sema3b	1.00798	2.30122	0.0475733	0.168847	-0.850071	-1.02923	-0.634413	-0.628334	-0.240903	-0.142672
Cst6	0.962552	2.31804	0.429113	0.0819783	-0.613551	-0.76276	-0.757738	-0.73979	-0.394142	-0.523706
Dhh	0.680604	2.47366	0.0942554	0.403653	-0.573443	-0.497226	-0.623694	-0.606904	-0.681092	-0.669818
Gpx2	0.989405	2.30282	0.104421	0.45252	-0.61696	-0.642008	-0.599847	-0.802081	-0.60978	-0.578484
Slc35d3	1.80673	0.248085	0.641371	1.18211	0.207371	-0.694578	-0.653593	-0.415163	-1.30921	-1.01313
Isg20	1.98925	0.139721	0.737101	0.805739	-0.192446	0.332402	-0.967197	-1.10544	-0.787216	-0.951906
Frem3	2.29427	0.286778	0.576067	0.552335	-0.189506	-0.199867	-0.497836	-0.782276	-1.03977	-1.0002
Gfra1	2.32243	0.233047	0.322073	0.76782	-0.549832	0.0733214	-0.665524	-0.748302	-0.941086	-0.813949
Ddah1	1.98688	0.531854	0.5995	0.869151	-0.220153	-0.218263	-0.46626	-1.35926	-0.796984	-0.926461
Gdf10	1.67069	0.667562	0.757039	1.06251	-0.0597864	-0.255024	-0.585253	-1.34787	-1.02374	-0.886121
Clec2e	1.97815	0.860639	0.528464	0.530545	0.127676	-0.849418	-0.259723	-0.706835	-0.963953	-1.24554
Ppp3r2	1.93967	0.845462	0.657597	0.531064	0.0845497	-0.611418	-0.323031	-1.2559	-0.910858	-0.957138
Aspdh	1.83453	0.58749	1.22328	-0.2957	0.325447	0.0761898	-0.916785	-0.77665	-0.900806	-1.157
Myo7a	1.77652	0.417362	0.840219	0.446672	0.877343	-0.610493	-1.06618	-0.774982	-0.769908	-1.13655
Ugt2b10	1.37949	0.961939	1.45571	-0.198335	-0.0161386	-0.392817	-0.772645	-1.39915	0.117821	-1.13587
Clec9a	1.65339	0.66759	1.08961	0.471667	0.167404	-0.216257	-1.43766	-0.950669	-0.321715	-1.12337
Gpr156	1.46169	1.48561	0.879687	0.281741	-0.0955207	-0.438665	-1.33567	-0.920968	-0.434216	-0.883688
Stac3	1.65265	1.27351	0.968544	0.0882048	-0.187428	-0.686073	-1.37522	-0.349265	-0.358553	-1.02638
Ccl7	1.1786	1.42693	1.49283	-0.674048	-0.824183	-1.06341	-0.84322	0.0695673	-0.188198	-0.574873
Cxcl6	1.74491	1.23252	1.14232	-0.586398	-0.273978	-0.965616	-0.534409	-0.0454825	-0.74825	-0.965616
LOC100911370	1.33375	0.999945	1.58187	0.393635	-0.541692	-1.14383	-0.936484	-0.643124	-0.773583	-0.270487
Tcam1	1.50377	1.31134	1.11815	0.275865	-0.574394	-0.905209	-0.502939	-0.228899	-1.34716	-0.650531
Cxcr5	1.58118	1.16221	1.18773	0.121256	-1.2761	-1.06354	-0.188028	-0.801042	-0.249272	-0.474392
Cyp39a1	1.43764	1.7384	0.650856	0.229139	-0.839304	-1.19308	-0.524745	-0.879744	-0.127719	-0.491445
Ceacam16	0.706246	2.19662	0.873469	-0.219512	-0.171581	-1.17853	-0.137682	-0.6693	-0.697677	-0.702052
Mir15b	1.57835	1.52272	1.10853	-0.412814	-0.642983	-0.674929	-0.112663	-0.873333	-0.873333	-0.61954
Crygc	0.986745	1.80664	1.04967	0.0652797	-0.7098	-1.33426	0.120262	-0.81959	-0.643761	-0.521186
Tex33	1.13994	1.70094	1.19095	0.15629	-0.857496	-0.857496	-0.118329	-0.639805	-0.857496	-0.857496
Ppip5k2	2.2084	1.39883	-0.571574	-0.831783	-0.601577	-0.600545	-0.564204	-0.240689	-0.219885	0.0230262
Tfap4	1.93722	1.57214	-0.317092	-0.607143	-1.03706	-0.864827	-0.31811	-0.519799	-0.145868	0.300539
Cenpk	2.12886	1.44027	0.0450687	-0.662452	-0.794711	-0.953217	-0.268455	-0.489108	-0.251995	-0.194256
Nol3	2.06557	1.58325	-0.183424	-0.402424	-0.891935	-0.865854	-0.479353	-0.378204	-0.143445	-0.304176
Psme2	1.9387	1.64129	-0.296547	-0.273515	-0.995001	-0.93141	-0.596474	-0.40323	-0.0939098	0.0100936
Pcgf2	1.88361	1.52362	-0.186241	-0.541359	-0.460411	-0.863479	-0.526209	-0.941749	0.637128	-0.524914
Pygl	1.70542	1.77061	-0.589633	-0.471851	-0.8919	-0.854824	-0.155639	-0.848197	0.340968	-0.00495834
Spint2	2.02193	1.40066	-0.331034	-0.776288	-0.627493	-0.958985	-0.389015	-0.781347	0.401109	0.040467
Pde3a	2.02063	1.43926	-0.720673	-0.576489	-0.755125	-0.493404	-0.680858	-0.737477	0.403255	0.100884
Shmt1	1.88923	1.45237	-0.713467	-0.544015	-0.959272	-0.835207	-0.409298	-0.649548	0.466441	0.302767
Uhrf1	1.75987	1.67626	-0.69222	-0.591017	-0.728015	-0.836667	-0.613055	-0.560173	0.587254	-0.00224413
Mir349	2.07948	1.33376	-0.152824	-0.799337	-0.0994443	-0.343076	0.132502	-0.823755	-0.148897	-1.17841
Mmp11	2.19796	1.34538	-0.458083	-0.932064	-0.612168	-0.484654	-0.239336	-0.521314	0.238108	-0.533826
Pold1	2.2663	1.28886	-0.566209	-0.583043	-0.500004	-0.856801	-0.202191	-0.419114	0.139681	-0.567481
Cpa6	2.13376	1.50806	-0.461302	-0.845346	-0.310894	-0.147239	-0.360623	-0.402768	-0.2292	-0.884452
Stx2	2.00373	1.62408	-0.228879	-0.427959	-0.163319	-0.606601	-0.700729	-0.672681	0.0505122	-0.87816
Rec8	2.0751	1.62059	-0.269487	-0.716427	-0.47	-0.605858	-0.484744	-0.601513	-0.00272861	-0.544942
RGD1563888	2.09224	1.65016	-0.377417	-0.47244	-0.451122	-0.524202	-0.39926	-0.660683	-0.213957	-0.643321
Mir3550	1.87486	1.32722	0.454363	-0.308929	-0.914148	-0.914148	-0.914148	-0.914148	0.279197	0.0298822
Rtbdn	1.47159	1.7715	0.0389941	0.102487	-0.83259	-1.09052	-0.758264	-0.947088	0.509287	-0.265389
Dennd2d	2.04651	1.32653	0.436383	-0.695062	-0.920094	-0.231209	-0.664867	-0.939927	0.0316436	-0.389907
Dusp23	1.55567	1.65662	0.339101	0.229843	-1.15003	-0.0169908	-0.845837	-1.21335	-0.237903	-0.317121
Pof1b	1.70768	1.49037	0.67101	-0.1377	-1.32086	-0.277359	-0.752729	-0.908698	-0.051139	-0.420577
Apobec3b	1.07952	1.65728	0.62656	0.277293	-0.318359	0.15193	-1.3858	-0.136972	-0.405261	-1.54619
Dnph1	1.06023	1.4154	0.857621	0.848815	-0.31099	-0.178198	-0.836943	-0.356833	-0.838711	-1.66038
Matn3	1.47636	0.967973	0.842563	0.759003	-0.791777	0.154445	-1.26865	-0.737216	-0.0649914	-1.3377
Def6	1.75672	1.53608	0.0560745	0.271514	-0.562205	-0.16244	-1.01663	-0.753249	0.108014	-1.23388
LOC691141	1.77933	1.2808	0.46732	0.143236	-1.10318	0.221863	-0.74425	-0.626354	-0.102868	-1.3159
Ccdc68	1.89139	0.932712	0.443384	0.603971	-0.0551053	-0.00488748	-1.27644	-1.1746	-0.844367	-0.516056
Crb2	2.10943	1.10573	0.0536794	0.491872	-0.147314	-0.354353	-1.24447	-0.758544	-0.734477	-0.521553
Ccnjl	1.99024	0.713822	0.111025	0.073443	0.623513	0.396255	-0.666925	-0.979449	-1.08846	-1.17347
Acpt	2.13961	1.0933	0.149264	-0.0967177	0.181934	-0.0300122	-0.992517	-0.818328	-0.510304	-1.11623
Chst5	1.79122	1.16541	0.179464	0.153541	0.381174	0.305341	-1.19691	-1.12091	-0.635591	-1.02274
Hs3st6	2.04909	0.974128	0.321249	-0.0317314	0.268661	-0.18635	-0.635139	-0.840102	-1.54693	-0.372877
Mir99a	1.80445	0.982457	0.738962	-0.38981	0.280442	-0.139456	-1.05886	-0.716488	-1.53204	0.0303514
Kazald1	1.23663	1.64184	0.897176	0.437386	-0.533634	-0.142284	-0.865049	-0.836868	-1.33064	-0.504557
Syt6	1.37254	1.69734	0.80347	-0.0439863	-0.0718182	-0.26342	-0.762416	-1.1936	-1.17171	-0.366406
Sema5b	1.64461	1.19447	0.673591	0.0568244	0.281231	0.172565	-1.17211	-1.2705	-0.971185	-0.609498
Slc22a12	1.09202	1.54603	0.91197	0.186505	0.504267	-0.170928	-1.0537	-1.2172	-1.06875	-0.730215
Tonsl	1.83142	1.29128	0.184263	0.269392	0.20591	-0.955183	-1.05424	-1.07631	0.101596	-0.798132
Tssk3	1.86361	1.45667	-0.133743	-0.0553673	0.0403814	-0.854368	-1.20495	-0.809986	0.348309	-0.650566
Tcf19	1.79102	1.40509	0.355025	0.355498	-0.481928	-0.936043	-1.11316	-1.03177	-0.389074	0.0453331
Tepp	1.74979	1.43316	0.0719152	0.290729	0.0498738	-1.04195	-1.10502	-1.20272	-0.0572325	-0.188547
Fgf7	1.65251	1.61294	-0.492792	0.514773	0.461902	-0.661184	-0.732572	-0.657221	-0.627311	-1.07105
Mir16	1.40705	1.62205	-0.375534	0.392027	0.679142	-1.18234	-0.101366	-1.18234	-0.497096	-0.761596
Hmgb2	1.91315	1.6011	-0.299601	-0.301605	0.387538	-0.730791	-0.680219	-0.826771	-0.214929	-0.84788
Mir412	1.80803	1.62137	-0.172262	0.0236655	0.202236	-0.997447	-0.363553	-1.21686	-0.370233	-0.53495
Mir19b1	1.82211	1.10642	-0.60802	1.05774	-0.785049	-0.785049	0.367644	-0.785049	-0.785049	-0.605702
Cenpm	1.23341	1.8754	0.0470938	0.976498	-0.805795	-0.912571	-0.436136	-0.618331	-0.795867	-0.563703
Siglec15	1.07043	1.93314	-0.314569	1.14842	-0.970486	-0.709802	-0.699332	-0.573644	-0.59153	-0.292623
Gsx1	1.47426	1.7869	-0.599429	0.947795	-0.266261	-0.530086	-0.699381	-0.69666	-0.859265	-0.557873
Mcpt2	1.82046	1.66095	-0.628051	0.653019	-0.628051	-0.366123	-0.628051	-0.628051	-0.628051	-0.628051
Ska2	1.59921	1.88803	-0.631591	0.564654	-0.940899	-0.32638	-0.565259	-0.482827	-0.603552	-0.50139
LOC499136	1.27955	1.82309	-0.438221	0.972458	-0.70179	-0.0843088	-0.297736	-0.592785	-1.12235	-0.837904
Tal2	1.5484	1.48122	0.0419019	1.02305	-0.825928	-0.379493	-0.467604	-0.453712	-1.27819	-0.689638
Snx22	1.75736	1.87182	-0.450162	-0.591234	-0.18685	0.0303148	-0.952384	-0.84039	-0.357001	-0.281467
Flnc	2.0262	1.62888	-0.631805	-0.546719	-0.0940505	-0.0671249	-0.674795	-0.890227	-0.359644	-0.390709
Kif19	2.1189	1.50216	-0.894522	-0.637799	-0.217388	0.0744371	-0.555375	-0.612832	-0.326692	-0.450886
LOC100360552	2.09386	1.50108	-0.506825	-0.099441	-0.0564578	-0.376081	-0.492423	-1.12351	-0.517019	-0.423178
Ppm1n	1.80751	1.78357	-0.442293	0.118019	-0.349943	-0.112074	-0.745867	-1.08267	-0.455101	-0.52115
Reep4	1.89344	1.6464	-0.705773	0.334384	-0.496498	-0.0547377	-0.650533	-0.948684	-0.550748	-0.467245
Cenpq	2.16533	1.34885	-0.704425	-0.261698	-0.255805	-0.0172506	-0.519651	-0.87594	-0.907425	0.0280123
Noxo1	2.15541	1.20492	-0.519661	0.292613	-0.437701	-0.125384	-0.264585	-1.23394	-0.829551	-0.242119
Arhgap8	1.77558	1.71837	-0.0376359	-0.289498	-0.515248	0.171322	-0.108165	-1.07254	-0.866166	-0.776015
Cyp2s1	1.83956	1.3308	-0.0864121	0.117733	-1.05651	0.193757	0.0365311	-1.23181	-1.07045	-0.073198
Lipg	1.86875	1.64238	0.155892	-0.337133	-0.904851	-0.585463	-0.172296	-0.0193786	-1.07198	-0.575914
Rdh12	1.93655	1.27394	0.131657	0.0250039	0.0770398	-1.33631	-0.223597	-0.0825373	-0.638906	-1.16285
Prr11	1.47198	1.72414	0.69515	0.115594	0.0597383	-0.900563	-0.642386	-0.934228	-0.774074	-0.815353
Stox1	1.76705	1.33246	0.708578	0.250834	-0.0433879	-1.14602	-0.410581	-0.739779	-0.740775	-0.978384
Nt5c1b	1.83045	1.29464	0.852661	-0.537127	0.265328	-0.784405	-0.542108	-0.828506	-0.564331	-0.986598
Nfe2	1.75418	1.57408	0.488055	-0.298548	-0.0187746	-0.437221	-0.493355	-0.403248	-0.785711	-1.37946
Xkr5	1.68356	1.65138	0.459978	-0.461346	0.274013	-0.59546	-1.01763	-0.32833	-0.670162	-0.995998
Opn1sw	1.24356	1.94002	0.586702	0.0666865	-0.691526	-0.157989	-1.02329	-0.180452	-1.18127	-0.602448
Itgal	1.68046	1.65381	0.317545	0.169597	-0.676361	0.00206739	-0.821729	-0.963481	-1.08279	-0.279123
Ppm1j	1.35682	1.98469	-0.217228	0.507126	-0.594862	-0.0352415	-1.08126	-0.806952	-0.802315	-0.31078
Nanos3	0.933332	1.974	0.344875	0.663094	0.0326377	-0.38832	-0.431158	-0.848296	-1.04879	-1.23137
Dmrtb1	0.842622	1.75671	0.606476	0.904028	-0.176855	-0.0300902	-0.681135	-1.02318	-0.927588	-1.27099
Igfbp3	0.777758	1.90351	0.530487	0.505133	0.138816	0.100412	-0.607702	-1.11161	-0.895715	-1.34109
Vwa1	0.984396	2.0214	0.327667	0.373737	-0.0335003	0.0602943	-1.01433	-0.54498	-1.0513	-1.12339
Nudt1	1.32011	1.7491	0.794184	0.368751	-0.510903	-0.327456	-1.02222	-0.484239	-0.907977	-0.979354
Col5a3	1.20991	1.77343	0.698408	0.480304	-0.0891713	-0.296975	-0.914839	-0.88712	-0.940536	-1.03341
Lrfn4	1.13435	1.85123	0.754501	0.395767	-0.0580099	-0.418992	-0.904884	-0.810493	-0.879322	-1.06416
Eln	1.33737	1.62851	0.634472	0.391647	0.0079935	-0.0337697	-0.936946	-0.80467	-1.07729	-1.14732
Gja4	1.01406	1.7772	0.812488	0.444247	-0.0714044	-0.0625274	-0.880278	-0.753743	-1.09293	-1.18711
Plp2	0.904062	1.69868	0.596083	1.12374	-0.72315	-0.302851	-1.19511	-1.00626	-0.438521	-0.656683
Evpl	0.694814	2.05353	0.908496	0.47349	-0.850952	-0.234445	-0.93879	-0.817932	-0.858015	-0.430197
Prph	0.569177	1.96266	0.700438	1.01431	-0.798764	-0.501537	-0.760554	-1.07437	-0.735593	-0.375758
Btc	0.788718	1.67282	1.26668	0.708478	-0.817439	-0.922513	-0.504502	-0.494884	-0.764952	-0.932401
Tceal7	0.611025	1.68773	1.4452	0.558652	-0.627946	-0.579504	-0.377997	-0.85219	-1.07252	-0.792452
Figf	0.971403	1.58031	0.838985	1.12771	-0.790485	-0.496223	-0.841586	-0.751159	-1.03935	-0.599605
Nps	1.17074	1.6289	1.18345	0.484979	-0.765547	-0.765547	-0.765547	-0.640324	-0.765547	-0.765547
Fbp2	1.23736	1.41284	1.00628	0.933953	-0.805682	-0.551422	-0.833743	-0.73811	-0.745353	-0.916122
Padi3	1.12605	1.5616	1.05298	0.776487	-0.747939	-0.540172	-0.991801	-0.520964	-0.821248	-0.894989
LOC100910996	0.919218	1.45152	1.07998	1.04543	-0.717081	-0.327391	-0.69077	-0.641793	-0.930953	-1.18816
Cgref1	0.951357	1.58136	1.12171	0.867034	-0.42512	-0.639678	-0.841856	-0.805504	-0.902711	-0.906584
Met	1.03058	1.52981	1.25846	0.688187	-0.503334	-0.550825	-0.835631	-0.837996	-0.88234	-0.896916
Ccdc184	0.730274	1.63336	1.18456	0.947409	-0.615682	-0.509742	-0.788702	-0.767498	-0.944521	-0.869456
Krt19	0.507119	1.8068	1.15425	0.880535	-0.549836	-0.381002	-0.837332	-0.821505	-0.886672	-0.872357
Bex1	0.790172	2.0257	0.857072	0.618154	-0.576294	-0.862317	-0.891465	-0.686508	-0.609212	-0.665304
Ctrb1	0.896073	1.86997	0.922188	0.634768	-0.264084	-0.734403	-0.827778	-0.780078	-0.670396	-1.04626
Trpm4	0.904998	2.0069	0.881685	0.42568	-0.377245	-0.530008	-0.924765	-0.834029	-0.691446	-0.86177
Nrm	1.0385	1.6202	0.779168	0.950241	-0.467383	-0.576281	-0.761694	-0.824323	-0.415475	-1.34296
PVR	0.761548	1.93283	0.590277	0.897895	-0.26667	-0.243245	-0.914328	-0.792254	-0.944608	-1.02144
Slc22a3	0.789753	1.74709	0.718429	1.0635	-0.212711	-0.478894	-0.701284	-0.930798	-0.833535	-1.16156
Kcnn1	1.01293	1.77992	0.64927	0.943156	-0.52187	-0.385425	-0.782282	-0.749942	-0.915969	-1.02979
Slc2a6	0.902038	1.66379	0.884942	0.958789	-0.31861	-0.377101	-0.823093	-0.975595	-0.891087	-1.02407
Plk3	0.919701	1.80111	0.860681	0.798846	-0.459821	-0.360421	-0.82094	-0.83112	-0.904563	-1.00347
RGD1309028	1.03518	1.76466	0.876386	0.746551	-0.385495	-0.574227	-0.821777	-0.81284	-0.875236	-0.953198
LOC688459	0.720007	1.99233	0.698569	0.876465	-0.653803	-0.372963	-0.690688	-0.90186	-0.771318	-0.896737
Tagln2	0.856315	1.98441	0.380305	1.02752	-0.584754	-0.588873	-0.764001	-0.754054	-0.5842	-0.972674
Cacng4	1.66746	1.30965	0.515921	0.631943	-0.138238	-0.130941	-0.718603	-1.03442	-0.999422	-1.10335
H2afx	1.8094	1.31745	0.39301	0.598409	-0.32957	-0.229452	-0.573421	-1.04401	-0.891872	-1.04994
Reep1	1.7911	1.41122	0.358972	0.536791	-0.306347	-0.238479	-0.650709	-0.947679	-0.962635	-0.992229
Fam161a	1.85688	1.05204	0.339321	0.845547	-0.279472	-0.0745889	-0.797924	-0.977353	-0.911432	-1.05302
Phactr2	1.67207	1.3086	0.308518	0.759814	-0.226434	0.00885328	-0.848215	-1.21701	-0.821554	-0.94465
Ttc13	1.62349	1.3901	0.739277	0.484023	-0.0927536	-0.438384	-0.843419	-0.996738	-0.881426	-0.984164
Sema4g	1.58156	1.37521	0.621473	0.715943	-0.338665	-0.226188	-0.867937	-1.15307	-0.872987	-0.835341
Lrrc16b	1.61788	1.31541	0.673484	0.732306	-0.272199	-0.416368	-0.827807	-0.962378	-0.739137	-1.12119
Robo1	1.5547	1.25977	0.758649	0.76952	-0.227715	-0.31712	-0.884664	-1.11839	-0.77129	-1.02346
Pth2r	1.6898	1.12772	0.856582	0.57221	-0.438791	-0.0503054	-0.713603	-1.12456	-0.98573	-0.933316
Loxl1	1.60526	1.30519	0.878796	0.539123	-0.393055	-0.278913	-1.00669	-1.07569	-0.700151	-0.873866
Pcdha5	1.76376	1.17379	0.741515	0.554296	-0.42163	-0.107681	-0.945233	-1.04142	-0.780674	-0.936725
Gabpb1l	1.81478	0.955722	0.666347	0.7202	-0.274846	-0.0892877	-0.914115	-1.23435	-0.688794	-0.955656
Cacng5	1.81212	1.11511	0.548743	0.713161	-0.110125	-0.375035	-0.843154	-1.12451	-0.751036	-0.985273
Pcdha7	1.74375	1.05137	0.684212	0.700715	-0.0228272	-0.343249	-0.634272	-1.07832	-1.00876	-1.09261
Suv39h1	1.55932	1.359	0.82184	0.747595	-0.536235	-0.747084	-0.855404	-0.992761	-0.630057	-0.726213
Il1rn	1.71064	1.20461	0.886538	0.669684	-0.561507	-0.735441	-0.881353	-0.724336	-0.784196	-0.784633
Slc15a1	1.74593	1.04309	0.816521	0.867967	-0.471859	-0.808325	-0.838663	-0.756098	-0.885416	-0.713147
Ankrd55	1.87564	1.11113	0.655448	0.697439	-0.495854	-0.535768	-0.9975	-0.773335	-0.6594	-0.877804
Slco2a1	1.91363	0.975375	0.746892	0.692014	-0.51216	-0.517697	-1.02449	-0.894289	-0.591944	-0.787327
Atic	1.79386	1.1161	0.585032	0.872794	-0.432339	-0.51387	-0.780565	-1.0471	-0.744906	-0.849005
Ptprz1	1.87403	1.03825	0.736648	0.72909	-0.557879	-0.485099	-0.776927	-0.906079	-0.832254	-0.81978
Grik1	1.62345	0.978446	0.974884	0.930679	-0.538294	-0.49268	-0.828515	-1.02261	-0.762985	-0.862373
Slc8a3	1.64876	1.14031	0.921906	0.709308	-0.435263	-0.544957	-0.895182	-1.13463	-0.533882	-0.876379
Btbd16	1.81156	1.21912	0.821383	0.430275	-0.302445	-0.702531	-0.982426	-0.561692	-0.819427	-0.913812
Ccdc27	1.61182	1.14012	1.05443	0.607538	-0.293518	-0.517371	-0.918071	-0.779333	-0.925268	-0.980346
Disc1	1.72768	1.23182	0.698795	0.650368	-0.306111	-0.376958	-0.809736	-0.784412	-0.925542	-1.10591
Ubash3b	1.6334	1.26828	0.836383	0.704295	-0.610427	-0.409745	-0.911423	-0.67553	-0.82734	-1.0079
Iyd	1.77935	0.842773	1.07479	0.705916	-0.511233	-0.92981	-0.648621	-1.0361	-0.507091	-0.76998
Fkbp11	1.80831	0.929231	1.01174	0.580698	-0.285629	-0.616172	-0.580318	-0.896093	-0.976254	-0.975517
Gal	1.5848	1.24918	1.18174	0.374382	-0.509375	-0.853067	-0.484268	-0.90509	-0.75448	-0.883826
Crygd	1.25857	1.31038	0.527016	1.36431	-0.690626	-0.393035	-0.913885	-0.77877	-0.656391	-1.02756
Igfbp2	1.19122	1.24575	0.680277	1.39169	-0.827857	-0.452057	-0.946122	-1.02629	-0.597631	-0.658977
RGD1560608	1.75871	0.983507	0.693414	0.955203	-0.684949	-0.269929	-0.795869	-0.702891	-0.951734	-0.985463
Dsn1	1.47983	1.11496	0.807228	1.12203	-0.607551	-0.527748	-0.914233	-1.11081	-0.749712	-0.613986
Nipal1	1.58962	1.14055	0.775224	0.999366	-0.848419	-0.400642	-0.965645	-0.845795	-0.749268	-0.694983
S100a4	1.5683	0.995752	0.838405	1.12248	-0.880807	-0.453342	-0.793706	-0.96872	-0.624258	-0.804109
Agtr1a	1.39033	1.14913	0.69245	1.23691	-0.725602	-0.197291	-0.777477	-1.00837	-0.906712	-0.853367
Klhl1	1.46772	1.03949	0.733746	1.28746	-0.615158	-0.4811	-0.764391	-0.912735	-0.845622	-0.909401
Ppp1r17	1.50361	0.768926	0.859106	1.35025	-0.508409	-0.428805	-0.849359	-0.869407	-0.918357	-0.907555
Rarres1	1.26453	1.05756	0.889559	1.13723	-0.528338	0.092525	-1.01395	-0.891893	-1.1936	-0.813619
Cthrc1	1.19064	1.5863	0.373057	1.00279	-0.129976	-0.106998	-0.96805	-0.872418	-1.18121	-0.894122
Fgfbp3	1.24398	1.70564	0.352539	0.999404	-0.440154	-0.363592	-0.760643	-0.984288	-0.803818	-0.949074
Itga5	1.22741	1.62619	0.491886	0.908053	-0.272189	-0.170298	-1.03386	-1.01087	-0.763347	-1.00297
Etv4	1.65299	1.0297	0.82412	0.822611	-0.184185	-0.356319	-0.778754	-0.797698	-1.09406	-1.11841
Tpk1	1.49296	1.12549	0.857571	0.857607	-0.132833	-0.377947	-0.56476	-0.998024	-1.08549	-1.17458
Adamts12	1.52881	0.816201	0.797843	1.04805	-0.0893307	0.0151103	-0.950497	-1.00968	-1.02702	-1.12948
Elovl2	1.6171	0.918006	0.707753	0.896857	-0.142208	0.032474	-0.722027	-0.930127	-1.1556	-1.22222
LOC500877	1.52593	1.2499	0.463448	1.08342	-0.391901	-0.359276	-0.544607	-0.92766	-0.852807	-1.24644
Cd93	1.21253	1.31012	0.65178	1.10858	-0.182337	-0.105683	-0.930315	-0.754205	-1.07875	-1.23172
Uck2	1.15327	1.37189	0.560159	1.22241	-0.267615	-0.187286	-0.761932	-0.88763	-0.904748	-1.29851
Fcrl2	1.01684	1.34935	1.07559	0.915873	-0.125762	-0.27094	-0.86215	-0.792643	-1.03145	-1.27471
Pcdh12	1.04531	1.38786	0.848842	0.96557	-0.129693	-0.0503526	-0.950583	-0.71364	-1.26529	-1.13803
Fam89a	1.451	1.40558	0.500443	0.957442	-0.403849	-0.24717	-0.773385	-0.66312	-1.18468	-1.04226
LOC686120	1.35887	1.37016	0.64096	0.939005	-0.331208	-0.154642	-0.672344	-0.883094	-1.28684	-0.980863
Rbp1	1.24559	1.35448	0.674909	1.21406	-0.388093	-0.506146	-0.807913	-0.777032	-1.03096	-0.978897
Zdhhc12	1.1932	1.50919	0.463725	1.16905	-0.216089	-0.440203	-0.665678	-1.01029	-1.05978	-0.943123
Abcb1b	1.38405	1.155	1.03709	0.93555	-0.258422	-0.593974	-0.808582	-1.01987	-0.986323	-0.844524
Tmem97	1.1162	1.2294	1.0161	1.19985	-0.37985	-0.548782	-0.804962	-0.909039	-0.889676	-1.02923
Trpm8	1.24996	1.19444	1.00311	1.07069	-0.242903	-0.519803	-0.894959	-0.936593	-0.95305	-0.970896
Dync1i1	1.20652	1.50436	0.921594	0.864311	-0.360344	-0.52265	-0.809808	-0.87902	-0.980151	-0.944813
Myh3	1.20216	1.50254	0.927649	0.846884	-0.394757	-0.44987	-0.796574	-1.06098	-0.993564	-0.783482
Col26a1	1.3083	1.29191	1.06527	0.907946	-0.531658	-0.518305	-0.828342	-0.867104	-0.912657	-0.91536
Myo16	1.31918	1.32751	1.05967	0.785519	-0.357515	-0.441263	-0.829648	-1.04251	-0.879098	-0.941844
Cd200	1.48299	1.33286	0.899053	0.742836	-0.400226	-0.432149	-0.781079	-0.864507	-0.989215	-0.990557
Col11a1	1.35318	1.23371	0.913937	0.987392	-0.302518	-0.423224	-0.852749	-0.881624	-0.964315	-1.06379
Rras2	1.40364	1.33473	0.795725	0.951032	-0.423484	-0.403207	-0.811394	-0.878875	-0.960383	-1.00778
Rcn1	1.52452	1.27833	0.720016	0.978482	-0.550095	-0.488907	-0.72653	-0.882305	-0.935328	-0.918187
Stmn2	1.49456	1.38108	0.705564	0.887734	-0.473022	-0.482225	-0.730399	-0.914954	-0.914714	-0.953625
Arpc5	1.46981	1.50482	0.744097	0.727162	-0.578509	-0.476169	-0.660134	-0.834447	-0.929882	-0.96674
Rab11a	1.58024	1.34498	0.830116	0.724609	-0.570254	-0.519928	-0.768554	-0.838731	-0.918001	-0.864481
Col6a4	1.35006	1.40297	0.728972	0.869961	-0.240643	-0.252761	-1.0674	-1.01013	-0.727301	-1.05372
Lrrc3	1.27783	1.55472	0.76667	0.71324	-0.163109	-0.321653	-0.775854	-1.06912	-0.911028	-1.07169
Ralgds	1.37996	1.40734	0.803995	0.753824	-0.170785	-0.28663	-0.978122	-0.940015	-0.916961	-1.0526
Slc7a1	1.21163	1.47144	0.9036	0.741056	-0.097405	-0.285438	-0.954357	-1.08835	-0.897524	-1.00466
Bak1	1.19437	1.45606	0.765631	0.866426	-0.105126	-0.176239	-0.774953	-1.05032	-1.04615	-1.1297
Basp1	1.03178	1.54318	0.825454	0.956161	-0.165262	-0.333541	-0.703371	-0.994346	-1.03829	-1.12176
Bad	1.32542	1.58312	0.674853	0.831271	-0.512769	-0.333556	-0.747446	-0.884328	-0.984051	-0.952516
Hip1	1.20877	1.56647	0.785428	0.81952	-0.432234	-0.185815	-0.783668	-0.949248	-0.990906	-1.03831
Tmem229b	1.22099	1.46806	0.881584	0.826995	-0.274218	-0.274471	-0.847053	-0.887568	-1.0264	-1.08792
Kdelr3	1.142	1.26338	1.00665	1.07629	-0.367799	-0.327226	-0.898876	-0.735802	-1.13592	-1.02269
Aplnr	1.21671	1.24865	0.77476	1.13544	-0.400867	-0.0639031	-0.913814	-0.775076	-1.14271	-1.07919
Serpinb11	1.35969	1.16322	0.771903	1.16906	-0.54089	-0.190183	-0.905045	-0.820589	-1.0075	-0.999677
Erc1	1.34828	0.991149	0.861192	1.2386	-0.331597	-0.251094	-0.824702	-1.07373	-0.957936	-1.00016
Pcdha6	1.34631	1.21899	0.721481	1.13433	-0.363674	-0.266951	-0.688385	-1.1056	-1.02611	-0.97038
Tmem169	1.23824	1.08347	0.942786	1.06552	-0.152003	-0.129716	-0.727786	-0.987522	-1.13136	-1.20162
Nid2	1.3288	1.10585	0.865768	1.06358	-0.214773	-0.125223	-1.00005	-1.05056	-0.892171	-1.08123
Chfr	1.35145	1.19787	0.851229	0.98775	-0.175646	-0.256736	-0.865012	-1.01862	-0.9704	-1.10189
Pcdha12	1.41415	1.26735	0.788068	0.939311	-0.191313	-0.378329	-0.841242	-1.04817	-0.932146	-1.01767
Grin3a	1.33655	1.33927	0.866317	0.81076	-0.28385	-0.208946	-0.623291	-1.11284	-1.01017	-1.1138
Ppdpf	1.34252	1.28972	0.724345	0.97083	-0.263933	-0.177241	-0.59507	-1.06851	-1.10525	-1.11741
Trib2	1.2868	1.2731	0.873197	0.914732	-0.225235	-0.142636	-0.829038	-0.856755	-1.1393	-1.15487
Gnb4	1.24068	1.29699	0.764962	1.06799	-0.255843	-0.179797	-0.75085	-0.990652	-1.14202	-1.05146
Zdhhc9	1.18449	1.35374	0.860947	1.01034	-0.327203	-0.190117	-0.742598	-1.05963	-1.02403	-1.06594
Prep	1.31794	1.3159	0.894841	0.922189	-0.375002	-0.263398	-0.788023	-1.01877	-0.998917	-1.00676
Bzw1	1.27589	1.27094	0.909453	1.00701	-0.38754	-0.295074	-0.709079	-0.881591	-1.10703	-1.08299
Tubb2a	1.3286	1.28494	0.816474	0.999058	-0.316037	-0.30048	-0.750653	-0.857677	-1.11761	-1.0866
Hfe2	1.49995	1.57579	0.999625	0.139657	-0.880405	-0.290448	-0.548757	-0.809595	-0.917857	-0.767961
Prtn3	1.22673	1.71058	0.984037	0.397905	-0.692415	-0.454196	-0.566757	-1.02914	-1.04649	-0.530263
Myl2	1.30892	1.70711	1.0693	0.200414	-0.62819	-0.538305	-0.911076	-0.911076	-0.688652	-0.608438
Clec1a	1.41185	1.67347	0.915654	0.355575	-0.792581	-0.633378	-0.637946	-0.866897	-0.576699	-0.849052
Tuba1c	1.27923	1.67751	0.897621	0.573122	-0.751021	-0.509643	-0.602521	-0.999642	-0.731465	-0.833191
Zap70	1.14293	2.11471	0.600018	0.000514916	-0.518325	-0.468662	-0.670767	-0.883051	-0.287239	-1.03013
Cers3	1.03246	1.93618	0.965933	0.125371	-0.393849	-0.268361	-0.6599	-1.12804	-0.858242	-0.751551
Tnfrsf10b	1.35064	1.87541	0.801408	-0.0199117	-0.328203	-0.376915	-0.739178	-0.93043	-0.713864	-0.918957
Emilin3	1.62086	1.76891	0.209884	0.419774	-0.750766	-0.680065	-0.965603	-0.674351	-0.757396	-0.19125
Chtf18	1.63616	1.70809	0.271348	0.452219	-0.439252	-0.811798	-1.09576	-0.810127	-0.413699	-0.497184
Ctu2	1.40944	1.86691	0.397679	0.506671	-0.865053	-0.720398	-0.934527	-0.703116	-0.379391	-0.578212
LOC498675	1.81679	1.38739	0.235168	0.591192	-0.485986	-0.270277	-0.341154	-0.850447	-0.88019	-1.20249
Rpl10a	1.67308	1.66729	0.0625102	0.398335	-0.623826	-0.139679	-0.182021	-0.784948	-0.867374	-1.20337
Hist1h2bh	1.93555	1.29851	0.0234798	0.552295	-0.472383	0.0197296	-0.526404	-0.702398	-1.10251	-1.02587
Gtf2a2	1.78439	1.25037	0.234052	0.732962	-0.48413	0.0388961	-0.521088	-0.810106	-1.0109	-1.21445
Nras	1.59994	1.33698	0.228238	0.781198	-0.430545	0.226683	-0.521547	-0.951166	-1.11408	-1.15571
Mfng	1.62089	1.50438	0.343773	0.462555	-0.0872215	0.00688138	-0.891276	-0.850025	-1.17102	-0.938931
Dhrs11	1.59089	1.62831	0.418668	0.339715	-0.450369	-0.0642119	-0.563684	-0.601238	-1.16011	-1.13797
Ybx3	1.76783	1.40723	0.397016	0.357604	-0.388656	0.0935075	-0.741028	-0.712909	-1.0057	-1.1749
Nhlh1	1.86735	1.25804	0.451981	0.58338	-0.59058	-0.106392	-0.98987	-0.832017	-0.874086	-0.7678
Ebf3	1.91769	1.33124	0.628228	0.0977823	-0.509695	-0.080532	-0.835183	-0.840946	-0.942046	-0.76654
Ngfr	1.88551	1.3784	0.612389	0.18539	-0.561899	-0.260189	-0.659029	-0.605371	-1.00439	-0.970807
Chrna3	1.3513	1.91511	0.0884979	0.540506	-0.556831	-0.0806701	-0.471757	-0.718049	-1.11502	-0.953089
Mbl2	1.34063	1.9818	-0.0895364	0.363529	-0.368634	0.125263	-0.54047	-0.98978	-1.07005	-0.752757
Dkk2	1.36942	1.74458	0.254942	0.743384	-0.615707	-0.103225	-0.499426	-1.10214	-0.942163	-0.849674
Mpst	1.55748	1.68889	0.0755168	0.699102	-0.272091	-0.279724	-0.70903	-0.773787	-0.971822	-1.01453
Tmsb4x	1.44633	1.61196	0.257138	0.900438	-0.64617	-0.270471	-0.476353	-0.766062	-1.10944	-0.947366
Acaa2	1.63999	1.63642	0.16808	0.687765	-0.702367	-0.339858	-0.523796	-0.790736	-1.0405	-0.734996
Prune	1.68039	1.67373	0.075862	0.631337	-0.542796	-0.340693	-0.634192	-0.872084	-0.830579	-0.840985
Cdhr1	1.93169	1.34672	0.0719994	0.559657	-0.465911	-0.176465	-0.497874	-1.09875	-0.971497	-0.699565
Rpl22	1.83765	1.53298	0.117044	0.53855	-0.698053	-0.525537	-0.427246	-0.888724	-0.996648	-0.490022
Hist3h2a	1.74852	1.70105	-0.339287	0.595486	-0.701331	-0.276116	-0.35312	-0.801453	-0.841174	-0.732581
Ptger3	1.7697	1.73839	-0.154943	0.412353	-0.443644	-0.255906	-0.662706	-0.931239	-0.738769	-0.733239
Hist2h2ab	1.78631	1.76266	-0.229449	0.413089	-0.68359	-0.390069	-0.509415	-0.911146	-0.657386	-0.580998
Ramp2	1.77266	1.83908	-0.100958	0.19859	-0.669534	-0.452711	-0.649167	-0.902511	-0.500923	-0.534531
Rps4y2	1.65188	1.72285	-0.0370262	0.650538	-0.431425	-0.462266	-0.996322	-0.609166	-0.688428	-0.800635
Dhfr	1.40812	1.87434	0.0777654	0.731489	-0.68265	-0.446672	-0.675585	-0.897713	-0.882003	-0.507096
Mogat2	1.73689	1.59155	0.0957516	0.673623	-0.674838	-0.38149	-0.856752	-0.894566	-0.744456	-0.545716
Haus8	1.70817	1.78328	0.0328512	0.422092	-0.726497	-0.379498	-0.760469	-0.696715	-0.815381	-0.567834
Slc26a7	1.62006	1.80506	0.187468	0.390012	-0.582722	-0.289984	-0.823048	-0.775252	-0.931505	-0.600094
Kif23	1.60711	1.60818	0.475417	0.615507	-0.756287	-0.486098	-0.760239	-0.655016	-0.663149	-0.985423
Npbwr1	1.39926	1.79698	0.456019	0.618071	-0.811032	-0.373962	-0.780762	-0.694794	-0.668286	-0.941495
Prss36	1.4265	1.8012	0.220285	0.717668	-0.892838	-0.31471	-0.743391	-0.671988	-0.588654	-0.95408
Nupr1l	1.56211	1.51495	0.571968	0.728624	-0.995746	-0.573805	-0.554674	-0.514137	-0.843848	-0.895452
Pdcd5	1.58842	1.43974	0.383409	0.917605	-0.745147	-0.403273	-0.440817	-0.902042	-0.906815	-0.931074
Nxph1	1.68918	1.33352	0.617857	0.75968	-0.658071	-0.525505	-0.516775	-0.939279	-0.904242	-0.856366
Hsd17b7	1.52522	1.5779	0.567009	0.696709	-0.712102	-0.540016	-0.456312	-0.843464	-0.831147	-0.983799
Ptrhd1	1.59164	1.388	0.643452	0.76372	-0.707297	-0.411462	-0.45817	-0.800674	-0.960854	-1.04835
Itga4	1.43915	1.63118	0.631814	0.574889	-0.469314	-0.231238	-1.00943	-0.936446	-0.674965	-0.955637
Kcnmb2	1.27528	1.72404	0.603201	0.719475	-0.473939	-0.385065	-0.969371	-0.820983	-0.57709	-1.09555
Scarf2	1.4169	1.59784	0.798549	0.580106	-0.532327	-0.603617	-0.622673	-1.12627	-0.646121	-0.862388
L1cam	1.48518	1.59804	0.665511	0.639114	-0.494436	-0.553964	-0.752826	-1.0198	-0.741018	-0.825801
Stra6	1.43623	1.70238	0.646342	0.55113	-0.537608	-0.627215	-0.76208	-1.04605	-0.556689	-0.80644
Baiap2l1	1.47922	1.66702	0.512514	0.665613	-0.772275	-0.421134	-0.790342	-1.03962	-0.679823	-0.621175
Slc1a4	1.33537	1.70377	0.487651	0.83768	-0.622517	-0.402354	-0.75694	-0.738862	-0.865517	-0.97828
LOC302022	1.45677	1.58294	0.648022	0.741286	-0.64558	-0.444742	-0.808849	-0.861478	-0.833963	-0.834408
Gucy1a3	1.41715	1.67176	0.565713	0.760157	-0.692853	-0.597227	-0.735796	-0.898231	-0.706327	-0.784346
Amigo2	1.28799	1.7118	0.589413	0.831263	-0.706915	-0.459813	-0.719508	-0.845804	-0.806692	-0.881731
Cox6b2	1.3518	1.72075	0.557183	0.745118	-0.669712	-0.426132	-0.772672	-0.938016	-0.71632	-0.851997
Dok5	1.20997	1.85037	0.795267	0.468391	-0.460351	-0.60755	-0.755451	-0.70718	-0.888462	-0.905008
Spsb4	1.2858	1.78115	0.750311	0.546108	-0.616798	-0.459586	-0.871965	-0.709992	-0.893822	-0.811203
Neurod6	1.14288	1.82995	0.789702	0.611022	-0.611157	-0.520806	-0.587309	-0.803031	-0.923478	-0.927776
Sass6	1.31314	1.76647	0.687474	0.551357	-0.433071	-0.635562	-0.491656	-0.839456	-0.965014	-0.953675
Pdia2	1.34589	1.59481	0.835417	0.630089	-0.272867	-0.787738	-0.730032	-0.753046	-0.829527	-1.033
Fosl1	1.30018	1.74399	0.698564	0.536241	-0.146607	-0.632115	-0.841513	-0.938157	-0.898479	-0.822108
Masp1	1.19548	1.7189	0.831282	0.636654	-0.337237	-0.548901	-0.811676	-0.955636	-1.00281	-0.726052
Slc29a4	1.33584	1.70388	0.677787	0.703281	-0.522797	-0.604874	-0.79596	-0.808625	-0.789006	-0.899533
Ndn	1.28531	1.67359	0.782162	0.723315	-0.532959	-0.622149	-0.787644	-0.851313	-0.856441	-0.813873
Rem2	1.24648	1.67437	0.756896	0.78912	-0.470097	-0.655072	-0.815977	-0.824239	-0.804015	-0.897463
Csdc2	1.44285	1.56928	0.824436	0.602995	-0.471629	-0.642763	-0.887305	-0.840552	-0.738976	-0.858336
Sqle	1.4041	1.63754	0.809866	0.56115	-0.48132	-0.639043	-0.733823	-0.842062	-0.770062	-0.946349
Galk1	1.19845	1.77347	0.678665	0.671669	-0.331739	-0.400904	-0.804182	-0.960937	-0.884845	-0.939652
Ddx54	1.42543	1.68938	0.561886	0.653534	-0.465041	-0.459233	-0.877287	-0.956051	-0.676982	-0.895643
Fbxw9	1.32838	1.72491	0.600056	0.680506	-0.343323	-0.494229	-0.834566	-0.923667	-0.78333	-0.954739
Plagl1	1.39264	1.62322	0.626393	0.751504	-0.417068	-0.493001	-0.820208	-0.910373	-0.794839	-0.958273
Ephb2	1.2987	1.63299	0.850669	0.60016	-0.309556	-0.480176	-0.889974	-0.87231	-0.851439	-0.979065
Pcdha2	1.32053	1.63325	0.842999	0.549601	-0.213463	-0.529261	-0.893382	-0.897747	-0.863962	-0.948568
Gtf2h5	1.31175	1.67482	0.74602	0.670628	-0.388941	-0.54836	-0.847169	-0.792151	-0.949268	-0.877331
Sec61a1	1.39141	1.67873	0.674442	0.608373	-0.375247	-0.497386	-0.906048	-0.838516	-0.834767	-0.900989
Dock9	1.42351	1.49126	0.858411	0.656616	-0.380806	-0.479668	-0.848098	-0.982056	-0.796754	-0.942413
Pcdha1	1.33704	1.50647	0.792547	0.800024	-0.331665	-0.448249	-0.914553	-0.920765	-0.806073	-1.01478
Gnb2	1.41191	1.62221	0.643083	0.637856	-0.33354	-0.361022	-0.763534	-0.900463	-0.927422	-1.02908
Smpd3	1.41125	1.56206	0.717922	0.65956	-0.257923	-0.438873	-0.79984	-0.978378	-0.902129	-0.973645
Hmgcr	1.32581	1.58432	0.791853	0.728445	-0.423083	-0.469905	-0.710693	-0.915734	-0.90531	-1.00571
Tm7sf2	1.39826	1.57935	0.662641	0.740205	-0.389325	-0.452041	-0.708545	-0.912194	-0.829857	-1.08849
Nkiras2	1.5	1.40493	0.57993	0.746153	-0.137787	-0.192817	-0.847408	-0.981786	-1.03769	-1.03352
Zfp282	1.44052	1.40976	0.647361	0.799273	-0.115426	-0.316415	-0.854579	-0.927629	-0.985953	-1.09691
Aacs	1.44249	1.43723	0.714304	0.746395	-0.251355	-0.353911	-0.72319	-0.827913	-1.04557	-1.13848
Panx1	1.52747	1.40615	0.707279	0.655936	-0.228903	-0.35655	-0.822265	-0.679186	-1.11611	-1.09382
Slc39a8	1.46684	1.47798	0.789477	0.5689	-0.407141	-0.16447	-0.824362	-0.888072	-0.916154	-1.103
Galr2	1.58652	1.51907	0.563771	0.567387	-0.477218	-0.204915	-0.739762	-0.763352	-0.900071	-1.15143
Ctnnbip1	1.48676	1.55959	0.487957	0.701706	-0.354845	-0.231737	-0.698417	-0.791794	-1.10445	-1.05478
Aco1	1.58983	1.43317	0.485238	0.671102	-0.297738	-0.10137	-0.758574	-0.93611	-0.982649	-1.1029
Ercc8	1.54288	1.51199	0.466917	0.719268	-0.330614	-0.242571	-0.737551	-0.897749	-0.931612	-1.10095
Stmn4	1.54698	1.50655	0.347221	0.89415	-0.489512	-0.384074	-0.601847	-0.836523	-1.02241	-0.960539
Tmtc4	1.56761	1.43975	0.481883	0.840411	-0.528534	-0.248001	-0.753122	-0.854817	-0.955386	-0.989795
Tubb6	1.58785	1.57988	0.386439	0.757438	-0.528764	-0.476369	-0.749711	-0.782269	-0.838874	-0.935628
Cntn6	1.50419	1.53562	0.554342	0.768427	-0.441393	-0.482196	-0.60036	-0.882191	-0.949468	-1.00697
Gpr149	1.63641	1.4436	0.529009	0.748383	-0.409323	-0.558936	-0.680706	-0.835067	-0.974472	-0.898896
Gpx7	1.65602	1.55759	0.431359	0.527754	-0.276055	-0.357974	-0.868704	-0.747736	-0.935777	-0.986476
Agrn	1.54446	1.60285	0.605671	0.482057	-0.286589	-0.36753	-0.822985	-0.955347	-0.816363	-0.986226
Ncan	1.61106	1.48752	0.543412	0.608545	-0.273651	-0.324799	-0.840951	-0.957268	-0.883411	-0.970459
Pcdha3	1.59375	1.54743	0.538883	0.608251	-0.286455	-0.512957	-0.773024	-0.897397	-0.95128	-0.867204
Blmh	1.62973	1.51087	0.671429	0.5082	-0.401945	-0.521684	-0.690775	-0.904173	-0.920637	-0.881013
Ppp1r14c	1.58764	1.57621	0.625731	0.54667	-0.500508	-0.482705	-0.770722	-0.80849	-0.895569	-0.878259
Marcksl1	1.49056	1.48579	0.618022	0.760181	-0.358445	-0.340447	-0.795468	-0.886033	-0.98662	-0.987534
Gabpb1	1.68974	1.40007	0.647722	0.566872	-0.321904	-0.448429	-0.78291	-0.885504	-0.905014	-0.96065
Fnbp1l	1.61889	1.44776	0.662569	0.605769	-0.404191	-0.389638	-0.771176	-0.863378	-0.906551	-1.00005
Smarce1	1.5932	1.43231	0.679607	0.659568	-0.385816	-0.414447	-0.793837	-0.875922	-0.933301	-0.961361
Foxq1	1.53023	1.56984	0.656293	0.485552	-0.440448	-0.218176	-0.666447	-0.979766	-1.02204	-0.915031
Lck	1.59004	1.52132	0.658624	0.491607	-0.390654	-0.317068	-0.681204	-0.949287	-1.0451	-0.878273
Azin1	1.57861	1.51098	0.719774	0.517059	-0.418602	-0.469391	-0.710413	-0.713884	-1.03242	-0.981708
Aldh1b1	1.49272	1.65934	0.623439	0.506633	-0.435214	-0.417123	-0.691333	-0.829373	-1.05831	-0.850773
Ppic	1.6157	1.5885	0.624932	0.417032	-0.430293	-0.380986	-0.835771	-0.760924	-0.96624	-0.871947
Cbln1	1.45983	1.71535	0.574586	0.475207	-0.667722	-0.180317	-0.687252	-0.874616	-0.969378	-0.845685
Fut4	1.4485	1.848	0.356461	0.446318	-0.500307	-0.253631	-0.683985	-0.818577	-0.992125	-0.850658
Tbcd	1.46721	1.67998	0.3985	0.684415	-0.455779	-0.270468	-0.708801	-0.913011	-1.01096	-0.871096
RGD1304694	1.44034	1.67844	0.504655	0.673973	-0.423209	-0.372418	-0.864427	-0.777235	-0.92056	-0.939561
Zar1	1.36327	1.72297	0.461507	0.702266	-0.342121	-0.309527	-0.86722	-0.818954	-0.918166	-0.994021
Rpp21	1.36131	1.79096	0.405682	0.694116	-0.454052	-0.469342	-0.579252	-0.83095	-0.949728	-0.968748
Tg	1.47076	1.77752	0.320044	0.634933	-0.643544	-0.368678	-0.649558	-0.670874	-0.941101	-0.929503
Smug1	1.61071	1.65703	0.315445	0.551667	-0.493372	-0.247245	-0.768914	-1.0666	-0.716951	-0.841773
Tsta3	1.50782	1.70145	0.43242	0.530805	-0.228133	-0.492275	-0.667175	-0.927902	-0.790553	-1.06646
Dolpp1	1.64442	1.64506	0.334808	0.473814	-0.423281	-0.284554	-0.631335	-0.899996	-0.761287	-1.09764
Ftl1	1.7063	1.67636	0.208935	0.33873	-0.272248	-0.239442	-0.659294	-0.924457	-0.828373	-1.0065
Ckap4	1.58726	1.69757	0.531916	0.318111	-0.437211	-0.310488	-0.637594	-0.936255	-0.902094	-0.911212
Ednra	1.71676	1.65152	0.419253	0.273607	-0.463166	-0.259994	-0.786479	-0.827384	-0.823052	-0.901068
H2afy2	1.67486	1.71661	0.423352	0.229977	-0.287347	-0.486156	-0.695815	-0.82477	-0.883333	-0.867386
Dhcr7	1.67752	1.72256	0.291209	0.363495	-0.453353	-0.389035	-0.589186	-0.847317	-0.849789	-0.926105
Csrp2	1.57953	1.75961	0.314937	0.482403	-0.509293	-0.356477	-0.76173	-0.753483	-0.849172	-0.906329
Ptpro	1.66139	1.68181	0.350263	0.442941	-0.453889	-0.377284	-0.748587	-0.804748	-0.903151	-0.848746
Mapre1	1.58474	1.69344	0.518779	0.411802	-0.399541	-0.464773	-0.793376	-0.778574	-0.887116	-0.885382
Cd24	1.59941	1.73739	0.423085	0.351845	-0.401748	-0.398997	-0.698835	-0.713357	-0.95095	-0.947845
Fam89b	1.58636	1.72545	0.398228	0.451559	-0.392743	-0.446446	-0.731786	-0.755352	-0.911673	-0.923595
Phb2	1.63611	1.71771	0.343172	0.348026	-0.527228	-0.377126	-0.371195	-0.814891	-0.949797	-1.00478
Trim16	1.53289	1.73471	0.435955	0.336228	-0.291633	-0.262481	-0.559577	-0.892867	-1.07432	-0.958905
Zfp579	1.68254	1.59877	0.547817	0.0728261	-0.0481723	-0.402796	-0.695853	-0.904386	-0.672152	-1.1786
Afg3l1	1.57089	1.7879	0.538081	0.138372	-0.456094	-0.312108	-0.821656	-0.815123	-0.652092	-0.978174
Camsap3	1.43142	1.70797	0.637158	0.367452	-0.227366	-0.386095	-0.885592	-1.09703	-0.543342	-1.00457
Dcaf15	1.63468	1.67161	0.486552	0.309344	-0.313448	-0.373456	-0.821303	-0.9862	-0.694847	-0.912934
Fbn1	1.68628	1.58287	0.510967	0.328904	-0.23396	-0.415216	-0.834403	-1.05256	-0.704202	-0.868667
Col3a1	1.84549	1.58335	0.350998	0.094388	-0.29185	-0.311604	-1.01187	-0.780207	-0.586182	-0.892513
Mapk7	1.81244	1.62467	0.38572	0.163973	-0.492669	-0.432749	-0.736572	-0.836986	-0.498995	-0.988829
Samd14	1.79147	1.53117	0.550992	0.262524	-0.41423	-0.624947	-0.818347	-0.923408	-0.489395	-0.865821
Tarbp2	1.76432	1.46942	0.242841	0.724883	-0.529007	-0.512661	-0.694302	-0.594197	-1.0219	-0.8494
Dusp2	1.82524	1.47215	0.328859	0.51138	-0.562848	-0.315449	-0.761808	-0.643577	-0.893621	-0.960322
Ppef1	1.82406	1.45526	0.24868	0.51487	-0.366309	-0.372892	-0.675802	-0.515632	-1.02872	-1.08351
Capsl	1.96379	1.29498	0.269844	0.634244	-0.688947	-0.441573	-0.776323	-0.647414	-0.748372	-0.860223
RGD1565611	1.97896	1.28908	0.28485	0.539032	-0.932101	-0.420047	-0.575746	-0.461298	-0.925922	-0.776807
Dysf	1.72349	1.48741	0.374895	0.705296	-0.527423	-0.628904	-0.904206	-0.798074	-0.604377	-0.828098
Klhl41	1.54989	1.66319	0.21889	0.842682	-0.616287	-0.64462	-0.767031	-0.765874	-0.681565	-0.799274
Mme	1.61915	1.4745	0.347017	0.850614	-0.568028	-0.39976	-0.837683	-1.05673	-0.576267	-0.852818
Sh2d4a	1.6519	1.41168	0.271549	0.968315	-0.673216	-0.361809	-0.906835	-0.782653	-0.762348	-0.816585
Nsun6	1.72547	1.54642	0.408114	0.582594	-0.711647	-0.611137	-0.638316	-0.911396	-0.55158	-0.838519
Ccnb2	1.76601	1.5224	0.377886	0.489867	-0.50616	-0.702847	-0.508185	-1.10269	-0.489916	-0.846372
Gpatch4	1.69665	1.6676	0.355969	0.441455	-0.553976	-0.769319	-0.601661	-0.972836	-0.551084	-0.712791
Zfp496	1.86733	1.37257	0.361225	0.525836	-0.307874	-0.493038	-0.951215	-0.998775	-0.555502	-0.820561
Grin2d	1.71651	1.38155	0.504903	0.654364	-0.343252	-0.538959	-0.851943	-1.16454	-0.523507	-0.835128
Lrrc55	1.71241	1.46398	0.502313	0.610778	-0.481636	-0.599432	-0.863394	-1.07514	-0.63017	-0.639717
Prkar2a	1.69547	1.40171	0.788282	0.475281	-0.706905	-0.515802	-0.733994	-0.970704	-0.576456	-0.856878
Oxct2a	1.59874	1.53679	0.787831	0.346398	-0.542075	-0.357819	-0.780826	-1.06126	-0.855367	-0.672417
Dmgdh	1.72569	1.48992	0.788837	0.203333	-0.453602	-0.563067	-0.63603	-0.997984	-0.817011	-0.740084
Purg	1.62374	1.57014	0.738234	0.326845	-0.495073	-0.583714	-0.728265	-1.08453	-0.586027	-0.78135
Lyar	1.58916	1.77401	0.458548	0.316486	-0.732301	-0.608708	-0.703281	-0.393608	-0.763032	-0.937275
Gabrq	1.59172	1.70466	0.701809	0.218661	-0.656668	-0.809379	-0.574702	-0.682557	-0.852576	-0.64097
Ift27	1.59925	1.61549	0.737653	0.382572	-0.718487	-0.702109	-0.732988	-0.674346	-0.805249	-0.701781
Eef1e1	1.68254	1.72002	0.444384	0.304374	-0.856524	-0.552744	-0.717931	-0.686232	-0.668649	-0.669237
Slc35f2	1.73365	1.66345	0.458195	0.306143	-0.715073	-0.536451	-0.750384	-0.695571	-0.787317	-0.676643
Hmmr	1.77207	1.63091	0.282307	0.456498	-0.850581	-0.680867	-0.592885	-0.755058	-0.57502	-0.68737
Txnrd3	1.58225	1.78098	0.459702	0.356268	-0.79267	-0.747649	-0.665244	-0.801746	-0.469763	-0.702134
Pcdha4	1.74158	1.31838	0.800041	0.47515	-0.439791	-0.505337	-0.721969	-0.981349	-0.904154	-0.782549
Klf7	1.75847	1.38191	0.616137	0.485179	-0.42876	-0.496033	-0.615229	-1.16064	-0.628703	-0.91233
RGD1564036	1.79107	1.3829	0.532867	0.545204	-0.459061	-0.468569	-0.701159	-1.01875	-0.641794	-0.962702
Doc2b	1.85842	1.35282	0.65088	0.348556	-0.430785	-0.474789	-0.715677	-0.877807	-0.776852	-0.934765
Klhdc10	1.79101	1.36298	0.631294	0.446892	-0.340608	-0.400453	-0.782526	-0.902275	-0.870677	-0.935639
Irs1	1.83279	1.37446	0.561451	0.363966	-0.314577	-0.367688	-0.64166	-1.06316	-0.826317	-0.919263
Pih1d1	1.80369	1.41949	0.521926	0.368793	-0.143663	-0.486732	-0.771196	-1.00734	-0.814683	-0.890288
Erh	2.03284	1.21474	0.173831	0.592656	-0.450305	-0.366885	-0.509956	-0.833859	-0.946771	-0.906295
Pfkfb4	1.91237	1.35521	0.301168	0.572838	-0.440195	-0.513943	-0.551886	-0.83549	-0.841899	-0.958169
Smad1	2.02655	1.26286	0.323968	0.47498	-0.426802	-0.585127	-0.536283	-0.819767	-0.903536	-0.816835
Adamts18	1.99745	1.25102	0.419614	0.415359	-0.348486	-0.379044	-0.740045	-0.89941	-0.887145	-0.829319
Fkbp10	1.91591	1.2498	0.512834	0.535039	-0.402734	-0.493153	-0.648258	-0.982829	-0.797886	-0.888721
Slain2	1.98025	1.22689	0.443932	0.554633	-0.520426	-0.550481	-0.697185	-0.946465	-0.721646	-0.769505
Taf1a	1.86534	1.28548	0.657911	0.501299	-0.629123	-0.584885	-0.639473	-0.838524	-0.920688	-0.697341
Pkia	1.88229	1.27192	0.561023	0.567072	-0.549282	-0.463301	-0.717053	-0.836912	-0.861778	-0.853978
Usp29	1.88744	1.28368	0.595514	0.533534	-0.561158	-0.618793	-0.675214	-0.770184	-0.860182	-0.814636
Rcan3	2.01597	1.20947	0.612009	0.314194	-0.531805	-0.471563	-0.842194	-0.799784	-0.678506	-0.827798
RGD1562284	1.99018	1.32687	0.482836	0.315814	-0.462338	-0.529308	-0.715692	-0.799011	-0.860292	-0.749056
Rnf138	2.02584	1.1863	0.556968	0.421982	-0.485759	-0.640065	-0.718369	-0.739955	-0.80576	-0.801183
Mtmr14	1.70172	1.56629	0.394422	0.485188	-0.377849	-0.387488	-0.570539	-0.879109	-0.989792	-0.942844
Ap3m1	1.7431	1.52769	0.457639	0.492793	-0.513715	-0.41364	-0.69209	-0.809194	-0.901011	-0.891568
Kif3b	1.74683	1.46375	0.5374	0.479153	-0.469618	-0.396127	-0.594472	-0.867978	-0.96306	-0.935885
Kcnip1	1.85525	1.27447	0.488663	0.608549	-0.51282	-0.318894	-0.672826	-0.928926	-0.762411	-1.03106
Dhx57	1.73229	1.38712	0.54336	0.637412	-0.472151	-0.384982	-0.704644	-0.916397	-0.85498	-0.967018
Rala	1.71776	1.42339	0.540361	0.642674	-0.53259	-0.478524	-0.620814	-0.88104	-0.8625	-0.948715
Acat1	1.81458	1.44872	0.470351	0.53865	-0.606648	-0.602568	-0.698072	-0.88337	-0.760309	-0.72133
Fam102b	1.83659	1.45104	0.49018	0.434328	-0.532688	-0.506244	-0.70997	-0.919492	-0.696503	-0.847243
Rnf2	1.73577	1.51128	0.503929	0.511862	-0.535293	-0.467206	-0.691211	-0.910726	-0.83189	-0.826515
Srgap1	1.82241	1.44488	0.498278	0.462339	-0.48183	-0.52015	-0.69223	-0.913696	-0.818025	-0.801983
Rbmxrtl	1.8416	1.49854	0.337234	0.411853	-0.450497	-0.400698	-0.615036	-1.0318	-0.855522	-0.735679
Ncam1	1.85676	1.47196	0.306424	0.484665	-0.476502	-0.430676	-0.662744	-0.990531	-0.715242	-0.844107
Usp22	1.84735	1.48393	0.347423	0.465499	-0.472467	-0.43373	-0.761014	-0.907991	-0.752589	-0.816413
Armc6	1.78485	1.57018	0.195887	0.575645	-0.594179	-0.405809	-0.66898	-0.803531	-0.816606	-0.837457
Ctps1	1.83008	1.49989	0.283594	0.570281	-0.700646	-0.503107	-0.596466	-0.760887	-0.817154	-0.805594
Kdm1b	1.8673	1.48074	0.291746	0.491104	-0.679686	-0.360603	-0.686485	-0.770434	-0.855512	-0.778173
Top2b	1.92095	1.34473	0.379985	0.526009	-0.59812	-0.419421	-0.584615	-0.802878	-0.885001	-0.881642
Hs6st2	1.93944	1.33703	0.370143	0.551942	-0.599363	-0.544765	-0.656521	-0.842274	-0.740298	-0.815337
Nasp	1.89334	1.43694	0.350867	0.500095	-0.59517	-0.534889	-0.685843	-0.75664	-0.797119	-0.811577
Snx6	1.9085	1.43648	0.516304	0.251067	-0.539941	-0.638785	-0.483358	-0.728298	-0.956664	-0.765308
Spryd4	1.76306	1.59205	0.475201	0.363854	-0.710789	-0.672984	-0.4856	-0.738043	-0.768192	-0.818555
Gng10	1.76164	1.63007	0.380088	0.315051	-0.46416	-0.495973	-0.692662	-0.601582	-0.99888	-0.833596
Actg1	1.8821	1.57101	0.227738	0.266636	-0.42051	-0.361707	-0.625699	-0.773452	-0.952743	-0.81337
Lzic	1.83265	1.59629	0.3348	0.225675	-0.336804	-0.412982	-0.721966	-0.768204	-0.922408	-0.827054
Clspn	1.81548	1.68745	0.189679	0.261279	-0.387186	-0.548662	-0.724596	-0.713548	-0.887776	-0.692118
Fgf11	1.7297	1.75515	0.215191	0.254319	-0.366767	-0.501352	-0.671215	-0.669526	-0.938085	-0.807418
Gpr85	1.80016	1.7219	0.201295	0.202178	-0.522237	-0.424247	-0.591118	-0.713593	-0.842166	-0.832168
Zmynd19	1.8196	1.73172	0.141467	0.158368	-0.462992	-0.415441	-0.639726	-0.628272	-0.828913	-0.875818
Ctu1	1.82244	1.67557	0.108452	0.331055	-0.486329	-0.386546	-0.663939	-0.776507	-0.835382	-0.788818
Ddx39a	1.73722	1.77707	0.155274	0.279066	-0.527047	-0.41894	-0.709279	-0.673782	-0.798147	-0.821426
Dok4	1.78061	1.66893	0.254802	0.322989	-0.470389	-0.422716	-0.738861	-0.693911	-0.850965	-0.85049
Frmd8	1.67425	1.7815	0.283698	0.281553	-0.618547	-0.387702	-0.562321	-0.874601	-0.836494	-0.741345
Peg12	1.82718	1.58198	0.134935	0.513348	-0.527481	-0.425557	-0.762553	-0.851385	-0.762749	-0.727716
Ppp4r1	1.87755	1.54965	0.244208	0.389275	-0.503987	-0.465309	-0.743515	-0.811788	-0.759661	-0.776417
Fbn2	1.78795	1.61422	0.286952	0.359492	-0.34729	-0.428634	-0.80856	-0.813687	-0.781766	-0.868677
March1	1.77887	1.62997	0.297989	0.359765	-0.451358	-0.440145	-0.720097	-0.922237	-0.667983	-0.864782
Plxna3	1.75953	1.6259	0.390996	0.357469	-0.505315	-0.491028	-0.746717	-0.894232	-0.692476	-0.804129
Frmd3	1.81493	1.56935	0.423473	0.37005	-0.641578	-0.634005	-0.770915	-0.760102	-0.661551	-0.709651
Kcnk10	1.76875	1.62498	0.325475	0.438935	-0.628021	-0.585036	-0.623986	-0.857248	-0.735435	-0.728415
Smarca1	1.75422	1.64685	0.412925	0.346292	-0.614236	-0.608571	-0.689504	-0.839322	-0.720218	-0.688434
Lppr1	1.77644	1.70369	0.322206	0.245765	-0.523489	-0.595942	-0.741566	-0.779705	-0.709359	-0.698039
Ybx1	1.78423	1.70249	0.304295	0.25395	-0.567985	-0.571436	-0.699916	-0.722505	-0.735277	-0.747849
Tubb2b	1.68554	1.76775	0.27976	0.348225	-0.541597	-0.548945	-0.708156	-0.728123	-0.780962	-0.773487
LOC100158225	1.74729	1.69998	0.310498	0.340846	-0.550911	-0.577627	-0.738142	-0.710807	-0.747954	-0.773168
Rhov	1.71045	1.73078	0.333075	0.334594	-0.598804	-0.556372	-0.763331	-0.671104	-0.742422	-0.776864
Fam110b	1.8013	1.65747	0.26207	0.300649	-0.498523	-0.430847	-0.647461	-0.860199	-0.776472	-0.807986
Bzw2	1.83944	1.63022	0.264932	0.295154	-0.528208	-0.482886	-0.663995	-0.769446	-0.790682	-0.794522
Mycn	1.8029	1.68716	0.259446	0.261775	-0.526861	-0.488148	-0.683726	-0.74936	-0.797857	-0.76533
Arf2	1.82145	1.63518	0.27094	0.346756	-0.585771	-0.559197	-0.637185	-0.786521	-0.731294	-0.774357
Rplp0	1.75277	1.684	0.269292	0.375954	-0.520194	-0.481533	-0.739589	-0.788554	-0.743006	-0.809146
Casp3	1.7929	1.63699	0.324197	0.346356	-0.561152	-0.494701	-0.721998	-0.742191	-0.797721	-0.782683
Nsg1	1.78606	1.63376	0.305864	0.39674	-0.596673	-0.534627	-0.691445	-0.697982	-0.796659	-0.805036
LOC100151767	1.79489	1.56149	0.377308	0.411286	-0.578799	-0.405005	-0.649656	-0.803171	-0.814113	-0.89423
Rab10	1.79709	1.56246	0.407338	0.40753	-0.643436	-0.479604	-0.625538	-0.79529	-0.815785	-0.814771
Idi1	1.80996	1.60792	0.403405	0.281023	-0.566062	-0.531321	-0.613001	-0.711097	-0.850133	-0.830692
Syncrip	1.80572	1.6153	0.347475	0.352134	-0.592554	-0.632885	-0.594971	-0.678168	-0.76446	-0.857594
Prcp	1.78864	1.67469	0.243445	0.358055	-0.723334	-0.51659	-0.703887	-0.753097	-0.58282	-0.785094
Clgn	1.72099	1.64971	0.195521	0.593284	-0.752974	-0.53521	-0.706691	-0.639297	-0.790771	-0.734563
Anapc5	1.72689	1.72911	0.178793	0.428913	-0.64483	-0.513643	-0.598898	-0.74856	-0.786156	-0.77162
Stmn1	1.72014	1.70988	0.185612	0.465506	-0.616787	-0.479704	-0.613847	-0.731776	-0.808841	-0.830184
Acaca	1.70886	1.71211	0.238073	0.465039	-0.644713	-0.523436	-0.739011	-0.765112	-0.710117	-0.741691
Fabp7	1.74397	1.67258	0.23511	0.483726	-0.628043	-0.593937	-0.685981	-0.740172	-0.753826	-0.733424
Slc35f1	1.95409	1.48652	0.38401	0.162621	-0.55564	-0.529441	-0.638285	-0.927179	-0.823893	-0.512803
Mapk15	1.90956	1.50194	0.41731	0.159719	-0.311893	-0.472389	-0.72328	-0.862377	-0.83064	-0.787952
Slc26a2	1.87379	1.56511	0.460687	0.13645	-0.483054	-0.557189	-0.757543	-0.864018	-0.685292	-0.688947
Cfl2	1.9168	1.41086	0.554253	0.27344	-0.5217	-0.572571	-0.748555	-0.841253	-0.696623	-0.774645
Donson	1.85862	1.53898	0.492975	0.197514	-0.485404	-0.501808	-0.745439	-0.770744	-0.75889	-0.825807
MGC109340	1.92347	1.46082	0.523696	0.164753	-0.473346	-0.561281	-0.652618	-0.83417	-0.794537	-0.756789
Asf1b	1.85211	1.59955	0.27359	0.315104	-0.480716	-0.538307	-0.888621	-0.645188	-0.787769	-0.699748
Exnef	1.86119	1.60792	0.341677	0.235937	-0.585555	-0.553938	-0.80994	-0.646345	-0.757666	-0.693274
Rps6ka6	1.93551	1.47395	0.331741	0.368498	-0.658244	-0.674705	-0.585076	-0.771491	-0.732009	-0.688172
Ebpl	1.96318	1.42608	0.326767	0.370974	-0.455397	-0.609149	-0.793518	-0.732818	-0.706337	-0.789786
Spc25	1.92053	1.50761	0.320854	0.320246	-0.478472	-0.578942	-0.739804	-0.7423	-0.746254	-0.783474
Ablim3	1.87187	1.54227	0.396128	0.284664	-0.515025	-0.590477	-0.7326	-0.851242	-0.612006	-0.793582
Dync1i2	1.88369	1.51193	0.395343	0.340781	-0.529334	-0.622913	-0.712439	-0.801723	-0.708282	-0.757055
Dbi	1.76405	1.46939	0.569817	0.452941	-0.573256	-0.426755	-0.791608	-0.695089	-0.965643	-0.803848
Prkab2	1.72834	1.54185	0.629463	0.364213	-0.598851	-0.614718	-0.805658	-0.75285	-0.890117	-0.601667
Slc10a4	1.52334	1.72277	0.396794	0.656237	-0.650002	-0.56645	-0.739694	-0.736446	-0.806783	-0.799768
Slc15a5	1.48563	1.78551	0.44731	0.568606	-0.636821	-0.648102	-0.714461	-0.768992	-0.780706	-0.737967
Hmgcs1	1.53746	1.59357	0.599374	0.645868	-0.590374	-0.556446	-0.616741	-0.809741	-0.88155	-0.921417
Gap43	1.44543	1.68498	0.584017	0.676446	-0.589334	-0.626109	-0.712071	-0.774429	-0.861501	-0.827425
Pnpla3	1.50423	1.70482	0.574742	0.545837	-0.542431	-0.604647	-0.725732	-0.777411	-0.811975	-0.86743
Trpv2	1.52126	1.68286	0.53988	0.59305	-0.617761	-0.525243	-0.769331	-0.778582	-0.830485	-0.815651
Igsf3	1.74954	1.59641	0.331185	0.509814	-0.489066	-0.554833	-0.751722	-0.7756	-0.77614	-0.839593
Mrto4	1.62263	1.60907	0.519755	0.577005	-0.697714	-0.602116	-0.651438	-0.69944	-0.886359	-0.791397
Ywhaq	1.60551	1.65026	0.496494	0.542444	-0.60836	-0.56842	-0.624242	-0.798788	-0.869145	-0.825754
Eid1	1.71502	1.65231	0.433293	0.387398	-0.541142	-0.579518	-0.68257	-0.778186	-0.801051	-0.805555
Eif4a1	1.70018	1.6098	0.47332	0.434867	-0.544843	-0.485894	-0.657311	-0.784887	-0.893152	-0.852076
Neto2	1.70971	1.63773	0.442325	0.377794	-0.500349	-0.498153	-0.634928	-0.753207	-0.918347	-0.862574
Dpysl5	1.61344	1.66031	0.524802	0.475593	-0.509579	-0.570076	-0.757583	-0.822081	-0.79409	-0.820733
Tubb5	1.62215	1.66806	0.464904	0.51517	-0.571187	-0.562479	-0.759032	-0.773462	-0.779458	-0.824673
Prkar2b	1.71926	1.57348	0.497598	0.4648	-0.585914	-0.518106	-0.706126	-0.784631	-0.842166	-0.818192
Mcu	1.71848	1.56654	0.46092	0.520871	-0.61884	-0.546078	-0.655986	-0.855548	-0.817095	-0.773264
Nucb2	1.7164	1.55587	0.480375	0.538977	-0.600231	-0.6258	-0.677746	-0.797573	-0.804156	-0.78611
Efnb3	1.58421	1.69407	0.498932	0.47435	-0.558962	-0.511504	-0.679104	-0.959577	-0.792298	-0.750119
Pla2g3	1.62412	1.77245	0.314824	0.433846	-0.535049	-0.543475	-0.780808	-0.770277	-0.750856	-0.764779
Slc38a5	1.63128	1.7492	0.33008	0.456074	-0.623869	-0.48495	-0.759309	-0.775133	-0.752687	-0.770686
Slc7a3	1.62551	1.74182	0.384483	0.433417	-0.622066	-0.500286	-0.733085	-0.767602	-0.825833	-0.736359
Tuba1b	1.6003	1.77371	0.388306	0.390828	-0.550398	-0.485877	-0.681612	-0.738686	-0.871093	-0.825474
Rhobtb1	1.54682	1.80544	0.393657	0.42586	-0.51469	-0.503876	-0.734901	-0.841897	-0.763457	-0.812953
Tmsb10	1.58064	1.74574	0.41155	0.486903	-0.564153	-0.55172	-0.710126	-0.763589	-0.83341	-0.801836
Tubb3	1.57849	1.79151	0.358961	0.445113	-0.549894	-0.554704	-0.710311	-0.767178	-0.768881	-0.823109
Klhl25	1.56737	1.80199	0.437045	0.322456	-0.444729	-0.501411	-0.697857	-0.843824	-0.877266	-0.763776
Nln	1.52708	1.76378	0.552068	0.388007	-0.456829	-0.589338	-0.723787	-0.785184	-0.812808	-0.862985
Pik3c2b	1.57054	1.68811	0.457892	0.520102	-0.465203	-0.46394	-0.920215	-0.894776	-0.673293	-0.819218
Fgd4	1.65092	1.45034	0.715779	0.591398	-0.62741	-0.564137	-0.772606	-0.884493	-0.754759	-0.805033
Deaf1	1.67154	1.45749	0.683149	0.548185	-0.49852	-0.529145	-0.820615	-0.895885	-0.764082	-0.85212
Znrf2	1.75949	1.43024	0.643744	0.468034	-0.511363	-0.506495	-0.803155	-0.907449	-0.760257	-0.812785
Eif3l	1.73517	1.55104	0.5748	0.344299	-0.430494	-0.500641	-0.833486	-0.77712	-0.74176	-0.921808
Fads2	1.63066	1.65234	0.519722	0.401855	-0.482272	-0.37434	-0.823478	-0.846586	-0.794716	-0.883183
Aen	1.70059	1.49875	0.591623	0.487369	-0.518975	-0.387208	-0.9027	-0.865556	-0.753855	-0.850041
Casp7	1.62929	1.54808	0.59601	0.534292	-0.544239	-0.39489	-0.816638	-0.920626	-0.741414	-0.889871
Mstn	1.59599	1.67427	0.671423	0.277734	-0.548041	-0.563999	-0.539663	-0.865587	-0.93521	-0.766914
Prdx1	1.57401	1.57214	0.783029	0.423061	-0.597115	-0.532536	-0.687862	-0.838083	-0.891751	-0.804895
Grip1	1.70107	1.62573	0.570887	0.311363	-0.49579	-0.647487	-0.741248	-0.88525	-0.662353	-0.776926
Dhodh	1.73423	1.56172	0.547784	0.369234	-0.557045	-0.521584	-0.59571	-0.990959	-0.783865	-0.763808
Orc6	1.7261	1.62815	0.547156	0.271307	-0.589952	-0.509205	-0.627536	-0.842847	-0.793695	-0.809476
Chaf1b	1.73289	1.52421	0.576223	0.429076	-0.489812	-0.649422	-0.636238	-0.698707	-0.848361	-0.939865
Mblac2	1.71868	1.53196	0.533128	0.46577	-0.392625	-0.605751	-0.70535	-0.960958	-0.783121	-0.801725
E2f1	1.70445	1.50569	0.679883	0.402174	-0.472771	-0.592951	-0.683378	-0.855832	-0.790019	-0.897252
Ppfia4	1.66156	1.54575	0.667373	0.372368	-0.295086	-0.631839	-0.713823	-0.922753	-0.81599	-0.867562
Acads	1.19706	2.06681	0.561565	0.174575	-0.576846	-0.375357	-0.569703	-0.660902	-0.730513	-1.08668
Sstr2	1.32242	1.99239	0.385551	0.183393	-0.366129	-0.32252	-0.55911	-0.496647	-0.987359	-1.15199
Poc1a	1.11232	1.95015	0.486883	0.598842	-0.17143	-0.557205	-1.0957	-0.821034	-0.851944	-0.65088
Kctd15	1.26933	1.96454	0.311037	0.4474	-0.0539168	-0.513115	-0.704514	-0.899352	-0.876404	-0.945002
Efna2	1.25835	2.01334	0.446522	0.265745	-0.381834	-0.193518	-0.878069	-0.895944	-0.81004	-0.82455
Tspan14	1.14363	2.07806	0.45481	0.280225	-0.187704	-0.359438	-0.896051	-0.740274	-0.907043	-0.866217
Adamts19	1.28314	1.93169	0.477831	0.539941	-0.811634	-0.597406	-0.498167	-0.784555	-0.636524	-0.90431
Comtd1	1.20206	1.82431	0.452391	0.875533	-0.664348	-0.660307	-0.525516	-0.845987	-0.752298	-0.90584
Nme2	1.17593	1.95049	0.64661	0.532231	-0.688774	-0.842884	-0.699562	-0.66629	-0.73781	-0.669946
Pi15	1.27021	1.69484	0.66973	0.83604	-0.588192	-0.819351	-0.78557	-0.788555	-0.77262	-0.716527
Magea11	1.20174	1.98828	0.568328	0.398561	-0.838443	-0.275148	-0.691621	-0.867793	-0.811301	-0.672605
Mttp	1.084	2.01073	0.581852	0.556776	-0.739533	-0.447125	-0.647049	-0.620999	-0.875043	-0.90361
Bhmt	1.02323	2.12854	0.550264	0.37988	-0.383864	-0.545787	-0.691179	-0.805498	-0.956129	-0.699458
Rprm	1.3325	1.89874	0.548562	0.435927	-0.464024	-0.510928	-0.700856	-0.847531	-0.918032	-0.774356
RT1-DOb	1.11471	2.02742	0.646695	0.425878	-0.518734	-0.562666	-0.710219	-0.812339	-0.814309	-0.796437
Ube2e3	1.22819	2.00725	0.584469	0.341178	-0.497819	-0.531912	-0.741522	-0.703574	-0.902944	-0.783311
Rtn2	1.21892	2.04786	0.561429	0.305446	-0.651702	-0.604148	-0.91517	-0.637436	-0.649736	-0.67547
P2rx2	1.18241	2.11461	0.421194	0.361768	-0.559145	-0.714616	-0.697655	-0.841076	-0.607653	-0.659832
S100a10	1.14905	2.18055	0.424496	0.238144	-0.527854	-0.621661	-0.68296	-0.688331	-0.743326	-0.728103
Rhbdd3	1.3187	2.02404	0.328009	0.390412	-0.618036	-0.435132	-0.818478	-0.821307	-0.521986	-0.846215
Esr1	1.46675	1.94007	0.323415	0.339695	-0.681438	-0.482435	-0.557532	-0.88089	-0.689887	-0.777755
Sarm1	1.47883	1.83346	0.38165	0.48265	-0.580375	-0.500084	-0.685288	-0.968638	-0.583006	-0.859191
Ppef2	1.49454	1.79977	0.422029	0.495565	-0.379826	-0.65973	-0.825667	-0.729246	-0.77418	-0.843259
Cxadr	1.47115	1.72891	0.642559	0.499313	-0.587664	-0.62628	-0.773776	-0.804615	-0.76894	-0.780655
Tspan4	1.4634	1.73047	0.71643	0.401745	-0.501012	-0.613942	-0.84116	-0.821985	-0.738338	-0.795605
Pgls	1.32884	1.89601	0.502345	0.528293	-0.529139	-0.574737	-0.811075	-0.750424	-0.716402	-0.873709
Zfp428	1.3907	1.83748	0.538669	0.501349	-0.531012	-0.533279	-0.759319	-0.742543	-0.799207	-0.90283
Afap1	1.45271	1.85017	0.555847	0.325059	-0.442421	-0.58049	-0.862008	-0.847543	-0.677882	-0.773452
Rasip1	1.36098	1.91041	0.533515	0.367703	-0.451578	-0.520889	-0.886813	-0.860658	-0.624713	-0.827961
Cyth3	1.30927	1.87056	0.683358	0.416019	-0.472376	-0.650883	-0.839474	-0.754361	-0.726008	-0.836115
Lss	1.29993	1.96449	0.543031	0.380328	-0.489439	-0.587871	-0.775893	-0.811083	-0.707368	-0.816122
Serpinf1	1.43775	1.90436	0.292775	0.515145	-0.536566	-0.524221	-0.727253	-0.824876	-0.798939	-0.738168
Ydjc	1.23549	2.01926	0.381948	0.537544	-0.536703	-0.602799	-0.802205	-0.798462	-0.701059	-0.733021
Pcdha10	1.46133	1.90818	0.304953	0.349138	-0.342089	-0.366653	-0.884088	-0.86827	-0.800875	-0.761634
Tpm4	1.29053	1.98981	0.349893	0.473645	-0.452492	-0.403395	-0.899668	-0.694304	-0.798967	-0.855057
Kcne2	1.34471	1.83487	0.748838	0.208778	-0.553195	-0.694693	-0.92021	-0.982719	-0.235252	-0.751122
Rwdd2a	1.62213	1.64329	0.664472	0.274841	-0.469048	-0.877915	-0.72304	-0.950306	-0.463386	-0.721039
Cdc42ep5	1.30698	2.03896	0.649989	-0.0530787	-0.427872	-0.689735	-0.571442	-0.775357	-0.617352	-0.861092
Tbca	1.48088	1.95536	0.640682	-0.206656	-0.575104	-0.730387	-0.518673	-0.656784	-0.713284	-0.676032
Stxbp2	1.55745	1.84196	0.384276	0.260755	-0.384198	-0.9968	-0.591048	-0.618691	-0.592885	-0.860822
Dcaf4	1.48036	1.95719	0.396129	0.213365	-0.710626	-0.799562	-0.558515	-0.653843	-0.576794	-0.747705
Fdps	1.37818	2.08995	0.339285	0.128263	-0.621731	-0.752354	-0.571566	-0.674212	-0.629627	-0.686197
Ccdc166	1.56856	1.21463	0.810474	0.691278	-0.603915	-0.539855	-0.395035	-0.82087	-0.419406	-1.50586
Slc27a5	1.39356	1.24805	1.23471	0.519018	-0.94231	-0.739447	-0.90238	-1.04751	-0.196704	-0.566994
Ntf3	1.59058	1.08267	1.03529	0.749702	-1.16684	-0.715478	-0.517247	-0.94659	-0.490337	-0.621745
Sh2d1a	1.59643	1.26389	0.966146	0.583882	-0.787477	-0.541149	-0.468071	-1.18054	-0.832774	-0.60034
Cr1l	1.88039	1.04944	0.973386	0.37851	-0.881333	-0.39387	-0.765881	-0.969427	-0.581708	-0.689511
Esm1	1.84474	1.05358	1.02165	0.448273	-0.828067	-0.539806	-0.656588	-0.767302	-0.752223	-0.824257
Muc1	2.06966	1.09528	-0.0772553	-0.14402	-0.388597	-0.423508	-1.13905	-1.29999	0.403854	-0.0963782
Awat2	2.01209	1.20833	-0.319719	0.389452	-0.794278	-0.24742	-0.491281	-1.35602	0.238092	-0.639247
LOC317165	2.21477	1.14527	-0.227984	-0.232024	0.0414406	-0.323473	-0.502499	-1.13044	0.0344429	-1.01951
Bmp5	2.27267	1.13201	-0.160322	0.172645	-0.403373	-0.541053	-0.84509	-1.06574	-0.148901	-0.412836
Msh5	2.05385	1.28126	0.0614149	-0.0426734	-0.0167708	-0.284985	-0.580697	-1.3679	-0.208388	-0.89511
Orc1	2.15313	1.25286	-0.0332071	-0.109725	-0.229772	-0.415478	-0.528284	-1.4226	-0.209884	-0.457043
Arx	2.075	1.4993	0.0301989	-0.0578685	-0.416726	-0.446767	-0.554891	-1.08342	-0.378485	-0.666339
Farp1	2.12249	1.35402	0.0755797	0.0195286	-0.278136	-0.529545	-0.614167	-1.15324	-0.281388	-0.715147
Arhgap18	2.11532	0.999022	0.324456	0.643899	-0.583119	-0.353056	-0.629576	-0.829792	-0.97526	-0.711888
Snx16	1.89945	1.23935	0.473314	0.616782	-0.614696	-0.445548	-0.480312	-0.835224	-1.04895	-0.804164
LOC100363521	1.97449	1.00789	0.536312	0.652981	-0.453166	-0.421286	-0.410148	-0.890328	-1.12927	-0.867478
Tspan6	1.99239	1.04985	0.424605	0.671144	-0.473575	-0.314992	-0.499937	-0.868579	-0.928871	-1.05204
Iqgap3	2.19904	0.89318	0.523878	0.497791	-0.576716	-0.621569	-0.72542	-0.736197	-0.729172	-0.724814
Nhs	2.13904	0.961434	0.532878	0.503732	-0.741698	-0.485766	-0.595994	-0.922567	-0.730966	-0.66009
Klhl14	2.21969	0.946911	0.257539	0.576959	-0.482999	-0.768252	-0.534545	-0.83905	-0.77984	-0.596417
Sec61g	2.13795	1.07477	0.264811	0.583622	-0.398922	-0.676642	-0.673241	-0.691107	-0.835357	-0.785886
Fblim1	2.30326	0.741064	0.316352	0.370874	-0.631666	-0.315801	-0.606603	-1.00324	-0.171429	-1.0028
Sfpq	2.13653	0.963188	0.583365	0.344519	-0.310437	-0.47043	-0.782187	-0.98997	-0.576378	-0.898199
Zic3	2.18252	0.814547	0.384223	0.54874	-0.116911	-0.683076	-0.809159	-1.02065	-0.423905	-0.87633
Fam101a	2.12044	1.0325	0.447839	-0.189056	0.29579	-0.30075	-0.614312	-0.754392	-1.027	-1.01106
Msh4	2.29856	0.794827	0.80598	-0.374502	-0.239973	-0.54048	-0.498807	-0.844758	-0.729648	-0.671198
Il11	2.20859	1.1625	0.382833	-0.23898	-0.0470121	-0.780741	-0.475096	-0.882117	-0.48197	-0.848014
Myt1	2.29225	1.05182	0.24892	0.0023211	-0.102479	-0.416424	-0.751304	-0.881825	-0.651556	-0.791715
Otop3	2.26133	0.942336	0.58156	-0.213083	-0.128135	-0.350485	-0.687078	-0.832334	-0.597641	-0.976467
Mesp2	2.36918	0.936538	0.327585	-0.287605	-0.527857	-0.0564606	-0.528822	-0.949646	-0.771158	-0.511751
P2ry1	2.4594	0.891412	-0.0613383	-0.22819	-0.114974	-0.101274	-0.557155	-0.647653	-0.854364	-0.785868
Sp9	2.46565	0.862971	-0.115135	-0.224966	-0.249037	0.0823101	-0.70975	-0.720269	-0.534471	-0.857308
Adamts9	2.38049	0.811489	0.0784933	0.0914951	-0.197166	0.0498683	-0.736801	-0.890275	-0.686231	-0.901367
Mir3597-2	2.23774	1.09881	0.118996	0.136677	-0.391942	0.018975	-0.837049	-0.841442	-0.807101	-0.733657
Fgf16	2.61713	0.580205	0.104082	-0.2219	-0.664605	-0.23817	-0.423097	-0.461061	-0.765721	-0.526862
Vav3	2.65037	0.490756	-0.0485987	-0.118406	-0.549733	-0.324004	-0.283781	-0.597803	-0.864842	-0.353957
Slc5a7	2.44594	0.88552	-0.116599	0.128523	-0.58005	-0.417821	-0.126109	-0.683589	-0.889459	-0.646353
Tmem26	2.49814	0.859275	-0.0101709	-0.0310105	-0.747268	-0.286136	-0.356242	-0.648658	-0.726702	-0.551224
Meis1	2.3409	0.870675	0.0328764	0.457101	-0.68808	-0.403154	-0.588014	-0.338661	-0.980279	-0.703362
Mcm4	2.2395	1.11444	-0.0394282	0.406075	-0.645187	-0.449037	-0.265655	-0.674389	-0.917707	-0.768613
Nfya	2.33139	1.04968	-0.119541	0.271709	-0.344447	-0.300604	-0.486749	-0.736017	-0.822167	-0.843253
Foxp2	2.48376	0.772849	0.245359	-0.0591523	-0.428946	-0.659701	-0.351902	-0.888693	-0.649199	-0.464379
Plscr5	2.46068	0.853044	0.161782	-0.0337816	-0.35046	-0.83474	-0.58231	-0.784147	-0.344072	-0.545991
Nts	2.48149	0.994355	-0.023806	-0.292624	-0.329357	-0.372438	-0.549357	-0.628102	-0.686823	-0.593337
Cdk6	2.35758	1.09699	-0.0770175	0.163819	-0.36973	-0.57434	-0.693732	-0.452484	-0.713309	-0.737769
Slc47a2	2.4571	0.968708	-0.0549187	-0.0439248	-0.25136	-0.615693	-0.470064	-0.508652	-0.725873	-0.755318
Elmod2	2.25368	1.12631	0.369017	-0.0245513	-0.407206	-0.416468	-0.496168	-0.760506	-0.811285	-0.832821
Hist1h2bo	2.21146	1.20768	0.320918	-0.0764453	-0.518499	-0.299211	-0.438253	-0.980511	-0.636315	-0.790821
Krt77	2.33751	0.908789	0.278141	0.313982	-0.601668	-0.432032	-0.603621	-0.788487	-0.676785	-0.735829
Lpl	2.28857	0.939864	0.297863	0.300336	-0.430573	-0.318508	-0.617548	-0.72091	-0.864715	-0.874378
Sncaip	2.43169	0.875868	0.0351581	0.224894	-0.540848	-0.434815	-0.431757	-0.735654	-0.563792	-0.860745
Fam167a	2.32265	1.04053	0.171688	0.217236	-0.396107	-0.626597	-0.604987	-0.795279	-0.579021	-0.75011
Hsf2	2.38906	1.05592	0.0993488	0.0102652	-0.52779	-0.532904	-0.499806	-0.803887	-0.612037	-0.578167
RGD1560028	2.43057	0.941939	0.131716	0.0917796	-0.496602	-0.567697	-0.641212	-0.694173	-0.628101	-0.568219
Mir137	1.71319	1.78698	0.313997	-0.622134	-0.187187	-0.846323	-0.891896	-0.573581	-0.714004	0.0209504
Gpr64	2.13478	1.34395	0.347183	-0.518243	-0.530666	-0.798975	-0.50814	-0.845044	-0.595196	-0.0296449
Adamts14	1.82324	1.71268	0.278251	-0.286503	-0.438517	-0.479981	-0.854611	-1.00309	-0.641653	-0.109822
Pdzrn4	1.92174	1.74469	-0.0621035	-0.414745	-0.501336	-0.576155	-0.50299	-0.975698	-0.538316	-0.0950853
Krt1	1.84627	1.71387	0.0871879	-0.183432	-1.23965	-0.313335	-0.522192	-0.519591	-0.604047	-0.26508
Socs3	1.76963	1.96544	-0.529325	-0.346087	-0.768291	-0.254994	-0.637656	-0.272714	-0.605314	-0.320684
Tdo2	1.64154	2.07292	-0.234623	-0.550123	-0.367464	-0.193105	-0.436956	-0.496774	-0.645586	-0.789833
Thbs4	1.47408	2.19163	-0.45954	-0.152478	-0.381238	-0.207369	-0.592585	-0.540212	-0.478276	-0.854012
Lrr1	1.14096	2.40209	0.0219548	-0.426428	-0.542011	-0.386061	-0.636196	-0.688442	-0.316525	-0.56934
Mir20a	1.34885	2.27408	-0.0995225	-0.426805	-0.754668	-0.217999	-0.582306	-0.581522	-0.304069	-0.65603
Itpripl1	1.32548	2.25033	0.0925511	-0.212714	-0.71854	-0.326184	-0.570644	-0.461491	-0.607257	-0.771527
Aldh1a3	1.47875	2.21923	-0.206513	-0.266337	-0.425983	-0.421475	-0.612416	-0.556065	-0.616309	-0.592886
Lhx9	1.43608	2.23313	-0.230832	-0.149369	-0.62965	-0.383483	-0.417233	-0.669369	-0.629138	-0.560135
Hist1h2af	1.3498	2.16904	-0.261526	0.352476	-0.702113	-0.315092	-0.672031	-0.702359	-0.636684	-0.581505
Mis18a	1.21304	2.31741	-0.427492	0.0976866	-0.690213	-0.124022	-0.71242	-0.458374	-0.701486	-0.514131
Nxph4	1.33769	2.23649	-0.281633	0.0902467	-0.342348	-0.662238	-0.327455	-0.826578	-0.725408	-0.498773
Cdkn3	1.32707	2.20163	-0.0311986	0.187654	-0.699263	-0.805591	-0.643615	-0.574495	-0.553196	-0.408994
Gpc3	1.36223	2.21321	-0.129542	0.0860286	-0.694097	-0.593997	-0.608104	-0.771017	-0.275638	-0.589076
Olah	1.33476	2.27044	-0.224889	0.0319264	-0.660538	-0.461815	-0.618675	-0.735322	-0.489769	-0.446116
Mtfr1	1.93024	1.75281	-0.533369	-0.301018	-0.504593	-0.635351	-0.260527	-0.989777	-0.140195	-0.31822
Gchfr	1.67824	2.02643	-0.388396	-0.512605	-0.671528	-0.629085	-0.496341	-0.728571	-0.160462	-0.117684
Gins3	1.88165	1.84989	-0.531269	-0.431117	-0.507597	-0.823615	-0.428438	-0.607251	-0.203813	-0.198433
Spin2a	1.82307	1.92698	-0.297153	-0.467191	-0.764986	-0.648141	-0.344034	-0.542562	-0.30243	-0.383552
Unc119	1.70794	2.02677	-0.303632	-0.398911	-0.4955	-0.870471	-0.53768	-0.435814	-0.317758	-0.374943
Il3ra	1.4325	2.21024	-0.281866	-0.456892	-0.750425	-0.79542	-0.409725	-0.468116	-0.0447083	-0.435588
Stx11	1.35043	2.319	-0.54751	-0.258421	-0.558536	-0.530458	-0.470155	-0.380369	-0.310213	-0.61377
Etnk2	1.57755	2.07988	-0.341815	-0.345773	-0.627941	-0.772726	-0.893888	-0.283354	-0.168487	-0.223442
Ftcd	1.39679	2.18799	-0.514691	-0.410678	-0.413914	-0.969634	-0.586032	-0.604765	-0.0862371	0.00117319
LOC690276	1.75047	1.85747	-0.509412	0.0645534	-0.548042	-0.781007	-0.683471	-0.321016	0.0309841	-0.860533
Hes7	1.51505	2.09322	-0.247968	0.109903	-0.619958	-0.954195	-0.584595	-0.390787	-0.325508	-0.595164
Phf19	1.84135	1.80617	-0.0982867	-0.00312219	-0.438792	-0.90892	-0.605502	-0.511059	-0.310924	-0.770922
Fscn2	1.51087	2.01433	0.18223	-0.139598	-0.805842	-0.542839	-0.830858	-0.931857	-0.220028	-0.236411
Ccdc120	1.58503	1.94552	0.320019	-0.219435	-0.453799	-0.484655	-0.979234	-0.817763	-0.244787	-0.6509
Slc39a11	1.57904	1.93694	0.218158	-0.0591536	-0.481816	-0.779748	-0.95431	-0.822605	-0.126316	-0.510192
Tigd3	1.61637	1.94066	-0.0805572	0.233255	-0.470129	-0.661504	-0.623366	-0.938969	-0.748271	-0.267481
Gins4	1.73718	1.9352	-0.171209	0.0983552	-0.650231	-0.701414	-0.596397	-0.570476	-0.635397	-0.445613
LOC680663	1.78384	1.8508	-0.362627	0.217912	-0.858807	-0.573964	-0.442413	-0.639244	-0.66986	-0.305636
Cdh1	1.42486	2.16267	0.127954	-0.280095	-0.541378	-0.580606	-0.76177	-0.76116	-0.61378	-0.176696
Gmfg	1.51598	2.12375	-0.0920491	-0.433047	-0.838738	-0.568368	-0.503295	-0.700658	-0.47306	-0.0305202
Fam221a	1.69248	1.90539	0.0510598	-0.39793	-0.846271	-0.828878	-0.643625	-0.606038	0.0672234	-0.393412
Prr18	1.6559	2.03732	0.0251194	-0.538386	-0.47592	-0.774002	-0.51694	-0.518292	-0.281409	-0.613382
Rad54l	1.83049	1.70198	0.184524	0.100239	-0.680257	-1.0254	-0.769791	-0.468669	-0.415609	-0.457509
Psme1	1.72874	1.92604	-0.138557	-0.121687	-0.72565	-0.881507	-0.501148	-0.753052	-0.222924	-0.310257
Snrpa	1.69286	1.83271	0.14303	0.0773868	-0.816801	-0.925753	-0.439626	-0.895414	-0.27777	-0.390621
Cish	1.70484	1.90054	0.27432	-0.187664	-0.774957	-0.636645	-0.59924	-0.546128	-0.389219	-0.745847
Nmral1	1.82604	1.84943	0.0759479	-0.165842	-0.717529	-0.732338	-0.503343	-0.644542	-0.448877	-0.538947
Rps17	1.81	1.80122	0.177521	-0.0418272	-0.866714	-0.729136	-0.504268	-0.598874	-0.550735	-0.497181
Kiss1r	1.65629	1.94527	0.10492	-0.0202627	-0.814793	-0.649889	-0.548425	-0.840795	-0.51836	-0.313955
Smyd5	1.62831	1.98697	0.0704941	-0.0329335	-0.789193	-0.7312	-0.605898	-0.756869	-0.405716	-0.363961
Bok	1.5835	2.04355	0.00500373	-0.00915293	-0.783142	-0.783045	-0.65996	-0.514401	-0.426522	-0.455829
Lmo1	1.57484	2.04916	0.0872137	-0.0236793	-0.705343	-0.742536	-0.599169	-0.618388	-0.515881	-0.506215
Odc1	1.67612	1.97408	0.0615819	-0.0619883	-0.752956	-0.69255	-0.620542	-0.634164	-0.501002	-0.448573
Akt1	1.65099	2.04129	-0.110556	-0.129947	-0.587878	-0.740843	-0.637344	-0.649359	-0.362653	-0.473705
Aloxe3	1.56692	2.06774	-0.0709955	-0.108678	-0.758732	-0.779199	-0.662579	-0.683741	-0.294796	-0.275934
Dctpp1	1.70365	1.94679	0.0936899	-0.20611	-0.732421	-0.782007	-0.700004	-0.591652	-0.380831	-0.351102
Wdr55	1.6735	1.96781	-0.00358621	-0.103494	-0.843161	-0.69222	-0.725408	-0.622436	-0.306207	-0.344802
Rpl18	1.63417	2.00452	0.176811	-0.217932	-0.58557	-0.8256	-0.61422	-0.556103	-0.56009	-0.455981
Hbegf	1.58041	2.11209	-0.0100329	-0.289681	-0.663439	-0.662534	-0.531469	-0.445831	-0.586812	-0.502698
Nsl1	1.59995	2.11067	-0.0490817	-0.377267	-0.513075	-0.673834	-0.623929	-0.542681	-0.521217	-0.409541
Pim1	2.02721	1.5524	-0.201452	-0.177411	-0.180947	-0.780519	-0.896279	-0.0800434	-0.349333	-0.913625
Dpf3	2.08858	1.50187	0.1607	-0.410193	-0.406034	-0.819393	-0.811088	-0.150674	-0.523381	-0.630384
Epcam	2.11724	1.53495	0.125759	-0.707242	-0.366033	-0.590606	-0.667438	-0.472743	-0.584988	-0.388903
Plekha4	1.55808	1.97957	0.11504	-0.0794816	-0.143214	-0.441233	-1.01727	-0.427312	-0.84	-0.704186
Slc27a6	1.54891	1.99874	-0.155778	0.0166252	-0.033111	-0.369994	-1.01907	-0.489101	-0.898302	-0.598916
Matn4	1.62015	1.99127	-0.159576	-0.101331	-0.104153	-0.213528	-0.770986	-0.649974	-0.836469	-0.775396
Pth1r	1.55476	1.94612	0.0281559	0.171621	-0.252401	-0.217554	-0.830498	-0.677754	-0.757276	-0.965165
Ccnf	1.73397	1.67549	0.0374205	0.0345748	-0.0123322	0.0143121	-0.98134	-0.639495	-0.735705	-1.12689
Rgr	1.72751	1.72641	-0.111223	-0.277501	0.202268	0.00683368	-0.93345	-0.414459	-1.01919	-0.907199
Galnt10	2.13954	1.33329	0.0100404	-0.202719	-0.0537092	-0.0986327	-0.895165	-0.458471	-0.939761	-0.83441
Has2	2.02421	1.47578	0.0126488	-0.0552401	-0.23389	-0.0563103	-0.759056	-0.521885	-1.07739	-0.808868
Olig2	2.03342	1.26936	-0.0179434	0.0659773	-0.0545129	0.245724	-0.732201	-0.863605	-1.044	-0.902225
Bves	1.77461	1.64462	-0.0554592	0.168092	-0.402475	0.229053	-0.767638	-0.662548	-1.04451	-0.883741
Mfap4	1.88883	1.64121	-0.209244	-0.140827	-0.165494	0.148129	-0.536272	-0.731288	-1.01008	-0.884967
Prrg4	1.59213	1.81312	0.384903	-0.0461091	-0.366014	-0.0160144	-0.669981	-0.762648	-0.937683	-0.991702
Qprt	1.68507	1.69573	0.489297	-0.0646849	-0.563708	0.0241036	-0.906678	-0.658945	-0.746422	-0.953765
Arg1	1.86098	1.66402	0.390412	-0.12196	-0.56767	-0.391647	-0.484406	-0.676862	-0.964566	-0.708298
Cdc42ep3	1.85471	1.65626	0.162914	0.0939411	-0.536048	-0.226272	-0.4073	-0.737086	-0.961183	-0.899933
Tspan2	1.70805	1.88438	0.122459	-0.0761035	-0.415134	-0.297219	-0.527223	-0.61193	-0.910556	-0.876731
Pklr	1.80537	1.41956	0.240015	0.598758	-0.112321	-0.455869	-0.853787	-0.917443	-0.736227	-0.988057
Stom	1.8971	1.4384	0.132988	0.44257	-0.128275	-0.334645	-0.877826	-0.749474	-0.908552	-0.912286
Ngb	1.6405	1.70469	0.497555	-0.00916776	-0.109823	-0.225312	-0.945567	-0.945693	-0.882271	-0.724909
Cdk2	1.85185	1.71447	0.0841974	-0.0542509	-0.0646622	-0.413573	-0.876806	-0.787164	-0.71215	-0.741909
Chrne	1.73055	1.80007	0.170262	0.0587486	-0.177221	-0.546378	-0.709274	-0.749656	-1.00524	-0.571859
Pxdc1	1.83217	1.64082	0.0751389	0.14551	-0.221994	-0.148383	-0.844348	-0.915684	-0.980953	-0.582283
Chek2	1.81238	1.51287	0.3462	0.0934857	-0.0644141	-0.0921056	-0.928977	-0.757637	-0.932739	-0.989066
Mk1	1.74364	1.78475	0.00750615	0.0876033	-0.233687	-0.116424	-0.705872	-0.854036	-0.818924	-0.894554
Pgpep1	1.85237	1.67649	0.0216243	0.0952414	-0.178412	-0.204301	-0.800708	-0.73088	-0.846551	-0.884879
Mmp2	1.83786	1.59582	0.143564	0.198853	-0.141008	-0.241114	-0.746229	-0.743418	-0.866432	-1.03789
Map4k4	1.96027	1.47318	0.17137	0.153065	-0.224234	-0.172966	-0.701232	-0.847562	-0.870602	-0.941294
Tll2	1.99475	1.43942	0.188934	0.11321	-0.134243	-0.29155	-0.654111	-0.791166	-0.97797	-0.887277
Il27ra	1.98849	1.38147	-0.0250982	0.145853	-0.545357	0.282123	-1.05876	-0.797203	-0.541752	-0.829767
RGD1309049	1.85362	1.58469	0.445731	-0.228114	-0.503691	-0.285732	-0.465461	-0.984314	-0.33572	-1.081
Fam109b	2.13188	1.40763	0.25254	-0.351506	-0.534366	-0.128242	-0.653578	-0.677486	-0.563011	-0.88386
Slc44a5	1.99493	1.49863	0.28884	-0.261181	-0.17652	-0.163526	-0.75195	-0.909134	-0.666498	-0.853596
Tead2	1.984	1.59002	0.150541	-0.166	-0.341707	-0.233523	-0.560317	-0.849479	-0.644565	-0.928979
Thsd7b	2.08969	1.17455	0.189394	0.259269	-0.00170053	-0.239961	-0.628359	-0.98916	-0.954699	-0.899022
Frmd4a	2.04508	1.26168	0.241298	0.115189	-0.125485	-0.0896295	-0.61114	-1.01064	-0.728948	-1.0974
Slc12a7	2.05948	1.34843	0.0946874	0.131841	-0.28762	-0.132052	-0.460891	-1.1188	-0.737229	-0.897848
Tceanc	2.17393	1.29107	-0.0671131	0.0496896	-0.20032	-0.122621	-0.592469	-0.951909	-0.650009	-0.930248
Gpr27	1.82147	1.55362	0.119342	0.351949	-0.375109	-0.18848	-0.939458	-1.05128	-0.38939	-0.902662
Fbxl7	2.03176	1.31779	0.10413	0.211679	-0.134857	-0.212361	-0.821453	-1.25089	-0.644476	-0.601319
Lmntd1	2.10155	1.30874	0.151257	-0.0194909	-0.419321	-0.0826292	-0.803213	-1.14581	-0.309431	-0.781651
Tgif2	2.17364	1.19722	0.198226	0.293443	-0.844734	-0.708438	-0.638033	-0.443313	-0.346148	-0.881859
Vsig8	2.13038	1.43135	-0.442129	0.238961	-0.79707	-0.397092	-0.82465	-0.257408	-0.408623	-0.673711
Crabp1	2.16834	1.37056	0.149905	-0.347521	-0.165582	-0.756216	-0.363109	-0.385908	-0.809669	-0.860806
Rnf125	1.94556	1.67581	-0.0174597	-0.398775	-0.323492	-0.561592	-0.0189745	-0.625495	-0.711865	-0.963716
Zfp978	1.99255	1.68868	-0.308365	-0.209665	-0.222019	-0.810491	-0.150837	-0.70806	-0.640602	-0.631189
Lctl	1.60404	1.67616	-0.0635102	0.556596	-1.25678	-0.954949	-0.117155	-0.743028	-0.366715	-0.334651
Akap14	2.10405	1.2563	0.0670359	0.369776	-0.619939	-1.08419	-0.20229	-0.811323	-0.616994	-0.462425
Rpl18a	1.82297	1.7564	0.0321879	0.112515	-0.953276	-0.647989	-0.269807	-0.73693	-0.484512	-0.631567
Prim1	1.97683	1.59398	0.0779691	0.0590704	-0.774028	-0.737917	-0.320669	-0.905088	-0.432385	-0.537764
Rpl12	2.04246	1.59579	-0.0160247	-0.12413	-0.788165	-0.815998	-0.274248	-0.677948	-0.490888	-0.450855
Qdpr	1.78462	1.6558	0.0601174	0.295342	-1.00447	-0.941412	-0.549298	-0.802516	-0.342764	-0.155414
Triqk	1.97215	1.55959	0.144699	-0.0417591	-1.00971	-0.924262	-0.421779	-0.610277	-0.397437	-0.271217
Sh3bp2	1.91613	1.83207	-0.17553	-0.291783	-0.435077	-0.505386	-0.444718	-0.563571	-0.600346	-0.731788
Syndig1l	1.74984	1.99225	-0.125196	-0.304096	-0.467749	-0.56041	-0.612901	-0.479088	-0.520022	-0.672624
Prokr1	1.79408	1.95035	-0.170712	-0.208315	-0.464844	-0.619514	-0.565027	-0.599287	-0.597359	-0.519374
Tmprss15	1.77863	1.96775	-0.0985448	-0.315392	-0.502249	-0.557504	-0.541993	-0.576899	-0.576899	-0.576899
Hes6	1.76384	1.97324	-0.107552	-0.229651	-0.549142	-0.599696	-0.580804	-0.597093	-0.532259	-0.540881
Ppp1r14b	1.77892	1.95751	-0.119332	-0.209551	-0.512299	-0.5707	-0.631436	-0.535618	-0.548987	-0.608514
Trim67	1.90501	1.84904	-0.150911	-0.263054	-0.551582	-0.541835	-0.56923	-0.568572	-0.547822	-0.561046
Hcrtr2	1.82251	1.94826	-0.19125	-0.411074	-0.530112	-0.503898	-0.516981	-0.501304	-0.577418	-0.538738
St8sia2	1.85954	1.91851	-0.300242	-0.304737	-0.53266	-0.524173	-0.534867	-0.540884	-0.517705	-0.522778
Ppp1r18	1.79139	1.98294	-0.384931	-0.28729	-0.378795	-0.531696	-0.564856	-0.54012	-0.523089	-0.563547
Carhsp1	1.86325	1.92676	-0.454625	-0.402196	-0.490123	-0.44718	-0.449863	-0.482923	-0.589032	-0.474061
Ddah2	1.82634	1.95233	-0.411233	-0.275756	-0.48196	-0.456631	-0.548602	-0.485246	-0.605122	-0.514123
Crip1	1.66246	2.09057	-0.288072	-0.27515	-0.548682	-0.455793	-0.540156	-0.530489	-0.513678	-0.601006
Nradd	1.77309	2.00014	-0.338792	-0.318468	-0.565934	-0.584154	-0.495946	-0.532602	-0.4018	-0.535537
Gtse1	1.65189	2.11027	-0.359579	-0.383619	-0.587328	-0.559546	-0.457749	-0.46513	-0.414928	-0.534284
Mthfd2	1.67327	2.07849	-0.343084	-0.241045	-0.647547	-0.595656	-0.476612	-0.514477	-0.430075	-0.503271
Myzap	1.8212	1.84915	-0.0188913	-0.146896	-0.630378	-0.384172	-0.741991	-0.797078	-0.647144	-0.303802
Arse	1.8438	1.86288	-0.227618	-0.061869	-0.798369	-0.477179	-0.660551	-0.659055	-0.430961	-0.391077
Prkch	1.72116	1.98002	-0.157223	-0.164642	-0.577497	-0.503049	-0.637565	-0.870715	-0.366245	-0.424241
Mybl2	1.71989	2.00115	-0.440089	-0.0280648	-0.498265	-0.365958	-0.62097	-0.682992	-0.64319	-0.441513
S1pr2	1.6996	2.02655	-0.175576	-0.304675	-0.454962	-0.43575	-0.825897	-0.630143	-0.465586	-0.433562
Tnk1	1.70519	1.93784	-0.161246	0.0690434	-0.448152	-0.398332	-0.968085	-0.633668	-0.562358	-0.540235
Fam83d	1.73772	1.91679	-0.0121636	-0.0587659	-0.413383	-0.616171	-0.687142	-0.34446	-0.72668	-0.795745
Mycl	1.82124	1.87883	-0.124214	-0.235474	-0.230678	-0.354503	-0.635683	-0.672309	-0.721577	-0.725635
Cdca5	1.70071	1.98732	-0.110441	-0.128262	-0.260116	-0.579816	-0.708621	-0.745449	-0.591998	-0.56333
Spdl1	1.65493	2.00754	-0.107639	-0.150056	-0.169766	-0.458156	-0.693481	-0.748266	-0.553309	-0.781794
Oxtr	2.06336	1.62461	-0.169377	-0.458718	-0.578595	-0.114956	-0.364308	-0.843338	-0.558327	-0.600349
Ror2	2.03177	1.67732	-0.206103	-0.407333	-0.65628	-0.11566	-0.703523	-0.675815	-0.537211	-0.40716
Irx1	1.95329	1.71139	-0.313936	-0.133311	-0.466467	-0.0398597	-0.574695	-0.702734	-0.531776	-0.901896
Col2a1	2.15892	1.52847	-0.189663	-0.285717	-0.245394	-0.489849	-0.61595	-0.752234	-0.441705	-0.666876
Kif26a	2.08329	1.64372	-0.329885	-0.496716	-0.244533	-0.258249	-0.556463	-0.703794	-0.45852	-0.678848
Amotl2	2.13974	1.57677	-0.277287	-0.262396	-0.379094	-0.316724	-0.634915	-0.679811	-0.573872	-0.59241
Tspan11	2.11787	1.58153	-0.294598	-0.325468	-0.185096	-0.282494	-0.640576	-0.633974	-0.680842	-0.656351
Ada	2.01871	1.64405	-0.0157453	-0.2254	-0.378222	-0.267961	-0.83446	-0.666757	-0.596516	-0.677699
Cpt1b	1.95953	1.73265	-0.0932425	-0.345484	-0.450268	-0.133462	-0.777963	-0.547924	-0.647785	-0.696051
Ankrd44	1.91245	1.79596	-0.0362396	-0.32739	-0.427194	-0.357798	-0.59123	-0.845735	-0.523872	-0.598962
Tspan9	1.92708	1.79052	-0.135944	-0.237125	-0.391398	-0.384411	-0.702009	-0.682243	-0.442276	-0.742193
Lmbr1l	2.10397	1.51809	0.0741617	-0.343106	-0.314555	-0.748338	-0.533426	-0.85406	-0.270963	-0.631777
Sox12	1.94891	1.71362	0.100017	-0.318472	-0.381759	-0.701948	-0.728153	-0.761995	-0.321321	-0.548895
Dhx37	2.10122	1.5612	-0.0434485	-0.232986	-0.537004	-0.60201	-0.630198	-0.864534	-0.295291	-0.456948
Cdc25a	2.02408	1.64703	0.0265357	-0.21409	-0.453346	-0.707236	-0.57536	-0.810711	-0.394495	-0.542413
Kif26b	2.06914	1.62878	-0.0440585	-0.181146	-0.513209	-0.665288	-0.549205	-0.65395	-0.529314	-0.561745
Slc29a1	2.08711	1.54889	0.0926089	-0.28479	-0.610253	-0.669557	-0.787654	-0.589109	-0.224496	-0.562746
Hook2	2.04469	1.57665	0.00391906	-0.300822	-0.574069	-0.659394	-0.705527	-0.870822	-0.0451459	-0.46948
Mutyh	2.13263	1.4587	-0.0243149	-0.224849	-0.557004	-0.634409	-0.72583	-0.844869	-0.0149698	-0.565091
Fancd2	1.96947	1.66384	-0.0856982	-0.0606211	-0.707274	-0.792979	-0.463795	-0.881065	-0.233279	-0.408599
Cand2	1.98072	1.70955	-0.254542	-0.190763	-0.590642	-0.736088	-0.471151	-0.875311	-0.212724	-0.359049
Chek1	1.97428	1.70528	-0.258802	-0.207494	-0.724459	-0.629125	-0.530528	-0.825644	-0.0598732	-0.443641
B3gnt7	1.8985	1.81841	-0.186753	-0.385706	-0.368873	-0.630386	-0.60234	-0.835319	-0.178952	-0.528579
Sema4c	1.95767	1.73863	-0.219401	-0.27351	-0.474763	-0.492799	-0.646605	-0.971039	-0.28229	-0.335887
Dsc2	2.05358	1.66756	-0.411414	-0.337911	-0.84318	-0.269221	-0.270746	-0.459883	-0.645928	-0.482859
Trim59	2.20736	1.47219	-0.133622	-0.485177	-0.837902	-0.542726	-0.455475	-0.367788	-0.444722	-0.412133
Hist1h1a	2.05457	1.71732	-0.452129	-0.531421	-0.627542	-0.447492	-0.481889	-0.442717	-0.463099	-0.325596
Rassf1	2.01212	1.75619	-0.376712	-0.460234	-0.555079	-0.578417	-0.503114	-0.60068	-0.436389	-0.257682
Tle1	2.07092	1.66759	-0.144622	-0.449153	-0.577716	-0.645871	-0.511278	-0.575385	-0.327152	-0.507329
Mical1	2.09001	1.6567	-0.371011	-0.444376	-0.693199	-0.558062	-0.514893	-0.552702	-0.274667	-0.337795
Mcm7	2.17891	1.53614	-0.295371	-0.416032	-0.6498	-0.517632	-0.598767	-0.632406	-0.285212	-0.319834
Zbtb12	2.11017	1.62926	-0.299287	-0.421354	-0.621222	-0.512864	-0.590831	-0.642682	-0.290303	-0.360887
Ptprh	2.23105	1.48618	-0.448592	-0.462149	-0.564323	-0.475705	-0.601784	-0.455571	-0.483013	-0.226092
Tmpo	2.29593	1.39475	-0.475089	-0.379251	-0.653972	-0.565755	-0.400063	-0.492209	-0.335481	-0.388861
H19	1.98494	1.76007	-0.464977	-0.118891	-0.399558	-0.568415	-0.654139	-0.446706	-0.434207	-0.658115
Mesp1	1.99926	1.719	-0.0504061	-0.305786	-0.665239	-0.567447	-0.604757	-0.360017	-0.498975	-0.665638
Smtnl2	2.13792	1.60443	-0.389559	-0.244137	-0.391507	-0.607423	-0.5775	-0.514793	-0.456577	-0.560846
Cenpl	2.15836	1.5757	-0.316519	-0.286193	-0.491825	-0.628147	-0.410131	-0.62824	-0.442757	-0.53025
Veph1	2.15896	1.57328	-0.312794	-0.249806	-0.528188	-0.575797	-0.54094	-0.634481	-0.472049	-0.41819
Zfp202	2.10588	1.62991	-0.237942	-0.28195	-0.544597	-0.585283	-0.514878	-0.697636	-0.430673	-0.442838
Hist3h2bb	2.06997	1.64571	-0.0287017	-0.35872	-0.484155	-0.538499	-0.473727	-0.679174	-0.614614	-0.538087
Tia1	2.09135	1.64047	-0.16998	-0.315535	-0.428072	-0.49539	-0.488247	-0.711146	-0.599376	-0.52407
Wif1	2.2011	1.51366	-0.236399	-0.29256	-0.486434	-0.424838	-0.521816	-0.56825	-0.658437	-0.52602
B3gnt5	2.12861	1.62605	-0.278548	-0.379386	-0.506813	-0.468454	-0.50238	-0.553755	-0.551278	-0.514039
Dll3	2.11326	1.62802	-0.228187	-0.343614	-0.420254	-0.451603	-0.570732	-0.512773	-0.667477	-0.546635
Vash2	2.08031	1.64611	-0.131295	-0.237395	-0.49894	-0.521229	-0.553598	-0.621128	-0.575785	-0.587048
Dcx	2.14586	1.5844	-0.228634	-0.243585	-0.511468	-0.50844	-0.547119	-0.584851	-0.548697	-0.557471
Has3	2.12568	1.5963	-0.196143	-0.207411	-0.511346	-0.54426	-0.648815	-0.590443	-0.492925	-0.530636
Hist1h1b	2.13551	1.57892	-0.206936	-0.170966	-0.597604	-0.443758	-0.531335	-0.561846	-0.609019	-0.592968
Lpar2	2.08595	1.64171	-0.336055	-0.084413	-0.557324	-0.47797	-0.534697	-0.537493	-0.605009	-0.594694
Gpc2	2.00564	1.77948	-0.453168	-0.387546	-0.437531	-0.452953	-0.566421	-0.481326	-0.502503	-0.503673
Sdc1	2.04724	1.72264	-0.341622	-0.307827	-0.535536	-0.523277	-0.44885	-0.542943	-0.516085	-0.553743
Efnb1	2.04971	1.69188	-0.425272	-0.133522	-0.610259	-0.437406	-0.39333	-0.51052	-0.601392	-0.629896
Nfil3	2.03087	1.7131	-0.291661	-0.215705	-0.583546	-0.399362	-0.567386	-0.401465	-0.661463	-0.623383
Rbm46	1.96729	1.78974	-0.374437	-0.242478	-0.657568	-0.458963	-0.656306	-0.473878	-0.569575	-0.323822
Klf11	2.01902	1.70469	-0.0891646	-0.354161	-0.615203	-0.550296	-0.607722	-0.727043	-0.408653	-0.37147
Lig1	1.88779	1.84891	-0.125211	-0.233696	-0.572095	-0.616469	-0.538453	-0.714802	-0.442973	-0.493003
Ctps2	2.04319	1.64224	-0.0887831	-0.232016	-0.794251	-0.681135	-0.484531	-0.692913	-0.313118	-0.398691
Rbmx	1.95879	1.74713	-0.0589616	-0.216714	-0.721945	-0.737328	-0.533785	-0.59234	-0.385628	-0.459219
Ahsa2	2.00465	1.72208	-0.224897	-0.107787	-0.648679	-0.598702	-0.526983	-0.655809	-0.449803	-0.51407
Gng8	2.01768	1.71706	-0.238323	-0.17326	-0.605425	-0.700859	-0.585899	-0.559222	-0.444504	-0.427244
Prkra	2.04703	1.69193	-0.265763	-0.192947	-0.631708	-0.668479	-0.492568	-0.588129	-0.462129	-0.437236
Rps5	1.92827	1.80998	-0.254112	-0.263321	-0.726293	-0.726026	-0.512952	-0.55205	-0.321313	-0.382191
LOC691995	1.92174	1.83369	-0.264823	-0.239313	-0.670768	-0.657036	-0.464421	-0.469212	-0.564602	-0.425256
Plin2	1.94715	1.79503	-0.196024	-0.231647	-0.715377	-0.62685	-0.554429	-0.544244	-0.484224	-0.389385
Dpyd	2.36607	1.10601	0.0561611	-0.0859458	-0.613132	-0.41789	-0.650024	-0.914372	-0.430666	-0.41622
Sfrp1	2.40889	1.08786	-0.190353	0.0753022	-0.573812	-0.557884	-0.56957	-0.769408	-0.454993	-0.456038
Shq1	2.18693	1.40472	-0.255146	0.0773721	-0.8487	-0.602699	-0.430585	-0.616541	-0.228546	-0.686807
Rbl1	2.35218	1.19258	-0.16797	-0.0767509	-0.604936	-0.68102	-0.552667	-0.725654	-0.169786	-0.565975
Agbl5	2.27176	1.32577	-0.21025	-0.120694	-0.679401	-0.702494	-0.499935	-0.783429	-0.193178	-0.408146
Fbxo30	2.33215	1.23869	-0.223191	-0.0738171	-0.802243	-0.656723	-0.435821	-0.655449	-0.274605	-0.448998
Plod2	2.16918	1.41715	-0.0796877	0.0133312	-0.587664	-0.650528	-0.482675	-0.940256	-0.316725	-0.542128
RGD1560556	2.15952	1.39694	-0.00757275	-0.0478075	-0.610082	-0.684069	-0.532858	-0.88122	-0.106784	-0.686058
Vangl1	2.26665	1.25703	-0.170778	0.115893	-0.575726	-0.505204	-0.573905	-0.864919	-0.224408	-0.724627
Dock7	2.29589	1.25166	-0.0593845	-0.040224	-0.741154	-0.479354	-0.527912	-0.854851	-0.345532	-0.499139
Fbxo5	2.25748	1.2883	-0.0508385	0.0774505	-0.773186	-0.512742	-0.62279	-0.696425	-0.353052	-0.614196
Lrrc9	2.25819	1.28929	-0.283573	-0.0676681	-0.908731	-0.667066	-0.544768	-0.720566	-0.219443	-0.135668
Itgb4	2.24455	1.37164	-0.235534	-0.462528	-0.675608	-0.562491	-0.401412	-0.896761	-0.182102	-0.199749
Nrp2	2.27068	1.31925	-0.272705	-0.242814	-0.770503	-0.499558	-0.531094	-0.868518	-0.136159	-0.268574
Rgs9	2.28047	1.35867	-0.258838	-0.59091	-0.310953	-0.777414	-0.438996	-0.693821	-0.302964	-0.265242
LOC498265	2.33847	1.25806	-0.0175139	-0.365864	-0.610485	-0.71469	-0.392293	-0.642099	-0.445863	-0.407722
Ago4	2.23061	1.44571	-0.176202	-0.4894	-0.505985	-0.597196	-0.551694	-0.716019	-0.198816	-0.441011
Ick	2.1937	1.39572	-0.0243917	-0.309168	-0.578664	-0.818395	-0.602831	-0.776573	-0.0701579	-0.409232
Gmip	2.17826	1.47935	-0.138475	-0.228134	-0.565118	-0.802859	-0.521342	-0.719687	-0.273045	-0.408953
Ppp2r3a	2.26027	1.36687	-0.082021	-0.267891	-0.679796	-0.741901	-0.470602	-0.671953	-0.308384	-0.404599
Gstcd	2.22969	1.39773	-0.103796	-0.352624	-0.710494	-0.706781	-0.588037	-0.681152	-0.178142	-0.306395
Rapgef6	2.25792	1.36972	-0.0890734	-0.392426	-0.561176	-0.728993	-0.54658	-0.747814	-0.310068	-0.251511
Rrm1	2.10091	1.51841	-0.355461	0.0668399	-0.728808	-0.102536	-0.448795	-0.738632	-0.671708	-0.64023
Ccnj	2.17235	1.41546	-0.125142	-0.135875	-0.491722	-0.202746	-0.246018	-0.821943	-0.764473	-0.79989
Pawr	2.21077	1.38704	-0.218938	-0.111984	-0.605211	-0.137634	-0.363673	-0.903044	-0.677404	-0.579919
Rpl4	2.14772	1.48224	-0.332063	-0.0713805	-0.922345	-0.710185	-0.289614	-0.625008	-0.42491	-0.254457
Rps3a	2.08238	1.54638	-0.189722	-0.103512	-0.970765	-0.766104	-0.26282	-0.514662	-0.523045	-0.298126
Zfp286a	2.21307	1.32987	-0.0187339	-0.0212079	-0.627731	-0.703185	-0.265656	-0.950235	-0.56116	-0.395028
Rfc4	2.10463	1.5387	-0.0724638	-0.116924	-0.871881	-0.440905	-0.509237	-0.676172	-0.645466	-0.310281
Rpl10	2.22731	1.42078	-0.373064	0.0194708	-0.674657	-0.542943	-0.355898	-0.661247	-0.582421	-0.47733
Sypl2	2.20407	1.46017	-0.346698	0.00693958	-0.690191	-0.577582	-0.523612	-0.531116	-0.604721	-0.397262
LOC654482	2.27997	1.26425	-0.136171	0.0543307	-0.770892	-0.683882	-0.344232	-0.727261	-0.599195	-0.336918
Ccdc43	2.24593	1.34802	-0.156806	0.0512036	-0.770095	-0.620908	-0.389534	-0.633518	-0.573936	-0.500359
Rpl7	2.27122	1.30386	-0.203545	0.0534445	-0.846673	-0.593209	-0.404061	-0.65478	-0.524208	-0.402055
Pdik1l	2.19798	1.40901	-0.00982456	-0.10843	-0.74429	-0.601222	-0.274562	-0.680272	-0.671535	-0.516864
Rpa3	2.23465	1.33327	-0.0513282	0.0191886	-0.800312	-0.55354	-0.384476	-0.616504	-0.754183	-0.426765
Neurod1	2.3529	1.17128	0.0793537	-0.14725	-0.497395	-0.41378	-0.569416	-0.629935	-0.576016	-0.769746
Sik1	2.23969	1.33843	0.0580283	-0.186259	-0.451004	-0.407042	-0.525606	-0.47539	-0.701564	-0.889278
Rnf152	2.2442	1.36478	-0.0525114	-0.203867	-0.381343	-0.386101	-0.414898	-0.838191	-0.654863	-0.677198
Kctd18	2.25286	1.36766	-0.0311313	-0.152744	-0.388445	-0.561562	-0.552634	-0.727493	-0.579943	-0.62657
Slco3a1	2.20287	1.40334	0.0359695	-0.176828	-0.413169	-0.601248	-0.413822	-0.870001	-0.538735	-0.628374
Igf2bp2	2.23695	1.34228	0.070176	-0.176515	-0.493269	-0.288711	-0.551958	-0.728532	-0.732876	-0.677544
Heatr6	2.1818	1.42736	-0.0343572	-0.0656459	-0.433554	-0.390435	-0.707118	-0.830895	-0.509939	-0.637218
Sbf2	2.16848	1.43251	0.014255	-0.00475303	-0.499492	-0.442377	-0.64047	-0.784212	-0.596057	-0.647877
Cdh2	2.21757	1.33202	0.0525123	-0.0909635	-0.327409	-0.388635	-0.615034	-0.94464	-0.567197	-0.668222
Zfp608	2.19006	1.31232	0.18967	-0.0885215	-0.332523	-0.309231	-0.628204	-0.893041	-0.690648	-0.749875
Epha3	2.42069	1.09578	-0.0573322	-0.184611	-0.609236	-0.289738	-0.520042	-0.754638	-0.574166	-0.526714
Cartpt	2.40784	1.03834	-0.0517064	0.0864902	-0.507053	-0.331495	-0.655099	-0.635842	-0.688806	-0.662664
Mdga1	2.34517	1.19962	-0.0970467	-0.061225	-0.457098	-0.2894	-0.563804	-0.674672	-0.699643	-0.701902
Epb41l4a	2.28062	1.28127	-0.0550503	-0.0335523	-0.517597	-0.298215	-0.593946	-0.813967	-0.631765	-0.6178
Ankrd10	2.33251	1.19313	-0.069339	0.0536717	-0.551864	-0.389794	-0.533304	-0.745625	-0.641267	-0.64812
Dock11	2.34311	1.21138	-0.11757	0.0140547	-0.510486	-0.453049	-0.603219	-0.727156	-0.562388	-0.594673
Kcnrg	2.3397	1.26061	-0.281206	-0.116476	-0.493976	-0.368424	-0.570558	-0.841268	-0.459945	-0.46846
Slc43a3	2.30913	1.26348	-0.286401	0.0119619	-0.271379	-0.388992	-0.598712	-0.775218	-0.575794	-0.688076
Stk36	2.27294	1.3374	-0.175725	-0.0298356	-0.384487	-0.453976	-0.669584	-0.721177	-0.585416	-0.590139
Rnd3	2.30943	1.30154	-0.0835532	-0.163788	-0.677075	-0.464127	-0.449553	-0.689643	-0.525852	-0.557375
Wdhd1	2.30345	1.28982	-0.0822228	-0.0450444	-0.5392	-0.54715	-0.504917	-0.657908	-0.650204	-0.566618
Trove2	2.25721	1.32322	-0.039083	0.00663968	-0.67854	-0.487395	-0.462901	-0.685209	-0.685745	-0.548197
Zfp90	2.22841	1.3772	-0.0328272	-0.0338576	-0.611125	-0.508454	-0.460845	-0.738194	-0.636964	-0.583335
Mak	2.21627	1.41194	-0.184619	0.0225642	-0.581308	-0.429862	-0.48303	-0.695583	-0.585419	-0.690953
Zfp786	2.19499	1.45809	-0.190468	-0.0606138	-0.511751	-0.42047	-0.521097	-0.803816	-0.52594	-0.618925
Aldh1l2	2.20684	1.48985	-0.197199	-0.208816	-0.50652	-0.440952	-0.603741	-0.616758	-0.533419	-0.58929
Hist1h2ak	2.21729	1.45352	-0.161142	-0.126713	-0.52367	-0.488387	-0.539878	-0.64567	-0.643925	-0.541423
Hist1h2bd	2.2503	1.40847	-0.159573	-0.148916	-0.514338	-0.443872	-0.537766	-0.687823	-0.567201	-0.599283
Adamts7	2.2707	1.37349	-0.20422	-0.164755	-0.398128	-0.353514	-0.540562	-0.665103	-0.626396	-0.69151
Cdca7l	2.27139	1.34975	-0.122962	-0.0985587	-0.52843	-0.37012	-0.537928	-0.653372	-0.610544	-0.699217
Zim1	2.23428	1.42004	-0.167624	-0.0864299	-0.522678	-0.442726	-0.561401	-0.595873	-0.625532	-0.652059
Ap1s2	2.23324	1.45999	-0.226024	-0.259412	-0.596934	-0.410875	-0.417056	-0.632386	-0.544895	-0.605641
St8sia4	2.29791	1.32661	-0.22246	-0.066368	-0.631712	-0.37777	-0.523948	-0.645106	-0.62234	-0.534824
Fam107b	2.21137	1.46876	-0.224031	-0.152602	-0.603836	-0.370886	-0.485814	-0.561428	-0.688379	-0.593158
Zfp68	2.23869	1.41927	-0.20669	-0.112899	-0.670189	-0.467773	-0.437758	-0.520886	-0.711842	-0.529925
Cdc6	2.11797	1.5067	-0.142013	0.108541	-0.392612	-0.677716	-0.617687	-0.660791	-0.687124	-0.555272
Avpr1a	2.12574	1.48043	-0.205173	0.14821	-0.414014	-0.381966	-0.632299	-0.742051	-0.749095	-0.629779
Hist1h2bk	2.13381	1.52845	-0.222632	0.0440824	-0.561837	-0.437481	-0.572065	-0.577253	-0.652315	-0.682757
Arl6ip6	2.2052	1.40147	-0.133543	0.0933597	-0.564992	-0.511319	-0.565582	-0.724628	-0.619921	-0.580052
Hist1h2ba	2.198	1.41916	-0.121494	0.0560113	-0.531237	-0.450558	-0.646217	-0.621858	-0.649539	-0.65227
Mageh1	2.17934	1.41703	-0.153059	0.0646308	-0.600614	-0.414728	-0.352457	-0.749459	-0.816214	-0.574475
Trim13	2.22644	1.3578	-0.0608612	-0.044161	-0.531843	-0.406809	-0.329415	-0.716854	-0.804169	-0.690126
Mboat1	2.20627	1.34469	-0.0396869	0.0724441	-0.526291	-0.289348	-0.557174	-0.662684	-0.839539	-0.708683
Fga	2.17369	1.38536	0.0985716	0.0164134	-0.683455	-0.432388	-0.452993	-0.648006	-0.678825	-0.778371
Pde7a	2.19369	1.3634	0.0115517	0.104958	-0.584246	-0.430457	-0.545029	-0.699451	-0.659759	-0.754659
Wnt3	2.14504	1.38673	0.068533	0.0411814	-0.631302	-0.253707	-0.473696	-0.910555	-0.761859	-0.610368
Gfpt2	2.17067	1.42396	-0.113862	0.0508153	-0.715244	-0.332454	-0.480152	-0.799792	-0.483754	-0.720184
Mcmbp	2.23694	1.296	-0.0203805	0.0448836	-0.607883	-0.302113	-0.484898	-0.889179	-0.545139	-0.728232
Hnrnph1	2.10063	1.52495	0.103388	-0.0844097	-0.657152	-0.733529	-0.54892	-0.616577	-0.529963	-0.558414
Gen1	2.10438	1.46199	0.231998	-0.0599614	-0.533107	-0.71298	-0.755195	-0.652259	-0.539682	-0.545177
Mis18bp1	2.16039	1.46429	0.099832	-0.163388	-0.557936	-0.659335	-0.655975	-0.692702	-0.514214	-0.480964
RGD1563365	2.14186	1.42938	0.173492	-0.0539568	-0.768274	-0.556232	-0.538165	-0.75606	-0.51666	-0.555389
Adcy7	2.09362	1.56484	0.0245241	-0.14742	-0.672385	-0.542867	-0.639004	-0.73689	-0.443939	-0.500481
Fanca	2.06307	1.53522	0.197433	-0.121916	-0.761495	-0.548598	-0.700903	-0.699971	-0.42063	-0.542214
Kif20a	2.2127	1.43656	-0.127409	-0.120323	-0.491623	-0.682432	-0.620817	-0.716883	-0.50386	-0.385913
Scn9a	2.2102	1.43721	-0.0616246	-0.112832	-0.622156	-0.599884	-0.613741	-0.647773	-0.483887	-0.505513
Sh3bp5	2.21393	1.46543	-0.125791	-0.250347	-0.577465	-0.571896	-0.588634	-0.700431	-0.410153	-0.454638
Fam76b	2.31487	1.274	-0.0453411	-0.146861	-0.684058	-0.643346	-0.552155	-0.658148	-0.374969	-0.483982
Tube1	2.23759	1.3444	0.0866787	-0.118985	-0.762308	-0.693895	-0.542677	-0.576165	-0.481253	-0.493387
Mthfd2l	2.01301	1.63171	-0.00239591	-0.086742	-0.751967	-0.465161	-0.551563	-0.885537	-0.424901	-0.476456
Fignl1	2.14386	1.47106	0.0802649	-0.125346	-0.639618	-0.501004	-0.500975	-0.692576	-0.439625	-0.796036
Taf1d	2.12234	1.55584	-0.0360386	-0.178978	-0.604773	-0.553367	-0.498449	-0.664253	-0.453612	-0.688703
Hells	2.08904	1.59476	0.0334496	-0.27075	-0.722099	-0.575392	-0.50032	-0.628355	-0.515515	-0.504814
Mdm1	2.12752	1.58342	-0.146431	-0.216567	-0.689187	-0.512636	-0.500287	-0.615317	-0.530055	-0.500461
Sh3bgrl	2.12368	1.57581	-0.0830045	-0.234801	-0.669839	-0.651073	-0.505255	-0.590057	-0.519702	-0.445751
Pwp1	2.01249	1.71783	-0.203282	-0.168717	-0.7112	-0.476537	-0.49148	-0.603889	-0.460236	-0.614981
Tmem194b	2.05711	1.65922	-0.15351	-0.207446	-0.609343	-0.41281	-0.472714	-0.715543	-0.482932	-0.662033
Acap1	2.17308	1.45975	-0.0726762	-0.0954102	-0.670756	-0.32521	-0.769966	-0.481274	-0.534299	-0.683244
Polg2	2.15374	1.42285	0.0260689	-0.017033	-0.679907	-0.312484	-0.854836	-0.604076	-0.431134	-0.703189
Rpia	2.12264	1.55537	-0.197235	-0.0626754	-0.645142	-0.581535	-0.77808	-0.537908	-0.433295	-0.442143
Cntrob	1.95086	1.72573	-0.0595568	-0.0609243	-0.527366	-0.631571	-0.800812	-0.597941	-0.367897	-0.630523
Dnmt3b	2.04959	1.63638	-0.0915535	-0.084681	-0.53075	-0.494632	-0.75671	-0.605538	-0.4879	-0.634203
Mex3b	2.22785	1.42386	-0.0746282	-0.379503	-0.461037	-0.483991	-0.432024	-0.83296	-0.344049	-0.64351
Usp3	2.31874	1.22569	-0.0750147	-0.284363	-0.389183	-0.312443	-0.521792	-0.998986	-0.320111	-0.642536
Lrrc34	2.32475	1.30342	-0.498438	-0.245548	-0.203235	-0.514264	-0.537932	-0.746014	-0.594083	-0.288646
Bhlhe22	2.28971	1.34956	-0.386049	-0.138303	-0.658757	-0.388633	-0.238795	-0.689307	-0.542705	-0.596719
Nhlh2	2.24728	1.45729	-0.413848	-0.374804	-0.597405	-0.442308	-0.254257	-0.602835	-0.424792	-0.594329
Hist1h4b	2.34427	1.29553	-0.528894	-0.219862	-0.564254	-0.251011	-0.362285	-0.505063	-0.609477	-0.598953
RGD1306227	2.35147	1.27557	-0.311818	-0.275423	-0.569249	-0.240235	-0.466082	-0.445321	-0.700365	-0.618551
Ugdh	2.34496	1.31705	-0.280543	-0.401723	-0.601804	-0.539194	-0.459798	-0.539474	-0.516633	-0.322835
Igfbpl1	2.4165	1.21541	-0.346046	-0.361045	-0.416698	-0.474381	-0.511087	-0.511038	-0.521114	-0.490501
Slc27a2	2.42916	1.19485	-0.318977	-0.391328	-0.510117	-0.483268	-0.473466	-0.506708	-0.468944	-0.471205
Gpr139	2.37533	1.2287	-0.21521	-0.155923	-0.435777	-0.559839	-0.503492	-0.49787	-0.550699	-0.685218
Dlx1	2.32304	1.32218	-0.209324	-0.242037	-0.406661	-0.43317	-0.549046	-0.683298	-0.525823	-0.595867
Cdca7	2.36138	1.28145	-0.24874	-0.279818	-0.410774	-0.458243	-0.544108	-0.546105	-0.549866	-0.605177
Chodl	2.34966	1.28983	-0.241967	-0.311498	-0.345105	-0.379136	-0.554991	-0.579003	-0.615128	-0.612667
Mad2l2	2.28504	1.39894	-0.351977	-0.283346	-0.476068	-0.392987	-0.550495	-0.613476	-0.364356	-0.651276
Efna4	2.31131	1.35511	-0.348829	-0.278373	-0.418474	-0.322002	-0.485069	-0.570926	-0.550305	-0.692439
Ezh2	2.24871	1.46176	-0.312092	-0.323884	-0.481112	-0.382758	-0.540604	-0.50373	-0.574739	-0.591556
Vcan	2.29855	1.38667	-0.324402	-0.328117	-0.448734	-0.338947	-0.562348	-0.61386	-0.520017	-0.548799
Aspg	1.78102	1.77323	-0.0347636	0.0306185	-0.444029	-0.947832	-0.551007	-0.249677	-1.0651	-0.292465
Nek2	2.0942	1.47507	0.202285	-0.0865825	-0.448366	-0.621161	-0.610396	-0.573596	-0.912047	-0.519407
Slc43a1	2.05256	1.46127	0.147331	-0.00221529	-0.529796	-0.666367	-0.351006	-0.63885	-1.11669	-0.356235
Pcsk9	1.95562	1.42028	0.398839	0.183827	-0.63397	-0.367861	-1.10132	-0.826468	-0.55289	-0.476048
Cdt1	1.80349	1.53342	0.464541	0.132109	-0.588675	-0.050987	-0.999615	-0.948218	-0.604691	-0.741378
Gsap	1.7895	1.64409	0.344217	-0.0429065	-0.554172	-0.167106	-1.10406	-0.901912	-0.28109	-0.726561
Anxa1	1.76746	1.78734	0.470045	-0.35929	-0.568617	-0.398698	-0.783451	-0.724917	-0.563529	-0.626345
Pfkfb1	1.90458	1.66695	0.259579	-0.158445	-0.752051	-0.498272	-1.00989	-0.487336	-0.495851	-0.429262
Tssk6	1.9636	1.59363	-0.0546322	0.0831185	-0.171669	-0.421221	-0.530717	-0.709095	-0.693736	-1.05928
Gusb	2.18812	1.37386	-0.131805	-0.127682	-0.0455165	-0.359087	-0.606471	-0.908897	-0.61935	-0.763177
Fstl1	1.97054	1.5905	-0.0349233	0.0340221	-0.155289	-0.252675	-0.736578	-0.863543	-0.730045	-0.822015
Prr5	2.07909	1.47122	-0.0397391	0.0619919	-0.159499	-0.374506	-0.698179	-0.86718	-0.643931	-0.829267
Sh3yl1	2.12858	1.40236	-0.0665838	0.209436	-0.259767	-0.479796	-0.737634	-0.764064	-0.680151	-0.752375
Ehmt1	2.09212	1.42201	0.123695	0.16872	-0.37633	-0.536469	-0.676945	-0.872895	-0.62463	-0.719278
Vangl2	2.09945	1.41233	0.0925186	0.145893	-0.305456	-0.454182	-0.680921	-0.902666	-0.704631	-0.70233
C1d	2.16894	1.17576	0.409273	0.215251	-0.731546	-0.506118	-0.537414	-0.700013	-0.827842	-0.666299
Chst7	2.15384	1.23576	0.134501	0.304408	-0.533545	-0.284387	-0.597597	-0.996192	-0.661559	-0.755233
Mmp14	2.25078	1.21269	0.00946182	0.212425	-0.444906	-0.401643	-0.628556	-0.868458	-0.60231	-0.73948
Tra2b	2.14346	1.264	0.274818	0.230323	-0.670573	-0.534097	-0.424212	-0.815255	-0.630346	-0.838117
Abhd17c	2.13727	1.32322	0.0591863	0.332314	-0.579165	-0.484695	-0.524468	-0.841616	-0.676404	-0.745637
Tpbg	2.10384	1.31522	0.173449	0.374623	-0.591128	-0.607879	-0.59344	-0.777527	-0.593911	-0.803252
Xpr1	2.16318	1.11542	0.380411	0.344686	-0.456762	-0.486559	-0.696766	-0.88948	-0.690109	-0.78402
Igsf10	2.06234	1.22921	0.328338	0.423762	-0.559217	-0.40231	-0.540435	-0.812721	-0.749193	-0.979777
Nrep	2.11155	1.237	0.259964	0.410136	-0.529407	-0.511631	-0.633277	-0.780609	-0.768658	-0.795068
Nup54	2.12029	1.23183	0.210466	0.417628	-0.650112	-0.393532	-0.577564	-0.816511	-0.751241	-0.791259
Pak3	2.22802	1.10125	0.130813	0.439512	-0.646346	-0.561539	-0.502875	-0.870036	-0.673027	-0.645766
Set	2.08307	1.27684	0.12818	0.487199	-0.510125	-0.631479	-0.4865	-0.926365	-0.628322	-0.792505
Slc29a2	1.99578	1.32202	0.233624	0.538734	-0.535498	-0.670774	-0.568497	-0.998251	-0.6433	-0.673845
Amn	2.26056	1.2019	0.0156966	0.234977	-0.664553	-0.364685	-0.614732	-0.60796	-0.723216	-0.737995
Rps27l	2.25827	1.1916	0.0440676	0.244345	-0.527236	-0.435983	-0.635816	-0.639912	-0.829853	-0.669479
Lpar4	2.21692	1.27951	0.157189	0.0886846	-0.570367	-0.447108	-0.730413	-0.659713	-0.791587	-0.543118
Nox4	2.23146	1.26118	0.2098	0.0309787	-0.455893	-0.547979	-0.6286	-0.643086	-0.781504	-0.676359
Dll1	2.15282	1.39567	0.15314	-1.05546e-05	-0.488645	-0.381175	-0.748531	-0.655843	-0.733093	-0.694333
Arrdc4	2.22064	1.27389	0.154791	0.0383929	-0.380699	-0.404185	-0.693166	-0.70943	-0.710562	-0.789669
Cdc7	2.22928	1.30485	0.0480105	0.0402392	-0.401278	-0.436295	-0.612904	-0.619462	-0.713187	-0.839254
Itgb1bp2	2.08757	1.42657	0.194588	0.0844521	-0.480846	-0.424361	-0.569477	-0.633266	-0.791006	-0.894223
RGD1359108	1.9957	1.50583	0.140688	0.183808	-0.461974	-0.371922	-0.585305	-0.629403	-1.00265	-0.774775
Arf4	2.06977	1.38582	0.254239	0.227263	-0.677409	-0.407886	-0.602099	-0.792428	-0.699013	-0.758253
Cep120	2.09247	1.42171	0.162341	0.185432	-0.610937	-0.529322	-0.582751	-0.820632	-0.613484	-0.704821
Bard1	2.08146	1.40801	0.27701	0.0547123	-0.44979	-0.39413	-0.625966	-0.870379	-0.769858	-0.711062
Espl1	2.11643	1.32976	0.271372	0.14525	-0.457932	-0.365082	-0.732842	-0.797413	-0.71996	-0.789588
Rev3l	2.12892	1.33763	0.203745	0.152745	-0.449139	-0.390135	-0.627908	-0.856647	-0.687381	-0.811829
Fam126a	2.05362	1.38696	0.311006	0.210973	-0.443396	-0.527412	-0.708594	-0.805874	-0.726781	-0.750499
Smarcad1	2.09845	1.39738	0.171351	0.181147	-0.534953	-0.436871	-0.560402	-0.737364	-0.808036	-0.770696
Hmgn2	2.09604	1.41084	0.12841	0.205505	-0.46846	-0.473738	-0.638043	-0.797915	-0.723195	-0.739441
Mlf1	2.13858	1.31364	0.198921	0.237943	-0.505136	-0.469498	-0.694468	-0.764475	-0.688562	-0.76695
Glra2	2.03832	1.37693	0.289947	0.265905	-0.450772	-0.445631	-0.677566	-0.81244	-0.887221	-0.697466
Tmem107	2.12068	1.30165	0.217279	0.261285	-0.492481	-0.469629	-0.651524	-0.801181	-0.915154	-0.57093
Kctd5	2.03836	1.38802	0.204009	0.289386	-0.359275	-0.439436	-0.63233	-0.768855	-0.881785	-0.838098
Plgrkt	1.94754	1.46196	0.277646	0.353343	-0.516902	-0.438461	-0.641916	-0.751001	-0.863124	-0.829079
Phtf2	2.03432	1.35517	0.381093	0.207371	-0.476958	-0.365672	-0.701354	-0.734162	-0.844254	-0.855553
Sertad4	2.01631	1.32826	0.432779	0.243123	-0.435509	-0.366153	-0.7353	-0.798856	-0.80891	-0.875741
Casp2	2.07842	1.29771	0.353155	0.215954	-0.470748	-0.350515	-0.639549	-0.922677	-0.795431	-0.766318
Pcdh18	2.03625	1.35253	0.256059	0.341686	-0.510546	-0.344339	-0.721088	-0.86419	-0.787419	-0.758942
Pkmyt1	1.88387	1.47498	0.30518	0.19425	-0.380315	-0.206072	-0.512688	-0.990164	-0.611167	-1.15788
Mpzl1	1.86899	1.44815	0.3284	0.312696	-0.257635	-0.214719	-0.693195	-0.957129	-0.845802	-0.989759
Ptger1	1.99861	1.45584	0.257663	0.186613	-0.4517	-0.369918	-0.671543	-0.871548	-0.598421	-0.935594
Dclk2	1.91396	1.49382	0.257678	0.276347	-0.356244	-0.287516	-0.7905	-0.941299	-0.6953	-0.870947
Osbpl5	1.84491	1.60244	0.257713	0.225228	-0.315864	-0.377416	-0.662881	-0.901014	-0.740931	-0.932175
B3gnt4	1.96141	1.57992	-0.000153916	0.313165	-0.562297	-0.497975	-0.525706	-0.798448	-0.747026	-0.722887
Ndc1	1.93182	1.54394	0.0511554	0.397902	-0.604397	-0.357017	-0.611619	-0.741532	-0.876601	-0.733653
Kdm4a	2.00775	1.56799	0.0777162	0.101363	-0.437754	-0.424135	-0.665486	-0.834042	-0.61538	-0.778022
Csk	1.93657	1.58619	0.166661	0.179088	-0.590827	-0.351773	-0.619427	-0.891113	-0.603654	-0.811711
Pcna	1.95657	1.57304	0.0852942	0.256485	-0.568561	-0.389019	-0.617153	-0.843565	-0.698915	-0.754172
Nono	1.95589	1.51686	0.0637495	0.351052	-0.481534	-0.41588	-0.558873	-0.970467	-0.629405	-0.831392
Pbx1	1.92942	1.57772	0.17295	0.178793	-0.558276	-0.402867	-0.432567	-0.973398	-0.69611	-0.795669
LOC298139	1.85752	1.58607	0.21144	0.320872	-0.452014	-0.393762	-0.932832	-0.909048	-0.66234	-0.625901
Amer1	1.95902	1.44255	0.238277	0.402246	-0.591519	-0.445421	-0.736927	-0.941739	-0.614993	-0.711503
Tuft1	2.05565	1.39106	0.168684	0.316659	-0.506856	-0.477902	-0.795846	-0.848653	-0.544104	-0.75869
Nkain3	2.17092	1.11425	0.419785	0.255093	-0.702181	-0.612379	-0.59303	-1.01501	-0.428979	-0.608472
Hist2h4	2.24769	1.18999	0.197471	0.179921	-0.689016	-0.551802	-0.671668	-0.758631	-0.583475	-0.560476
Hnrnpa1	2.25617	1.14331	0.112947	0.263461	-0.668631	-0.593184	-0.574812	-0.888577	-0.368017	-0.682663
Rcbtb2	2.16719	1.27741	-0.0108202	0.265521	-0.455603	-0.47873	-0.749171	-1.07856	-0.482766	-0.454464
Vim	2.10034	1.30214	0.062781	0.349982	-0.616789	-0.342129	-0.909612	-0.993831	-0.475676	-0.477207
Gdpd2	2.18428	1.27387	0.0655453	0.263571	-0.570212	-0.745493	-0.77454	-0.806016	-0.395566	-0.49544
Trpc7	2.09666	1.42737	-0.0724697	0.302671	-0.493332	-0.782432	-0.693377	-0.804427	-0.542552	-0.438112
Zbtb6	2.15327	1.32999	0.245738	0.029515	-0.498292	-0.560511	-0.690898	-0.983597	-0.497285	-0.527934
Hexdc	2.02236	1.49732	0.213951	0.130355	-0.601147	-0.661138	-0.776957	-0.846908	-0.426398	-0.551446
Nup160	1.9781	1.48229	0.257876	0.232353	-0.605641	-0.731681	-0.684628	-0.958314	-0.416569	-0.553786
Gnal	1.9332	1.40553	0.471679	0.303709	-0.932302	-0.601032	-0.79944	-0.765889	-0.487244	-0.528205
Jmjd7	1.99831	1.36017	0.504411	0.182563	-0.79744	-0.609253	-0.924461	-0.668826	-0.440877	-0.60459
Gnas	1.98385	1.46735	0.370075	0.173628	-0.738632	-0.626157	-0.696239	-0.68423	-0.434088	-0.815556
Ppm1g	1.88807	1.54683	0.288212	0.357281	-0.638628	-0.724554	-0.707378	-0.798692	-0.48889	-0.722254
Acnat2	2.18646	1.12726	0.507765	0.111396	-0.557571	-0.535001	-0.856165	-0.694739	-0.513588	-0.775813
Cpa2	2.05824	1.37684	0.424614	0.0344833	-0.71938	-0.384364	-0.887903	-0.504445	-0.676018	-0.72207
Cenpu	1.88442	1.58199	-0.0470869	0.513708	-0.497247	-0.831696	-0.578353	-0.826677	-0.55237	-0.646682
Mcpt1l1	1.86932	1.58204	-0.281359	0.67507	-0.604826	-0.610668	-0.664014	-0.664014	-0.664014	-0.637532
Melk	1.93893	1.5177	0.136657	0.356013	-0.347845	-0.702082	-0.701156	-0.660318	-0.585143	-0.95276
MGC116197	1.89712	1.66018	0.00865173	0.24884	-0.43774	-0.736197	-0.887207	-0.436878	-0.612658	-0.704115
Tmem120a	1.98329	1.5754	-0.0316723	0.308218	-0.570165	-0.653125	-0.640016	-0.515505	-0.705473	-0.750957
Eme1	2.01156	1.50681	-0.181621	0.402428	-0.321657	-0.594857	-0.547838	-0.767614	-0.700091	-0.807114
LOC498330	2.01324	1.51354	-0.0291937	0.160346	-0.14302	-0.864059	-0.424468	-0.725786	-0.628567	-0.872027
Recql4	1.40039	2.15048	0.190725	-0.0180014	-0.523427	-0.488301	-0.818913	-0.639063	-0.619097	-0.634787
Taldo1	1.47276	2.11175	0.173144	-0.094263	-0.538338	-0.664461	-0.842072	-0.457912	-0.647586	-0.51302
RGD1560394	1.26305	2.1525	0.445276	0.0180161	-0.564834	-0.628994	-0.79634	-0.549338	-0.557113	-0.782223
Snrpb	1.35809	2.07585	0.400445	0.00733249	-0.29848	-0.75186	-0.94487	-0.654842	-0.600515	-0.591144
Cotl1	1.74629	1.84027	0.285015	-0.184124	-0.356043	-0.486214	-0.640763	-0.926434	-0.633203	-0.644796
RGD1562865	1.58152	1.98911	0.30853	-0.230809	-0.385554	-0.598206	-0.754418	-0.884767	-0.443406	-0.581995
Rhebl1	1.51492	2.00009	0.261901	0.00242295	-0.29051	-0.705944	-0.723497	-0.960912	-0.509179	-0.589287
Csnk1e	1.57394	1.95421	0.213413	0.0373345	-0.259908	-0.623443	-0.600626	-0.877661	-0.528003	-0.889256
Gfod2	1.47826	1.96753	0.383356	0.120573	-0.373136	-0.664062	-0.656407	-0.794701	-0.541578	-0.919843
Xkr7	1.51034	1.96591	0.408758	-0.0171602	-0.306898	-0.550627	-0.620873	-0.793719	-0.816133	-0.779597
Npy2r	1.49868	2.04478	0.283565	-0.110879	-0.406202	-0.365206	-0.773512	-0.720127	-0.802969	-0.648134
Bid	1.43437	2.04285	0.328508	0.105655	-0.451876	-0.517811	-0.772353	-0.798829	-0.73062	-0.639898
Col18a1	1.38247	2.0341	0.3633	0.146267	-0.400618	-0.358438	-0.804882	-0.800232	-0.761001	-0.800964
Hpdl	1.34223	1.96162	0.381694	0.453485	-0.885787	-0.726907	-0.435585	-0.833541	-0.703826	-0.55338
Slc17a6	1.60963	1.85997	0.0888435	0.407434	-0.653001	-0.59523	-0.542175	-0.759783	-0.95454	-0.461141
Eef1a1	1.5604	1.9485	0.238165	0.20507	-0.775194	-0.641315	-0.532575	-0.768031	-0.720822	-0.514202
Aard	1.53933	1.86205	0.363145	0.339258	-0.589138	-0.619331	-0.646811	-0.919311	-0.803812	-0.525373
Lyrm9	1.61929	1.80759	0.328774	0.299544	-0.624049	-0.771051	-0.644241	-0.920724	-0.729645	-0.365489
Ankrd39	1.64925	1.76224	0.54618	0.00322697	-0.238945	-0.703156	-0.858506	-0.79498	-0.791271	-0.574034
Itga8	1.86558	1.65151	0.400192	-0.0604282	-0.330282	-0.69269	-0.786098	-0.730412	-0.759193	-0.558183
Nxnl2	1.67554	1.78208	0.499401	0.0556818	-0.540475	-0.610655	-0.835162	-0.560286	-0.6523	-0.813829
Rbm3	1.73435	1.67948	0.659449	-0.0475043	-0.591198	-0.704723	-0.735981	-0.776972	-0.574507	-0.642397
Cdc20	1.67483	2.00586	-0.123099	0.0187548	-0.614587	-0.481307	-0.650328	-0.576608	-0.67953	-0.573979
Fgd3	1.62353	2.08247	-0.229049	-0.0580028	-0.496385	-0.580735	-0.58546	-0.485651	-0.667161	-0.603553
Fam110d	1.52118	2.12607	-0.0709906	-0.0193794	-0.432111	-0.502623	-0.625866	-0.668362	-0.642063	-0.685858
Cdca2	1.65205	1.98952	-0.00381737	0.0487804	-0.483672	-0.517786	-0.635991	-0.664455	-0.650248	-0.734379
Ndc80	1.7022	1.95952	-0.0339428	0.011355	-0.547656	-0.463038	-0.6554	-0.755903	-0.555914	-0.66122
LOC100909675	1.69539	1.93253	0.18657	-0.121573	-0.501743	-0.500558	-0.698633	-0.747812	-0.527692	-0.716475
Bcl7c	1.62198	2.01528	0.0733104	-0.0443208	-0.456476	-0.602342	-0.767531	-0.606384	-0.540148	-0.693365
Nkd2	1.56037	2.01499	0.097622	0.0800623	-0.411605	-0.576392	-0.828958	-0.779692	-0.469186	-0.687208
Pqlc1	1.56315	2.01734	0.10214	0.126201	-0.72506	-0.527562	-0.717324	-0.545016	-0.709729	-0.584135
Cma1	1.61672	1.96887	0.0850453	0.163761	-0.638011	-0.496985	-0.674849	-0.674849	-0.674849	-0.674849
Ehd1	1.53447	1.98459	0.130941	0.280764	-0.606579	-0.544408	-0.640887	-0.795975	-0.655703	-0.687213
Nyap1	1.53518	2.02321	0.284413	-0.00308516	-0.625187	-0.692084	-0.672371	-0.679849	-0.577351	-0.592875
Snrpb2	1.5382	1.97891	0.334385	0.0921532	-0.672058	-0.631456	-0.630175	-0.700274	-0.686859	-0.622817
Tdrd6	1.56297	1.97667	0.30537	0.0620944	-0.683599	-0.615157	-0.658059	-0.710234	-0.63917	-0.600884
Dbf4	1.73852	1.85957	0.119947	0.111611	-0.472751	-0.59622	-0.749945	-0.692355	-0.697545	-0.620823
Hnrnpab	1.71518	1.90141	0.173301	0.0100195	-0.573035	-0.618116	-0.667567	-0.653684	-0.658443	-0.629068
Rpsa	1.6314	1.9296	0.23381	0.0981224	-0.583892	-0.62763	-0.769485	-0.697135	-0.601061	-0.613728
Pim3	1.63484	1.96219	0.154912	0.0567989	-0.618991	-0.608095	-0.641602	-0.69593	-0.505732	-0.738391
Fam64a	1.60919	2.00899	0.150098	-0.0179648	-0.582616	-0.576175	-0.661635	-0.620476	-0.646285	-0.663131
Sgol2	1.61526	2.01699	0.116548	-0.0492561	-0.580139	-0.554607	-0.531455	-0.680463	-0.707516	-0.645357
Celf6	1.56975	1.94156	0.209169	0.146192	-0.355689	-0.625346	-0.889343	-0.855261	-0.641758	-0.499276
Prrt4	1.57914	1.90435	0.285935	0.19902	-0.454876	-0.540362	-0.891054	-0.799434	-0.684766	-0.597947
Gpsm1	1.51347	1.9143	0.385181	0.200383	-0.335122	-0.580036	-0.846335	-0.75726	-0.724935	-0.769642
Vasp	1.61981	1.8522	0.333962	0.138294	-0.350934	-0.571195	-0.979443	-0.606784	-0.658516	-0.777397
Cdc25c	1.51514	1.81526	0.551744	0.267507	-0.45488	-0.631857	-0.892459	-0.905609	-0.704978	-0.559865
Snx4	1.68766	1.66997	0.440845	0.40182	-0.566998	-0.68773	-0.878092	-0.787553	-0.605627	-0.674296
Polr1e	1.52227	1.88531	0.3716	0.321302	-0.556241	-0.564336	-0.872653	-0.801847	-0.616724	-0.68868
Arl10	1.69321	1.72066	0.398181	0.325622	-0.533901	-0.665462	-0.751928	-0.839731	-0.709522	-0.63713
Podxl2	1.6477	1.82338	0.346607	0.241728	-0.546612	-0.660564	-0.764308	-0.774876	-0.657467	-0.655591
Smarcd3	1.63502	1.83138	0.40223	0.169697	-0.493796	-0.70383	-0.801777	-0.776883	-0.641708	-0.620326
Gipr	1.55161	1.82761	0.442919	0.350915	-0.695541	-0.696631	-0.770673	-0.778253	-0.668377	-0.563578
Nipsnap3b	1.59513	1.80506	0.4689	0.287492	-0.629614	-0.641735	-0.67034	-0.774401	-0.721136	-0.719356
Myl3	1.46073	1.93929	0.446791	0.221042	-0.593065	-0.536184	-0.615699	-0.693373	-0.937629	-0.691902
Arrdc1	1.5886	1.92676	0.336121	0.080317	-0.582921	-0.536159	-0.748765	-0.712425	-0.542068	-0.809458
Mvd	1.46404	1.94611	0.426862	0.249224	-0.516081	-0.658328	-0.680233	-0.721759	-0.725314	-0.784517
Tuba1a	1.38522	2.018	0.351552	0.280808	-0.45545	-0.566154	-0.716684	-0.704854	-0.800931	-0.791509
Limk2	1.50936	1.91523	0.501217	0.122647	-0.523645	-0.592676	-0.788173	-0.641032	-0.766668	-0.73626
Fv1	1.52608	1.90995	0.468143	0.149528	-0.538487	-0.665716	-0.809915	-0.720077	-0.618132	-0.701379
Kiaa0895l	1.52004	1.94833	0.363819	0.199101	-0.583253	-0.67388	-0.72484	-0.711429	-0.65034	-0.687548
Lhx6	1.62277	1.87524	0.162809	0.314455	-0.548221	-0.617769	-0.519787	-0.85254	-0.637687	-0.799277
Pus7	1.76408	1.70738	0.134407	0.35873	-0.410219	-0.637267	-0.447902	-0.929085	-0.738953	-0.801169
Pmf1	1.64467	1.94059	0.111305	0.0844348	-0.448403	-0.468937	-0.602104	-0.640738	-0.777954	-0.842859
Gpr12	1.58524	1.93765	0.206594	0.159505	-0.488685	-0.397978	-0.764346	-0.651592	-0.78573	-0.800653
Pvrl2	1.50838	1.9684	0.202341	0.21956	-0.376555	-0.38761	-0.797376	-0.725821	-0.741433	-0.869877
Zscan21	1.79805	1.74625	0.295054	0.0380463	-0.443017	-0.47465	-0.716218	-0.830723	-0.649438	-0.763356
Isoc1	1.84447	1.65774	0.367464	0.0883596	-0.48938	-0.475041	-0.774421	-0.742936	-0.721923	-0.754325
Sapcd2	1.82371	1.69016	0.272962	0.149678	-0.428679	-0.46511	-0.785515	-0.747963	-0.704349	-0.804892
Ckap2	1.72968	1.8675	0.239479	-0.0348227	-0.494338	-0.520225	-0.6504	-0.692778	-0.748315	-0.695787
Cks1b	1.74503	1.79903	0.278515	0.0884346	-0.467332	-0.532868	-0.662836	-0.801884	-0.759462	-0.686631
Mob3a	1.722	1.84999	0.181077	0.0946618	-0.438162	-0.477013	-0.716815	-0.723369	-0.758391	-0.733979
Pik3cd	1.71425	1.7732	0.287401	0.210753	-0.44766	-0.466703	-0.710732	-0.861436	-0.772868	-0.726198
Sdc3	1.59351	1.89621	0.293645	0.174313	-0.4338	-0.479864	-0.742568	-0.819605	-0.673841	-0.807994
Triobp	1.57385	1.90843	0.282166	0.216566	-0.491093	-0.490787	-0.701521	-0.801892	-0.651429	-0.844287
Ntsr1	1.6307	1.8858	0.31765	0.121525	-0.509756	-0.535242	-0.672903	-0.765377	-0.735408	-0.736987
Ska1	1.64601	1.87054	0.247175	0.187692	-0.527694	-0.455806	-0.762869	-0.777654	-0.756861	-0.670537
Gramd1a	1.84269	1.69767	0.0988874	0.226679	-0.389818	-0.508131	-0.702354	-0.860412	-0.579843	-0.825374
Tmem158	1.74508	1.79619	0.0825731	0.255302	-0.485907	-0.407137	-0.66983	-0.85429	-0.670317	-0.791662
Flna	1.68609	1.83553	0.144408	0.214934	-0.476467	-0.420082	-0.958576	-0.771113	-0.535849	-0.718874
Apc2	1.65827	1.79949	0.210098	0.235108	-0.298843	-0.320452	-0.806585	-0.933722	-0.711815	-0.831548
Phldb1	1.68	1.82199	0.216184	0.0783843	-0.313427	-0.325349	-0.842141	-0.977571	-0.52603	-0.812044
Celsr3	1.71942	1.73223	0.386014	0.128448	-0.368813	-0.629368	-0.828575	-0.947085	-0.436279	-0.755986
Slc27a3	1.64391	1.85435	0.370668	0.0258116	-0.349097	-0.65436	-0.849604	-0.85331	-0.508242	-0.680124
Dnmt1	1.86402	1.60504	0.275702	0.264839	-0.433116	-0.595007	-0.794107	-0.874296	-0.609698	-0.703385
Slc7a5	1.78919	1.68429	0.317992	0.26034	-0.602204	-0.626022	-0.681772	-0.878511	-0.676094	-0.587211
Wdr6	1.83177	1.7022	0.21659	0.200083	-0.551487	-0.562941	-0.687219	-0.851706	-0.646348	-0.650939
Atat1	1.7868	1.74847	0.214392	0.130998	-0.447872	-0.555913	-0.756424	-0.948354	-0.48864	-0.683459
Glra3	1.67858	1.81916	0.231638	0.215863	-0.415161	-0.700862	-0.810402	-0.912948	-0.491557	-0.614307
Cpxm1	1.68048	1.79717	0.241786	0.277851	-0.439876	-0.586536	-0.873923	-0.838989	-0.545011	-0.712953
Kif13a	1.74053	1.70236	0.308946	0.317545	-0.496546	-0.619299	-0.807797	-0.898542	-0.558564	-0.688639
Dpysl3	1.89969	1.68595	0.107919	0.18034	-0.616243	-0.610473	-0.648033	-0.668907	-0.664366	-0.665876
Tshr	1.89573	1.70149	0.0259243	0.219608	-0.628575	-0.636804	-0.621642	-0.646441	-0.646408	-0.66289
Isyna1	1.88889	1.7179	0.091616	0.123176	-0.599898	-0.724488	-0.66875	-0.563295	-0.570298	-0.694853
Maged2	1.86793	1.73964	0.0924971	0.134209	-0.599813	-0.686204	-0.667297	-0.666073	-0.594577	-0.620317
Bex4	1.93886	1.58798	0.259566	0.169738	-0.57057	-0.683404	-0.64152	-0.734361	-0.658827	-0.667457
RGD1311558	1.92131	1.60064	0.238005	0.212893	-0.618986	-0.611109	-0.637317	-0.751391	-0.661656	-0.692387
Eef1g	1.87701	1.69883	0.172485	0.142832	-0.69118	-0.615237	-0.617557	-0.746559	-0.591439	-0.629186
Cad	2.01355	1.55807	0.141067	0.12333	-0.596737	-0.600641	-0.727928	-0.744757	-0.553022	-0.612933
Gmnn	1.96239	1.59893	0.16317	0.163801	-0.67089	-0.647497	-0.666015	-0.743059	-0.570415	-0.590409
Mad2l1	1.86704	1.72705	0.184897	0.0590017	-0.688142	-0.612802	-0.720754	-0.665861	-0.675524	-0.474907
Kif20b	1.88047	1.65923	0.339545	0.0583509	-0.601196	-0.664494	-0.627753	-0.687254	-0.710759	-0.646148
Tmeff1	1.93259	1.64468	0.244995	0.0404001	-0.669642	-0.692795	-0.589797	-0.615686	-0.697221	-0.597524
Qtrt1	1.7993	1.72635	0.325051	0.0845683	-0.596897	-0.707811	-0.707853	-0.836335	-0.439398	-0.646971
Dpysl2	1.72902	1.84061	0.228478	0.107988	-0.617836	-0.653294	-0.649638	-0.751583	-0.582841	-0.6509
Klf6	1.7106	1.84017	0.230963	0.152125	-0.705366	-0.644982	-0.532029	-0.76646	-0.61551	-0.669506
Sema6c	1.72019	1.86206	0.238884	0.0109996	-0.546706	-0.598234	-0.76244	-0.796388	-0.502674	-0.625692
Fchsd1	1.78914	1.81981	0.224292	-0.0366361	-0.57732	-0.695426	-0.658345	-0.748544	-0.534457	-0.582514
Mapt	1.83716	1.77986	0.148555	0.0387018	-0.606477	-0.673591	-0.60016	-0.728008	-0.541598	-0.654449
Fat4	1.68532	1.83937	0.251026	0.171337	-0.5997	-0.497371	-0.729985	-0.863554	-0.560685	-0.695752
Slc25a1	1.76501	1.81461	0.114441	0.182493	-0.566738	-0.556422	-0.677439	-0.798222	-0.604704	-0.673032
Vat1	1.7292	1.85867	0.0565445	0.202104	-0.561018	-0.586831	-0.702776	-0.775678	-0.532646	-0.687575
Ube2t	1.66607	1.83026	0.318235	0.19948	-0.520982	-0.697881	-0.612732	-0.669688	-0.698606	-0.814159
Stx7	1.7117	1.75473	0.330543	0.284851	-0.638909	-0.632328	-0.588986	-0.732285	-0.730853	-0.758463
Rasgrp2	1.67787	1.83438	0.292721	0.209721	-0.622884	-0.658541	-0.675216	-0.705931	-0.668053	-0.684062
Zbtb10	1.71916	1.75385	0.347774	0.249627	-0.630922	-0.620659	-0.698262	-0.792234	-0.616547	-0.711783
Prmt1	1.7856	1.72371	0.274239	0.212981	-0.473081	-0.703474	-0.671319	-0.764264	-0.628244	-0.756145
Idh1	1.81643	1.72758	0.17301	0.24162	-0.597411	-0.597805	-0.634121	-0.711452	-0.705116	-0.712738
Clmp	1.80558	1.69555	0.248133	0.277085	-0.677225	-0.537801	-0.658331	-0.726214	-0.705501	-0.721281
Mturn	1.81535	1.69294	0.305077	0.205716	-0.626106	-0.608497	-0.661588	-0.730689	-0.701927	-0.690276
Crmp1	1.81164	1.74592	0.205786	0.160762	-0.522087	-0.580696	-0.684178	-0.733199	-0.685576	-0.71837
Kdm2b	1.8222	1.7483	0.229772	0.0948612	-0.564914	-0.555894	-0.687809	-0.760271	-0.627488	-0.698756
Acat2	1.7363	1.82472	0.230181	0.135258	-0.585567	-0.638674	-0.609693	-0.706484	-0.660114	-0.725931
Hn1	1.77897	1.81874	0.159523	0.0935954	-0.535866	-0.599096	-0.642295	-0.673197	-0.678898	-0.721478
Ccna2	1.79741	1.78497	0.15715	0.15136	-0.600282	-0.606349	-0.681925	-0.619205	-0.65532	-0.727811
Sla	1.79104	1.77691	0.212426	0.140614	-0.596032	-0.616256	-0.659179	-0.67644	-0.693474	-0.679605
Spag4	1.65452	1.85779	0.131757	0.320503	-0.718988	-0.783655	-0.65717	-0.612601	-0.450721	-0.741436
Akap12	1.74667	1.7571	0.239318	0.284848	-0.644473	-0.763177	-0.72032	-0.672776	-0.590194	-0.63699
Ndrg1	1.68916	1.81114	0.285976	0.227637	-0.711653	-0.776249	-0.690525	-0.730205	-0.591771	-0.513507
Fzd8	1.65374	1.75742	0.305435	0.43353	-0.690593	-0.694327	-0.820875	-0.608146	-0.667351	-0.668833
Igfbp5	1.67716	1.85368	0.180717	0.249369	-0.647078	-0.572522	-0.755983	-0.777684	-0.64928	-0.558382
Spata20	1.64054	1.83891	0.219321	0.352343	-0.623379	-0.620376	-0.759069	-0.711682	-0.616405	-0.720202
Wdr34	1.62603	1.87113	0.128572	0.373656	-0.675002	-0.555497	-0.807279	-0.660977	-0.642712	-0.657923
Mtl5	1.77129	1.89371	-0.0500615	-0.242357	-0.254242	-0.767558	-0.562707	-0.939854	-0.452727	-0.395499
RGD1308117	1.98848	1.61529	0.108805	-0.0713311	-0.333606	-0.754007	-0.552586	-0.851416	-0.731285	-0.418341
Cirbp	1.88097	1.70021	0.302964	-0.182963	-0.503935	-0.709691	-0.73022	-0.874931	-0.428299	-0.454102
Pola2	1.8562	1.70731	0.227008	0.0158815	-0.500918	-0.784989	-0.593361	-0.937504	-0.49655	-0.493084
Tas1r1	1.87414	1.67016	0.188948	0.0742015	-0.419748	-0.736217	-0.650588	-1.01374	-0.510453	-0.476704
Depdc1b	2.09457	1.48511	0.152518	-0.102448	-0.236233	-0.59974	-0.669441	-0.664707	-0.693133	-0.766504
Ky	2.04604	1.46577	0.088993	0.115511	-0.138243	-0.680761	-0.660379	-0.683569	-0.616094	-0.937271
Rad51ap1	1.97776	1.49494	0.304816	0.111408	-0.264011	-0.685975	-0.637291	-0.709003	-0.671931	-0.920714
Cuedc1	2.06302	1.46459	0.161219	0.119606	-0.405377	-0.711552	-0.529513	-0.832902	-0.540729	-0.788358
Lrp2	2.13423	1.45553	0.135072	-0.0759968	-0.484293	-0.615982	-0.546706	-0.770156	-0.478075	-0.753617
Atf7ip2	2.05595	1.37695	0.388195	0.112296	-0.394234	-0.69901	-0.521232	-0.798185	-0.71217	-0.808559
Tsku	1.98247	1.60952	0.22753	-0.0384372	-0.496676	-0.725106	-0.541811	-0.70458	-0.627611	-0.685303
Zfp641	1.97724	1.59917	0.208751	0.0134276	-0.433937	-0.592816	-0.597943	-0.826496	-0.648099	-0.699298
Myef2	1.97863	1.48842	0.374413	0.123126	-0.437456	-0.691813	-0.746055	-0.843582	-0.611761	-0.633917
Fam101b	1.93878	1.55449	0.393977	0.0565415	-0.45496	-0.609754	-0.626353	-0.744934	-0.711998	-0.795795
Slco4a1	1.96745	1.52182	0.37011	0.0631037	-0.38922	-0.61505	-0.716413	-0.783679	-0.640041	-0.778081
Cdc45	1.89953	1.65325	0.409513	-0.260855	-0.426791	-0.744276	-0.414112	-0.728076	-0.59014	-0.798041
Cks2	2.09727	1.5229	0.166346	-0.158718	-0.576346	-0.466992	-0.69466	-0.622603	-0.578584	-0.68861
H3f3b	2.10898	1.48903	0.227071	-0.242361	-0.422669	-0.530587	-0.68592	-0.746296	-0.497745	-0.699507
Ddias	2.08908	1.42306	0.399545	-0.116427	-0.595366	-0.49659	-0.626078	-0.725007	-0.628518	-0.7237
Ybx1-ps3	1.98902	1.58636	0.402908	-0.290785	-0.572107	-0.53254	-0.631095	-0.622967	-0.653232	-0.675563
Pdcl3	1.85295	1.73504	0.357208	-0.188139	-0.611188	-0.605185	-0.552338	-0.790032	-0.543355	-0.654958
Rad18	1.93399	1.70372	0.233318	-0.204305	-0.621846	-0.689191	-0.623164	-0.657587	-0.556289	-0.518637
E2f7	1.90581	1.57625	0.520027	-0.0677414	-0.644847	-0.590857	-0.671183	-0.760197	-0.556117	-0.711141
Fancc	1.90942	1.6397	0.423511	-0.153188	-0.587481	-0.712371	-0.710661	-0.58605	-0.528167	-0.69471
Vars	1.77243	1.8206	0.100888	0.0337222	-0.465287	-0.599172	-0.854784	-0.879408	-0.360685	-0.568307
Hdac10	1.87665	1.77746	-0.0732468	0.00565262	-0.548171	-0.544446	-0.721728	-0.846357	-0.303622	-0.622189
Slc22a15	1.83205	1.83086	0.0627708	-0.162291	-0.556522	-0.55819	-0.63645	-0.883308	-0.35664	-0.572275
Galnt3	1.83412	1.72046	0.0509444	0.0893424	-0.508824	-0.257954	-0.755383	-1.04049	-0.414709	-0.717507
Cmtm3	1.85173	1.81647	-0.132887	-0.032047	-0.385195	-0.372737	-0.790909	-0.831709	-0.466419	-0.656295
Hcn4	1.74316	1.91954	-0.102079	-0.0320734	-0.48146	-0.337206	-0.747302	-0.778432	-0.427323	-0.756824
Arhgap28	1.91322	1.71774	0.00226749	0.0234901	-0.492449	-0.318557	-0.746688	-0.809893	-0.64125	-0.647881
Tacc3	1.96539	1.68284	-0.154984	0.0404397	-0.408452	-0.280052	-0.686867	-0.756334	-0.638584	-0.763394
Nr0b1	1.93597	1.63841	0.128983	0.0518105	-0.665611	-0.234099	-0.706855	-0.668947	-0.805483	-0.674181
Kcnh8	2.04859	1.63333	-0.113075	-0.103732	-0.528423	-0.318744	-0.6498	-0.548161	-0.720384	-0.699606
Hist1h2ail1	2.05306	1.65098	-0.169038	-0.0996987	-0.542562	-0.374046	-0.621735	-0.647353	-0.629091	-0.620515
Sox4	2.05865	1.63758	-0.0948744	-0.160854	-0.451189	-0.40643	-0.566203	-0.67079	-0.659352	-0.686544
Cbx2	2.07769	1.63162	-0.18114	-0.196313	-0.42117	-0.37869	-0.707733	-0.574334	-0.532774	-0.717151
Hn1l	2.12913	1.5582	-0.178368	-0.106121	-0.494046	-0.428408	-0.600801	-0.653568	-0.493728	-0.73229
Hsf2bp	2.02081	1.65877	-0.0668105	-0.169939	-0.299751	-0.611135	-0.620447	-0.497792	-0.572559	-0.841152
Plk1	2.00427	1.61212	-0.253418	0.177177	-0.246184	-0.531839	-0.584952	-0.618106	-0.727914	-0.831153
Sema3f	1.96369	1.69919	-0.125574	0.0158965	-0.295406	-0.511763	-0.669581	-0.644401	-0.751398	-0.680655
Hjurp	2.02566	1.64973	-0.179512	-0.00739174	-0.321474	-0.554689	-0.615826	-0.561957	-0.654976	-0.77957
Ttk	2.05241	1.61776	-0.153887	-0.00523826	-0.449015	-0.458512	-0.553458	-0.564973	-0.684831	-0.800255
Arvcf	1.85948	1.82056	-0.0644079	-0.0691078	-0.337117	-0.556832	-0.702232	-0.714092	-0.49966	-0.736587
Dbn1	1.85628	1.81229	-0.0539649	-0.029062	-0.403352	-0.479032	-0.594574	-0.844281	-0.567562	-0.696742
Mastl	1.8643	1.81032	-0.0428352	-0.0114861	-0.415101	-0.571179	-0.583143	-0.714237	-0.628751	-0.707885
Cdca8	1.77726	1.84301	0.028715	0.129335	-0.606617	-0.46071	-0.613615	-0.726426	-0.647111	-0.723833
Troap	1.77749	1.84628	0.00501649	0.161493	-0.606606	-0.592647	-0.582744	-0.631151	-0.676752	-0.70038
Tax1bp3	1.77491	1.91165	-0.123987	0.0253201	-0.489415	-0.518574	-0.635541	-0.586558	-0.655908	-0.701895
Knstrn	1.77823	1.873	-0.0150262	0.0781484	-0.581574	-0.507899	-0.636206	-0.610075	-0.689859	-0.688745
Nusap1	1.76078	1.89056	-0.0659404	0.10311	-0.504873	-0.496756	-0.669643	-0.624843	-0.679077	-0.713312
Kif18b	1.82829	1.80025	-0.0639572	0.162789	-0.476949	-0.468303	-0.679793	-0.651652	-0.732671	-0.718
Igsf9	1.83583	1.82847	-0.0660103	0.0351555	-0.467761	-0.46521	-0.592007	-0.628614	-0.690027	-0.789831
Top2a	1.88708	1.7836	-0.0179622	0.00913589	-0.517523	-0.53288	-0.639233	-0.645146	-0.670971	-0.6561
Nes	1.82373	1.8097	0.0158628	0.085411	-0.446321	-0.514549	-0.694275	-0.648704	-0.693321	-0.737534
Vav2	1.84598	1.80668	0.00183022	0.0337693	-0.46748	-0.484532	-0.669514	-0.659902	-0.68748	-0.719351
Murc	1.86278	1.82634	-0.105198	-0.0453746	-0.519033	-0.396495	-0.789443	-0.621488	-0.67932	-0.532772
RGD1560108	1.99416	1.73814	-0.178117	-0.163609	-0.434104	-0.522424	-0.594232	-0.622272	-0.589299	-0.62825
Sox11	1.97113	1.75431	-0.165865	-0.119114	-0.4621	-0.536057	-0.594671	-0.625891	-0.573912	-0.647834
Kif18a	1.97205	1.73761	-0.0503603	-0.146533	-0.54457	-0.525279	-0.579426	-0.619241	-0.653635	-0.590615
Stk32b	2.01369	1.70117	-0.113111	-0.127487	-0.546677	-0.521773	-0.576218	-0.600474	-0.57597	-0.653146
Mcm3	2.02446	1.65397	-0.0863423	-0.00296146	-0.529681	-0.580239	-0.640995	-0.561762	-0.646277	-0.630171
Acot1	1.96769	1.71232	-0.121352	0.0370531	-0.52968	-0.495817	-0.604292	-0.66712	-0.652582	-0.646217
Hist1h2an	1.95148	1.76	-0.152176	-0.0419905	-0.565397	-0.543641	-0.597419	-0.559962	-0.649574	-0.601319
Ccdc23	1.89456	1.80992	-0.155898	-0.0153656	-0.518306	-0.530622	-0.516191	-0.664567	-0.686341	-0.61719
Hist1h2bl	1.871	1.82793	-0.147345	-0.0149351	-0.502538	-0.435443	-0.59176	-0.642408	-0.690523	-0.673979
Cpa3	1.84145	1.8779	-0.102518	-0.123716	-0.625874	-0.48545	-0.625874	-0.504175	-0.625874	-0.625874
LOC497940	1.82945	1.88571	-0.0673289	-0.139076	-0.535855	-0.491769	-0.625956	-0.569533	-0.672279	-0.613361
Dlgap5	1.88188	1.83233	-0.0581714	-0.169189	-0.479441	-0.4745	-0.563498	-0.63424	-0.705798	-0.629376
Kif22	1.84077	1.85918	-0.0266062	-0.105053	-0.470474	-0.584426	-0.639891	-0.601487	-0.62776	-0.644249
Kif2c	1.79786	1.89142	-0.039946	-0.0703147	-0.435692	-0.513879	-0.665653	-0.626443	-0.666731	-0.670621
Rfc3	1.90876	1.77994	-0.0140472	-0.110672	-0.5555	-0.742445	-0.615897	-0.65328	-0.417159	-0.579705
Kif15	1.90339	1.78954	0.0123553	-0.112412	-0.573247	-0.675779	-0.63105	-0.555075	-0.583848	-0.57388
Pi4k2b	1.91142	1.74642	0.122625	-0.136444	-0.564227	-0.735458	-0.731161	-0.566929	-0.533948	-0.512304
Gins1	1.8112	1.86557	0.0092027	-0.0532133	-0.640455	-0.562354	-0.680609	-0.564866	-0.478135	-0.706347
Lppr3	1.82293	1.85519	-0.00747718	-0.0118209	-0.576903	-0.611053	-0.615278	-0.641025	-0.577945	-0.636621
Il4r	1.90587	1.79775	-0.0853261	-0.0872133	-0.690912	-0.483123	-0.688301	-0.612788	-0.487273	-0.568683
Ns5atp9	1.83447	1.84897	0.0310678	-0.0910453	-0.65329	-0.510715	-0.634002	-0.661538	-0.615238	-0.548679
Pafah1b3	1.95047	1.72575	-0.046069	0.00663176	-0.621844	-0.643837	-0.625449	-0.626792	-0.514413	-0.604455
Rrm2	1.99227	1.67315	-0.0344242	0.0173952	-0.543999	-0.606219	-0.637319	-0.651229	-0.55665	-0.652974
Kntc1	1.9841	1.6574	-0.013995	0.0627582	-0.749555	-0.62188	-0.61713	-0.66512	-0.558426	-0.478146
Fam136a	2.03433	1.63071	-0.0473527	0.00393226	-0.646638	-0.661779	-0.519162	-0.625037	-0.599715	-0.569285
Fsip1	2.02263	1.62909	-0.0386011	0.0394371	-0.672304	-0.572804	-0.56596	-0.655335	-0.689713	-0.496431
Rps13	1.9364	1.6966	0.0716952	0.0266827	-0.762066	-0.639713	-0.523935	-0.539959	-0.69989	-0.565819
Gnb2l1	1.87779	1.76378	-0.0395348	0.128535	-0.731779	-0.561906	-0.572825	-0.687241	-0.608045	-0.568776
Rpl15	1.86776	1.77144	-0.0114067	0.118587	-0.738417	-0.57117	-0.602512	-0.656048	-0.599743	-0.578495
Mtbp	1.90585	1.77288	-0.16557	0.0674347	-0.557703	-0.69035	-0.425545	-0.705721	-0.647302	-0.553981
Prdx4	1.86617	1.83334	-0.134236	-0.045052	-0.603923	-0.703455	-0.374823	-0.676739	-0.624844	-0.536436
Metap1d	1.96827	1.73729	-0.101828	-0.116165	-0.617508	-0.535088	-0.531204	-0.652666	-0.726566	-0.424527
Racgap1	1.90986	1.77855	-0.0864497	-0.0101282	-0.484528	-0.606534	-0.593993	-0.70324	-0.662483	-0.541048
Hist1h2aa	1.82805	1.87685	-0.0654575	-0.0974959	-0.595485	-0.637234	-0.589477	-0.684273	-0.586162	-0.449322
Timeless	1.87047	1.82039	-0.114742	0.0119401	-0.595667	-0.598137	-0.63047	-0.685941	-0.618706	-0.459142
Cdca3	1.80538	1.83467	0.14144	-0.0603016	-0.48393	-0.615615	-0.568735	-0.654538	-0.763238	-0.635126
Cenpw	1.92111	1.71503	0.167446	-0.0717852	-0.56185	-0.570008	-0.69475	-0.612653	-0.666942	-0.625603
Nuf2	1.9508	1.68287	0.141807	-0.0499416	-0.561299	-0.513829	-0.652864	-0.630167	-0.718492	-0.648889
Kifc1	1.97529	1.62677	0.113325	0.0438163	-0.496829	-0.616376	-0.739273	-0.724229	-0.732986	-0.449501
Trip13	1.95838	1.69076	0.0414402	-0.000854234	-0.559991	-0.595411	-0.662054	-0.620809	-0.747104	-0.504355
Foxm1	1.90254	1.70091	0.186506	-0.00999739	-0.543878	-0.621818	-0.755091	-0.797776	-0.531547	-0.529851
Magee2	1.902	1.76147	0.0485103	-0.0738374	-0.434204	-0.629696	-0.69935	-0.739624	-0.511884	-0.623385
Mxd3	1.99083	1.67024	0.0725676	-0.145469	-0.354875	-0.621618	-0.652701	-0.609557	-0.668675	-0.680745
Nnat	1.96842	1.66913	0.0682189	-0.105727	-0.312209	-0.437168	-0.736009	-0.746216	-0.689289	-0.67915
Dchs1	1.91714	1.70567	0.151429	-0.0384205	-0.4347	-0.540797	-0.670875	-0.746801	-0.658776	-0.683866
Cdk4	1.89731	1.6865	0.178154	0.0431114	-0.37835	-0.571937	-0.7395	-0.722744	-0.614903	-0.777646
Sh2b2	1.99584	1.59531	0.136188	0.0209063	-0.385339	-0.517754	-0.732631	-0.707099	-0.626254	-0.779175
Hmgxb4	2.12125	1.46721	0.0473783	0.0477405	-0.618874	-0.439546	-0.503713	-0.80001	-0.656132	-0.6653
Hsdl1	2.09709	1.5031	0.019494	0.0624112	-0.550082	-0.528323	-0.459098	-0.804103	-0.646723	-0.693766
Sowahc	2.11398	1.51217	-0.0529125	0.0528803	-0.560868	-0.530326	-0.487916	-0.75563	-0.636852	-0.654524
Hist3h2ba	1.96318	1.72226	-0.0310061	-0.0920921	-0.552902	-0.45935	-0.498742	-0.721391	-0.658852	-0.671101
RGD1565844	2.06001	1.59134	-0.0124248	-0.0383219	-0.542804	-0.506562	-0.481247	-0.676727	-0.622548	-0.770716
Sh3glb1	2.08578	1.5756	-0.0466721	-0.0697403	-0.550077	-0.450193	-0.475216	-0.717649	-0.668275	-0.683561
Bach1	2.07154	1.52191	0.0769693	0.048299	-0.397872	-0.547004	-0.686423	-0.702431	-0.731612	-0.653375
Pttg1	2.0742	1.50194	0.0545417	0.133006	-0.470289	-0.55274	-0.737419	-0.653014	-0.754893	-0.595337
Cilp2	2.04638	1.56617	0.022584	0.00956537	-0.320499	-0.492047	-0.641771	-0.691029	-0.733219	-0.766143
Brca1	2.11017	1.48376	-0.0469399	0.111656	-0.454572	-0.415428	-0.657061	-0.65083	-0.747666	-0.733095
Mfap2	2.08674	1.56814	-0.116457	0.0118673	-0.389544	-0.499714	-0.664736	-0.678327	-0.678879	-0.639083
Arhgap11a	2.1043	1.52358	0.00457025	-0.00652328	-0.452951	-0.489226	-0.677261	-0.617117	-0.720561	-0.668816
Nt5dc2	2.07646	1.55626	-0.0164915	0.00652252	-0.414286	-0.507736	-0.703814	-0.577157	-0.697436	-0.722322
Cenpt	2.08356	1.51396	0.159776	-0.0318076	-0.661309	-0.511346	-0.543269	-0.672911	-0.661419	-0.675233
Exo1	2.052	1.50063	0.200931	0.0773441	-0.531646	-0.570143	-0.563846	-0.680812	-0.733745	-0.750706
Spast	2.11221	1.45837	0.183567	-0.0132541	-0.534101	-0.480061	-0.638842	-0.692321	-0.719015	-0.676554
Gnai3	2.0778	1.53799	0.0816201	-0.0123289	-0.505399	-0.479074	-0.663301	-0.685151	-0.707857	-0.644299
Ect2	2.07698	1.5285	0.135557	-0.0271216	-0.513618	-0.532062	-0.617332	-0.663098	-0.697917	-0.689889
Slco5a1	2.04991	1.54783	0.134081	0.0283759	-0.551687	-0.528421	-0.659752	-0.623041	-0.703613	-0.693683
Cpne2	2.02327	1.6181	0.0638682	-0.0475788	-0.457413	-0.581438	-0.595201	-0.754996	-0.581739	-0.686871
Pole	1.97164	1.69121	0.0820781	-0.108932	-0.507532	-0.554025	-0.600804	-0.692467	-0.57672	-0.704444
Cttnbp2nl	2.04046	1.58861	0.0555788	-0.0331148	-0.417152	-0.484556	-0.637374	-0.749463	-0.642612	-0.72038
Zbtb5	2.04124	1.5915	0.0299367	0.00353864	-0.472744	-0.478172	-0.632389	-0.717903	-0.667049	-0.697963
Tspan18	1.95208	1.67364	0.0583559	0.0479884	-0.480851	-0.499263	-0.672305	-0.768028	-0.65075	-0.660876
Aspm	1.9802	1.63169	0.0703649	0.0789619	-0.508398	-0.497634	-0.659151	-0.702243	-0.68802	-0.705768
Cenpf	1.99441	1.6488	0.010794	0.0364526	-0.512966	-0.510012	-0.662129	-0.661719	-0.679682	-0.663951
Ccnb1	2.03894	1.59322	-0.0299001	0.0966035	-0.568196	-0.547599	-0.601271	-0.639806	-0.677455	-0.664536
Pbk	2.06552	1.56493	0.0283037	0.025278	-0.53844	-0.528706	-0.668753	-0.623457	-0.648281	-0.676401
Rad51	2.04247	1.5993	-0.00457642	0.0429203	-0.559699	-0.555647	-0.632473	-0.666302	-0.606987	-0.659002
Mcm2	2.03122	1.57116	0.0280747	0.126844	-0.542704	-0.580403	-0.587453	-0.771682	-0.593588	-0.681466
Myc	2.01945	1.59045	0.09568	0.0528524	-0.548397	-0.534911	-0.613357	-0.687308	-0.674744	-0.699714
Lpcat1	2.01113	1.59961	0.100366	0.0519017	-0.576836	-0.551248	-0.61144	-0.723813	-0.600557	-0.699121
Mtss1	2.00189	1.61891	0.104345	0.0270182	-0.600346	-0.544598	-0.609258	-0.693359	-0.648974	-0.655627
Casc5	2.04031	1.54832	0.131988	0.0592884	-0.566761	-0.509412	-0.602044	-0.741321	-0.659203	-0.701164
Prkx	2.06962	1.53008	0.101357	0.0400888	-0.57591	-0.555622	-0.561183	-0.723946	-0.602515	-0.721964
Cep55	2.02507	1.59591	0.0799305	0.0270122	-0.530647	-0.651144	-0.651998	-0.560238	-0.593337	-0.740564
Mir296	2.09628	1.52747	-0.0176437	0.0596085	-0.46826	-0.654587	-0.654587	-0.579109	-0.654587	-0.654587
Lypd6b	2.13562	1.50909	-0.062496	-0.0244546	-0.451799	-0.585122	-0.587311	-0.756393	-0.609941	-0.567187
Lmnb1	2.09269	1.58196	-0.0737729	-0.0575009	-0.504031	-0.552512	-0.636709	-0.639598	-0.567892	-0.642639
Mcm10	2.12314	1.53447	-0.0717211	-0.0530913	-0.420005	-0.549249	-0.621337	-0.638167	-0.58854	-0.715499
Tacstd2	2.11971	1.54893	0.0130335	-0.164625	-0.489286	-0.58574	-0.659623	-0.609445	-0.545178	-0.627784
Aurkb	2.09931	1.53961	0.0433193	-0.0524603	-0.487645	-0.590307	-0.614639	-0.60513	-0.681194	-0.650864
Mms22l	2.12445	1.51384	0.0499771	-0.0954404	-0.481601	-0.518305	-0.63256	-0.686315	-0.631505	-0.642539
Ptx3	1.91842	1.71994	0.0487547	0.0166728	-0.493022	-0.47363	-0.571937	-0.689632	-0.731554	-0.74401
Sbk1	1.97507	1.64946	0.0229855	0.0257552	-0.414602	-0.412417	-0.634371	-0.706269	-0.737229	-0.768391
Dynlt1	1.85172	1.74608	0.109336	0.107841	-0.494426	-0.47808	-0.656542	-0.692813	-0.748144	-0.744971
Plk4	1.82083	1.77566	0.0976575	0.128068	-0.46847	-0.523751	-0.622488	-0.729279	-0.741479	-0.73674
Ivns1abp	1.88342	1.72028	0.101379	0.111782	-0.567468	-0.519035	-0.59548	-0.652509	-0.734245	-0.748125
Prc1	1.87699	1.74641	0.0519244	0.108308	-0.541209	-0.535779	-0.676016	-0.651323	-0.681702	-0.697598
Bub1	1.87419	1.71702	0.141837	0.120707	-0.536022	-0.568447	-0.652648	-0.656023	-0.712179	-0.728432
Fam111a	1.87742	1.72714	0.129622	0.0755515	-0.491161	-0.532933	-0.690596	-0.644811	-0.735814	-0.714417
Mcm6	1.8805	1.71979	0.121831	0.117365	-0.586274	-0.567815	-0.625557	-0.720225	-0.625307	-0.714308
Slc1a6	1.86798	1.7656	0.0883608	0.0356957	-0.502835	-0.574744	-0.607769	-0.7022	-0.680872	-0.689212
Hmgb3	1.93409	1.61711	0.163733	0.183972	-0.512501	-0.556309	-0.658102	-0.668355	-0.776195	-0.727445
Kif11	1.96021	1.63141	0.0462027	0.166111	-0.51475	-0.500625	-0.658901	-0.653716	-0.743189	-0.732753
Cdk1	1.88187	1.67751	0.168927	0.17602	-0.550233	-0.514981	-0.727463	-0.715591	-0.722987	-0.673078
Ube2c	1.8725	1.72027	0.0402996	0.198728	-0.562771	-0.483121	-0.69717	-0.658199	-0.696583	-0.733952
Marcks	1.92295	1.59913	0.275651	0.0967457	-0.47538	-0.454003	-0.602799	-0.742008	-0.831984	-0.788311
Cenpa	1.87706	1.68117	0.296049	0.0364969	-0.53022	-0.553887	-0.646739	-0.722738	-0.724102	-0.713085
Mcm5	1.91891	1.65306	0.209859	0.095804	-0.574828	-0.546349	-0.661311	-0.662497	-0.700249	-0.732407
Cenpi	1.96394	1.63294	0.128284	0.0511037	-0.507149	-0.449358	-0.623672	-0.752931	-0.698954	-0.744205
Ercc6l	1.89901	1.67544	0.172632	0.0986724	-0.538263	-0.439452	-0.655243	-0.746274	-0.696807	-0.769717
Daam1	1.92276	1.60928	0.218884	0.182099	-0.545769	-0.52879	-0.631774	-0.763309	-0.698921	-0.764459
Mki67	1.9598	1.57161	0.255959	0.119171	-0.526665	-0.497284	-0.74102	-0.760718	-0.647794	-0.733064
Kidins220	1.97323	1.58792	0.144909	0.151537	-0.61822	-0.523189	-0.538497	-0.821896	-0.663698	-0.692097
Wdr62	1.8653	1.68376	0.209023	0.144181	-0.661284	-0.527762	-0.480474	-0.807828	-0.654916	-0.770009
Rps9	1.93504	1.62744	0.131344	0.191383	-0.637342	-0.535227	-0.574482	-0.667006	-0.776914	-0.69424
Smc4	1.93324	1.59316	0.155615	0.2492	-0.647012	-0.522095	-0.528077	-0.697776	-0.744624	-0.79163
Apaf1	1.91654	1.55538	0.214114	0.325108	-0.579789	-0.48031	-0.653812	-0.752131	-0.807406	-0.737693
Tyms	1.9514	1.5763	0.187101	0.204159	-0.607956	-0.441988	-0.676032	-0.68354	-0.78774	-0.721709
Pxdn	1.99588	1.5548	0.0881431	0.15182	-0.449625	-0.34796	-0.714455	-0.709262	-0.790747	-0.778598
Traf4	1.88253	1.69536	0.0530383	0.105414	-0.388416	-0.299854	-0.704972	-0.773228	-0.787608	-0.782265
Terc	1.88783	1.66968	0.0393866	0.266756	-0.475477	-0.510642	-0.739748	-0.787613	-0.74453	-0.605651
Plce1	2.02581	1.60221	-0.0831172	0.13048	-0.485754	-0.485129	-0.658451	-0.727764	-0.687748	-0.630537
Cxcr4	1.94189	1.63705	-0.0192038	0.23411	-0.527099	-0.401727	-0.690268	-0.691026	-0.739377	-0.744352
Nup205	1.98845	1.58679	0.0208858	0.209383	-0.521215	-0.456504	-0.657265	-0.74596	-0.693742	-0.73082
Cdkn2c	1.91996	1.70842	-0.0711357	0.133345	-0.334533	-0.719071	-0.663356	-0.705459	-0.660768	-0.607396
Zbtb8a	1.83955	1.769	-0.00488221	0.177307	-0.455296	-0.632995	-0.598733	-0.720118	-0.571887	-0.801951
Zfp57	1.93385	1.7121	-0.0441834	0.0360823	-0.335511	-0.685046	-0.549974	-0.709368	-0.589053	-0.768891
Lbr	1.9431	1.64004	0.0218009	0.183132	-0.515451	-0.631296	-0.716924	-0.835704	-0.669654	-0.419039
Cdk5rap2	1.9641	1.61007	0.0595053	0.167427	-0.582716	-0.743408	-0.651608	-0.846232	-0.42501	-0.552132
Eef2k	1.90691	1.69875	-0.00478928	0.176346	-0.597178	-0.624831	-0.597086	-0.825613	-0.465401	-0.667108
Syn3	1.91111	1.72167	-0.0253742	0.118227	-0.612341	-0.599421	-0.655524	-0.802552	-0.486362	-0.569437
[truncated: 1,663 more rows]
